# Supplementary material for: Transcriptomic profiling of mare endometrium at different stages of endometrosis
Source: Sci Rep. 2023 Sep 27;13:16263. doi: 10.1038/s41598-023-43359-5 (PMC10533846; doi:10.1038/s41598-023-43359-5)
Supplement: Supplementary file 2 — Supplementary Table 2. [file 41598_2023_43359_MOESM2_ESM.xlsx]

## Sheet: IIA vs I
gene	Gene,name	log2FoldChange	padj
ENSECAG00000041437	NA	-7.53238	0.000198556
ENSECAG00000019463	B3GNT6	-7.50765	0.000179441
ENSECAG00000036195	NA	-7.47845	7.69e-14
ENSECAG00000033235	KRT78	-6.98289	1.16e-05
ENSECAG00000023083	HGD	-6.7815	0.0326243
ENSECAG00000021578	SLC39A2	-6.71484	0.0162642
ENSECAG00000015607	EPYC	-6.38468	0.00599872
ENSECAG00000039055	LCN15	-6.24343	0.0191545
ENSECAG00000010741	EGF	-6.05054	0.000371712
ENSECAG00000014649	GYS2	-5.79234	0.00730935
ENSECAG00000002332	NA	-5.74671	0.0217364
ENSECAG00000034028	SPINK7	-5.67146	3.59e-36
ENSECAG00000035475	NA	-5.64065	0.0336556
ENSECAG00000022244	CYP26A1	-5.62444	0.0270593
ENSECAG00000030785	NA	-5.05844	0.0172882
ENSECAG00000035856	NA	-5.0573	0.000112892
ENSECAG00000017039	ABCA13	-4.86894	0.00630708
ENSECAG00000042806	FXYD4	-4.63244	0.00639636
ENSECAG00000021128	SLC6A20	-4.63165	0.0195153
ENSECAG00000021481	SSTR2	-4.47867	0.0220593
ENSECAG00000015510	FGF7	-4.41744	0.0333949
ENSECAG00000038778	NA	-4.2684	0.0450422
ENSECAG00000021905	HK2	-4.10556	2.53e-08
ENSECAG00000039016	NA	-3.94779	0.00751554
ENSECAG00000034113	CITED4	-3.88957	2.28e-07
ENSECAG00000010251	SLC37A2	-3.77409	1.45e-52
ENSECAG00000015932	ALDOB	-3.63813	0.00671035
ENSECAG00000010935	SLC1A1	-3.54137	0.00192786
ENSECAG00000000866	P19	-3.49295	5.93e-09
ENSECAG00000026806	AMN	-3.38302	0.00196639
ENSECAG00000035273	NA	-3.35315	0.00174574
ENSECAG00000033856	NA	-3.32303	0.00027904
ENSECAG00000015915	NA	-3.31992	1.43e-10
ENSECAG00000007839	HEPACAM	-3.1489	0.00639636
ENSECAG00000023427	HES2	-3.13579	0.00137522
ENSECAG00000037632	NA	-3.0471	0.0229246
ENSECAG00000003239	C18H2orf88	-3.02362	0.000654794
ENSECAG00000012532	BHLHA15	-2.91191	4.86e-07
ENSECAG00000030554	LIF	-2.8265	0.00486851
ENSECAG00000009820	LGB1	-2.82274	0.00779861
ENSECAG00000038212	NA	-2.79888	0.0177006
ENSECAG00000000634	SMPDL3B	-2.74798	6.52e-06
ENSECAG00000008862	ABHD15	-2.72058	0.0231619
ENSECAG00000018880	CCNG1	-2.62534	3.01e-06
ENSECAG00000020713	CLDN8	-2.59653	1.67e-06
ENSECAG00000020709	RNF186	-2.52755	0.0457344
ENSECAG00000023969	PLPP6	-2.51161	0.0326243
ENSECAG00000006860	F5	-2.51158	1.32e-20
ENSECAG00000037906	NA	-2.47922	0.000491849
ENSECAG00000020093	NPR3	-2.46285	0.0155962
ENSECAG00000014624	SPX	-2.37112	0.00350601
ENSECAG00000021165	STAC	-2.35553	0.0478267
ENSECAG00000019094	PLA2G2C	-2.34983	0.000109305
ENSECAG00000019487	HEPACAM2	-2.31043	0.0430695
ENSECAG00000017837	DKK1	-2.27613	0.0127339
ENSECAG00000032085	CXCL14	-2.26713	0.0256032
ENSECAG00000037588	NA	-2.25936	0.000140581
ENSECAG00000016856	SLC7A2	-2.19953	0.00639636
ENSECAG00000008426	PAPSS2	-2.17055	5.49e-05
ENSECAG00000009638	PALS2	-2.13391	0.000300284
ENSECAG00000011493	ARMC12	-2.11763	0.00397542
ENSECAG00000021856	PADI2	-2.11097	4.78e-05
ENSECAG00000028204	FAM229A	-2.05202	0.00192786
ENSECAG00000000607	TRIB3	-2.02362	0.0246246
ENSECAG00000006012	FMO1	-2.01404	8.51e-06
ENSECAG00000026840	ST6GALNAC3	-1.99233	2.53e-08
ENSECAG00000023888	ALDH1L2	-1.97081	0.0218086
ENSECAG00000011262	ERN1	-1.95931	0.019743
ENSECAG00000028815	NA	-1.83795	0.00124897
ENSECAG00000026969	RIMKLB	-1.83641	0.00783813
ENSECAG00000038024	MMP26	-1.83572	0.00404259
ENSECAG00000018604	LRRC26	-1.83452	0.0218086
ENSECAG00000016658	SLCO4A1	-1.8023	3.71e-06
ENSECAG00000000435	LRP2	-1.78856	1.3e-15
ENSECAG00000001443	SCNN1A	-1.76784	3.36e-05
ENSECAG00000042176	NA	-1.76511	0.0330524
ENSECAG00000019215	ITGB8	-1.76481	0.00988318
ENSECAG00000017357	DPP4	-1.76447	2.6e-07
ENSECAG00000021749	NA	-1.75638	5.47e-05
ENSECAG00000006613	FBXO45	-1.75444	0.000252041
ENSECAG00000000794	EMB	-1.75378	1.05e-06
ENSECAG00000025046	TPO	-1.73772	5.88e-05
ENSECAG00000039846	NA	-1.7376	0.0195153
ENSECAG00000042262	NA	-1.72174	0.0310585
ENSECAG00000001130	FOCAD	-1.70711	0.000719749
ENSECAG00000039817	CEBPD	-1.70296	0.00627407
ENSECAG00000029287	HOPX	-1.69321	0.00229112
ENSECAG00000020202	METTL7A	-1.68534	0.00078967
ENSECAG00000020759	CATSPER2	-1.67321	0.000371712
ENSECAG00000023308	NA	-1.65569	0.0280469
ENSECAG00000020472	KDSR	-1.65386	5.47e-05
ENSECAG00000039301	FAM110C	-1.64548	0.0364917
ENSECAG00000019398	TFPI2	-1.6431	0.00137522
ENSECAG00000034300	RASD1	-1.6414	0.000719749
ENSECAG00000033399	TSC22D3	-1.63512	0.00648738
ENSECAG00000029101	NA	-1.62074	1.81e-06
ENSECAG00000040937	NA	-1.61494	0.00231889
ENSECAG00000021263	SLC41A2	-1.60081	0.0374324
ENSECAG00000029557	C1orf122	-1.59599	1.36e-05
ENSECAG00000031539	ZNF697	-1.57177	0.0143472
ENSECAG00000024403	DPYSL5	-1.52017	0.00138325
ENSECAG00000001324	ISG15	-1.51441	0.0341387
ENSECAG00000020079	CDK2AP2	-1.51017	0.000376546
ENSECAG00000009463	CCDC15	-1.49682	1.67e-06
ENSECAG00000024946	NA	-1.4828	0.00783813
ENSECAG00000013422	SLC12A2	-1.47704	7.28e-06
ENSECAG00000024967	CTSZ	-1.47016	0.0246359
ENSECAG00000012910	ACE	-1.46762	0.0074783
ENSECAG00000027694	MT-ND5	-1.45132	0.0291654
ENSECAG00000035746	NA	-1.44821	0.0218086
ENSECAG00000028292	SRXN1	-1.43343	0.00409097
ENSECAG00000021092	KLF15	-1.41936	0.00233994
ENSECAG00000014879	CBFB	-1.40539	0.00309808
ENSECAG00000019335	TLCD4	-1.40407	3.1e-05
ENSECAG00000043283	AGR2	-1.40161	0.0430695
ENSECAG00000022513	NPAS1	-1.39842	0.00409097
ENSECAG00000015341	KMO	-1.37938	0.0175625
ENSECAG00000038375	NEBL	-1.37661	0.000804
ENSECAG00000006707	INSIG2	-1.37082	0.0124888
ENSECAG00000019187	PEA15	-1.35033	0.019743
ENSECAG00000022641	SDF2L1	-1.34781	0.0037608
ENSECAG00000018059	SC5D	-1.34661	1.16e-05
ENSECAG00000009763	CYB5R1	-1.33036	0.000745942
ENSECAG00000037857	CAV2	-1.3242	0.0206848
ENSECAG00000011154	CHRD	-1.31714	0.000604346
ENSECAG00000016537	IL12RB2	-1.31133	0.0450422
ENSECAG00000022421	ABHD14B	-1.3062	0.0156593
ENSECAG00000016838	CDC14A	-1.30228	0.00620147
ENSECAG00000035543	SOD3	-1.30064	0.0466302
ENSECAG00000016718	RNF128	-1.28725	1.73e-12
ENSECAG00000016944	EMC9	-1.27192	0.00575061
ENSECAG00000022875	WIPF3	-1.25711	0.00599822
ENSECAG00000007614	CLDN3	-1.24602	9.64e-09
ENSECAG00000011304	FKBP5	-1.24511	0.00311753
ENSECAG00000004502	WFDC1	-1.23008	0.00437502
ENSECAG00000035871	NCBP2AS2	-1.22488	0.0363694
ENSECAG00000010188	ABHD3	-1.21992	0.038557
ENSECAG00000006302	SLC25A29	-1.21876	5.32e-05
ENSECAG00000010531	F2RL2	-1.20628	0.0333949
ENSECAG00000021717	SPDEF	-1.20204	0.0169881
ENSECAG00000034702	DEFB1	-1.18508	0.0466302
ENSECAG00000016488	RCN2	-1.16642	0.0191126
ENSECAG00000007576	SLC38A1	-1.16261	0.00763073
ENSECAG00000007647	COL5A3	-1.1558	6.77e-05
ENSECAG00000014116	SLC38A9	-1.15403	2.77e-06
ENSECAG00000013630	SULF2	-1.14495	0.00959121
ENSECAG00000025010	SLC39A8	-1.1399	7.28e-05
ENSECAG00000024531	ADM	-1.13921	0.019743
ENSECAG00000003704	TMEM139	-1.13276	0.0124888
ENSECAG00000022301	PDXK	-1.13242	0.00309808
ENSECAG00000000085	AGA	-1.12242	6.85e-05
ENSECAG00000010555	ATP6V1C2	-1.12166	0.0020921
ENSECAG00000027978	NA	-1.11255	0.0466302
ENSECAG00000017458	BNIP3	-1.10906	0.00599822
ENSECAG00000036878	MRPL41	-1.10805	0.00671035
ENSECAG00000019684	GNPNAT1	-1.10287	0.0469253
ENSECAG00000019014	FICD	-1.08888	0.0184016
ENSECAG00000014951	NA	-1.08559	0.0263944
ENSECAG00000015676	KIAA0513	-1.08407	0.0150555
ENSECAG00000002212	FOXO1	-1.07188	0.0430695
ENSECAG00000020856	EIF2AK3	-1.05819	0.00801088
ENSECAG00000011265	GSTZ1	-1.05132	0.0227558
ENSECAG00000013415	THNSL2	-1.04926	0.0330524
ENSECAG00000016586	NUCB2	-1.03858	5.41e-08
ENSECAG00000015983	STX18	-1.0364	0.0458461
ENSECAG00000016486	ARRDC2	-1.03298	0.00447291
ENSECAG00000014999	TMEM241	-1.02698	0.0256032
ENSECAG00000018686	PPA1	-1.01753	0.000202159
ENSECAG00000034997	MRPL57	-1.01577	0.0492353
ENSECAG00000008303	LAMB1	-1.01424	0.00776055
ENSECAG00000015151	CARD19	-1.00986	0.00556874
ENSECAG00000003591	TPGS1	-1.00382	0.0450422
ENSECAG00000018996	PLEK	1.01143	0.0431691
ENSECAG00000023554	EMID1	1.01337	0.00178003
ENSECAG00000010108	ITPRIP	1.02101	0.0128662
ENSECAG00000018874	PRICKLE1	1.03798	0.00865758
ENSECAG00000041112	NA	1.03907	0.00579681
ENSECAG00000005999	NA	1.04271	0.0466302
ENSECAG00000014698	SCD5	1.04695	0.0425485
ENSECAG00000009142	DQA	1.04783	0.0346295
ENSECAG00000024940	RNF207	1.06138	0.026478
ENSECAG00000010142	ZNF185	1.0709	0.0362534
ENSECAG00000040744	TYROBP	1.07098	0.00420563
ENSECAG00000024259	NA	1.07121	0.0272968
ENSECAG00000015103	SFTA2	1.09036	0.00783813
ENSECAG00000022629	SLC1A7	1.09065	0.0229927
ENSECAG00000016706	ENC1	1.11803	0.0318746
ENSECAG00000015044	F8	1.13497	0.022251
ENSECAG00000024790	NA	1.13863	0.0191064
ENSECAG00000015229	CD36	1.17838	0.00192786
ENSECAG00000004028	SHISA9	1.18663	0.0391797
ENSECAG00000012930	ALOX5	1.18902	0.024774
ENSECAG00000003837	CXCR4	1.23048	0.0125039
ENSECAG00000012552	DRC7	1.28553	0.0476565
ENSECAG00000010990	NA	1.32462	0.0156282
ENSECAG00000015950	CCDC68	1.35726	0.00639636
ENSECAG00000002186	CD68	1.36072	2.53e-08
ENSECAG00000003318	VIT	1.36214	0.000391409
ENSECAG00000022446	PLD4	1.36391	0.0290003
ENSECAG00000022052	CLHC1	1.37722	0.0403785
ENSECAG00000015449	IRF8	1.39596	0.022251
ENSECAG00000019660	TRIB1	1.40162	0.000260343
ENSECAG00000028241	NA	1.41446	0.0432545
ENSECAG00000023663	LRP4	1.45416	0.00363268
ENSECAG00000018104	IGFBP3	1.46617	0.0229927
ENSECAG00000015382	NLRP3	1.50536	0.028934
ENSECAG00000008270	FABP5	1.51284	1.29e-09
ENSECAG00000016679	GALNT15	1.51936	0.0120607
ENSECAG00000028744	NA	1.56068	0.0124648
ENSECAG00000032582	FHIT	1.56286	0.00328524
ENSECAG00000001649	WDFY4	1.59382	0.00535775
ENSECAG00000010560	CXCL1	1.62704	0.0365116
ENSECAG00000019087	CTSK	1.63467	0.0333949
ENSECAG00000014577	ADAM28	1.65539	0.0493755
ENSECAG00000009813	CD83	1.70747	0.0450422
ENSECAG00000023430	TRPM2	1.7516	0.0462838
ENSECAG00000011838	CACNA1B	1.77431	0.0468979
ENSECAG00000024882	NA	1.78433	0.000112892
ENSECAG00000001394	MPEG1	1.82228	0.0364917
ENSECAG00000007883	TLR7	1.84854	0.0296756
ENSECAG00000012032	KIT	1.87092	0.000337046
ENSECAG00000024181	NA	2.03052	0.0195153
ENSECAG00000030790	NA	2.19628	0.0466302
ENSECAG00000023321	ELF5	2.27911	0.0218086
ENSECAG00000013465	SLC4A10	2.48747	0.00977931
ENSECAG00000022724	CYP26B1	2.51192	3.32e-06
ENSECAG00000022525	AREG	2.75437	0.00128681
ENSECAG00000027680	NA	3.03181	0.0280469
ENSECAG00000013081	MMP9	3.40647	0.0300742
ENSECAG00000039599	NA	4.09733	0.0138876

## Sheet: IIB vs I
gene	Gene,name	log2FoldChange	padj
ENSECAG00000016730	NA	13.0386	1.66e-09
ENSECAG00000009152	NA	6.80314	0.00895624
ENSECAG00000033249	NA	6.5541	0.00074668
ENSECAG00000031280	NA	6.13332	3.19e-12
ENSECAG00000010393	OTOP1	6.01535	0.0274383
ENSECAG00000027680	NA	5.95261	0.0319587
ENSECAG00000033040	C13orf42	5.88143	0.03364
ENSECAG00000008790	NA	5.58811	0.000120959
ENSECAG00000012370	NPTX2	5.14364	0.00370577
ENSECAG00000039599	NA	5.0865	0.00181465
ENSECAG00000034028	SPINK7	4.95418	0.000850422
ENSECAG00000027668	NA	4.95317	0.0183927
ENSECAG00000027864	IL1RN	4.64756	8.5e-09
ENSECAG00000027670	NA	4.61364	0.03145
ENSECAG00000034517	NA	4.47183	0.000171739
ENSECAG00000019088	CYP2E1	4.3717	0.00124347
ENSECAG00000030655	NA	4.35776	0.0478004
ENSECAG00000013056	NA	4.33023	1.11e-06
ENSECAG00000030444	CALML5	4.26736	0.0396774
ENSECAG00000021063	NPVF	4.23577	0.00147136
ENSECAG00000014511	IL11	4.18069	0.00060333
ENSECAG00000035014	NA	4.11173	0.000805146
ENSECAG00000027698	NA	4.1051	0.0177589
ENSECAG00000034279	NA	4.07679	0.00840709
ENSECAG00000028731	NA	4.04872	0.0206144
ENSECAG00000027688	NA	4.03987	0.0483767
ENSECAG00000012746	STAR	3.9017	0.000563016
ENSECAG00000026447	NA	3.89279	0.00866997
ENSECAG00000039383	NA	3.87761	2.7e-06
ENSECAG00000010287	DPF1	3.83428	0.000169712
ENSECAG00000043172	NA	3.81738	0.00167412
ENSECAG00000034947	NA	3.78508	0.00207395
ENSECAG00000031412	eca-mir-8995	3.66232	0.0071893
ENSECAG00000024288	SLC27A2	3.6368	9.62e-06
ENSECAG00000038654	NA	3.55664	0.00410146
ENSECAG00000038866	NA	3.50186	0.00133615
ENSECAG00000022525	AREG	3.47185	2.47e-06
ENSECAG00000033590	NA	3.44145	0.0161761
ENSECAG00000027677	MT-ND6	3.37724	0.043002
ENSECAG00000017725	BCAN	3.37244	0.0126677
ENSECAG00000036975	NA	3.35033	0.0439906
ENSECAG00000037241	NA	3.25486	0.000187479
ENSECAG00000039436	IGIP	3.19237	0.000656283
ENSECAG00000026169	MIR214	3.14548	0.0420394
ENSECAG00000024110	PENK	3.08035	0.00128865
ENSECAG00000027674	NA	3.07667	0.0103269
ENSECAG00000031034	NA	3.0536	0.0268808
ENSECAG00000020388	HOXD13	3.03168	0.00576976
ENSECAG00000009523	ISL2	2.97402	0.0224124
ENSECAG00000007171	FGL1	2.94594	0.00966919
ENSECAG00000018782	BAIAP2L2	2.93498	0.00089027
ENSECAG00000009580	LVRN	2.93265	0.00124347
ENSECAG00000026500	NA	2.9005	0.000260823
ENSECAG00000020632	RPL3L	2.88387	0.0461192
ENSECAG00000016404	SLC22A1	2.88091	0.00764079
ENSECAG00000042449	NA	2.81942	0.000255967
ENSECAG00000033017	NA	2.78022	0.000100748
ENSECAG00000027684	MT-ND1	2.76467	0.00378575
ENSECAG00000027701	NA	2.74287	0.00573773
ENSECAG00000000896	ALDH3B2	2.73523	0.00555974
ENSECAG00000034784	NA	2.73174	0.0173103
ENSECAG00000027692	MT-CO2	2.72682	0.00517354
ENSECAG00000029274	NA	2.6983	0.00509533
ENSECAG00000015313	EFCAB5	2.69319	0.0262808
ENSECAG00000040910	NA	2.69173	0.0355128
ENSECAG00000025136	ERICH6	2.67035	0.00506014
ENSECAG00000024172	ADAMTS4	2.66471	0.00145986
ENSECAG00000035661	NA	2.63726	0.0430623
ENSECAG00000041345	NA	2.63029	0.0217809
ENSECAG00000042202	NA	2.62972	0.0403232
ENSECAG00000020709	RNF186	2.58313	0.0365073
ENSECAG00000010830	MMP11	2.57531	0.0146182
ENSECAG00000024845	PI16	2.55781	0.0085504
ENSECAG00000037029	FNDC4	2.55366	0.000850422
ENSECAG00000030728	GFRA4	2.55234	0.0486665
ENSECAG00000022629	SLC1A7	2.5456	0.00382465
ENSECAG00000010721	MGP	2.5147	9.03e-07
ENSECAG00000006288	SIK1	2.50568	0.000407016
ENSECAG00000039132	NA	2.50269	0.00523744
ENSECAG00000031840	NA	2.50213	0.00226861
ENSECAG00000024993	CCN1	2.5001	3.19e-05
ENSECAG00000007020	C1H14orf28	2.49729	0.000836426
ENSECAG00000021061	SLC6A14	2.4914	0.0145982
ENSECAG00000029169	NA	2.48003	0.00371064
ENSECAG00000032465	GAS1	2.47895	0.000616793
ENSECAG00000031377	NA	2.47877	0.0279046
ENSECAG00000032426	NA	2.46968	0.0447249
ENSECAG00000021576	SGCG	2.46396	0.00144594
ENSECAG00000022939	S100A1	2.45944	0.00371064
ENSECAG00000040468	NA	2.45467	0.00676975
ENSECAG00000008726	NPY	2.4428	0.0194944
ENSECAG00000018933	WNT4	2.43028	0.0307759
ENSECAG00000022125	TNNT2	2.4294	0.0285081
ENSECAG00000040857	NA	2.42894	0.00371064
ENSECAG00000027671	MT-ATP6	2.41685	0.00582873
ENSECAG00000013685	TNXB	2.4102	0.00128865
ENSECAG00000014239	PTGER3	2.39705	0.00119006
ENSECAG00000017897	FAM167A	2.39434	0.000745843
ENSECAG00000033359	NA	2.39009	0.000455746
ENSECAG00000003535	G0S2	2.37265	0.000226123
ENSECAG00000006272	FAM166A	2.37076	0.00468634
ENSECAG00000018766	IYD	2.36378	0.000109137
ENSECAG00000033943	NA	2.357	0.00071932
ENSECAG00000027689	MT-CO1	2.35293	0.0103269
ENSECAG00000005631	BDKRB1	2.3448	0.00124347
ENSECAG00000011929	NR4A3	2.33775	0.0083346
ENSECAG00000007548	LHB	2.33114	0.0298159
ENSECAG00000016478	C4H7orf31	2.33112	0.00117125
ENSECAG00000015181	NFKBID	2.31344	0.0321974
ENSECAG00000043359	SREK1IP1	2.3105	0.00498845
ENSECAG00000025010	SLC39A8	2.30772	0.0199518
ENSECAG00000033339	NA	2.30741	0.0358513
ENSECAG00000020556	SH3D21	2.30631	0.00153773
ENSECAG00000006500	ADAMTS5	2.29484	3.98e-10
ENSECAG00000037570	NA	2.28556	0.000574822
ENSECAG00000008935	ERO1B	2.28386	0.00589714
ENSECAG00000030906	NA	2.28275	0.022022
ENSECAG00000032479	NA	2.27978	0.0499382
ENSECAG00000009021	EGFL8	2.27666	0.0191985
ENSECAG00000028632	NA	2.26957	0.028105
ENSECAG00000011627	ENPP6	2.26383	4.01e-08
ENSECAG00000013433	MAPK7	2.23895	0.00988814
ENSECAG00000017938	BLK	2.23725	0.0229938
ENSECAG00000027681	MT-ND2	2.23554	0.0123128
ENSECAG00000009483	PRLR	2.22778	0.00576571
ENSECAG00000010054	NOX4	2.22374	0.0242775
ENSECAG00000012551	PCP4	2.21779	0.014592
ENSECAG00000006421	SYNDIG1	2.19669	0.00150665
ENSECAG00000005360	MITF	2.19138	4e-06
ENSECAG00000028889	NA	2.18966	8.02e-05
ENSECAG00000027669	MT-CYB	2.18796	0.0244478
ENSECAG00000008683	FTH1	2.18745	0.00952365
ENSECAG00000016679	GALNT15	2.18741	7.15e-07
ENSECAG00000030878	NA	2.18211	0.046758
ENSECAG00000036190	NA	2.18132	0.00071932
ENSECAG00000007562	AUNIP	2.18083	0.0177589
ENSECAG00000041522	NA	2.18036	0.0168517
ENSECAG00000020428	NA	2.17493	0.00488387
ENSECAG00000029712	NA	2.17064	0.00666084
ENSECAG00000029287	HOPX	2.16465	0.00687954
ENSECAG00000000149	CNKSR2	2.14778	0.00303375
ENSECAG00000027694	MT-ND5	2.14502	0.0399866
ENSECAG00000039416	NA	2.12774	0.0206533
ENSECAG00000023618	IAPP	2.12666	0.0211732
ENSECAG00000034008	NA	2.12236	0.00559217
ENSECAG00000024578	NFIB	2.12142	0.00218547
ENSECAG00000036679	NA	2.11905	0.00766583
ENSECAG00000027675	MT-ND4	2.1165	0.0331106
ENSECAG00000009107	ENPEP	2.10824	0.0456668
ENSECAG00000024980	H1-2	2.09524	0.00109193
ENSECAG00000040969	NA	2.08948	0.00170897
ENSECAG00000024049	S100A13	2.08587	0.00274942
ENSECAG00000043814	NA	2.08109	0.0137616
ENSECAG00000012241	SLC51B	2.07889	0.000235566
ENSECAG00000009683	SHC2	2.05988	0.0355128
ENSECAG00000031913	NA	2.05618	0.00642304
ENSECAG00000041291	NA	2.05325	0.000164603
ENSECAG00000003789	RASL11B	2.04842	0.000574822
ENSECAG00000022890	NEFL	2.04651	0.0406478
ENSECAG00000037198	NA	2.04177	0.00393884
ENSECAG00000027679	MT-ATP8	2.03226	0.017617
ENSECAG00000014155	SMOC2	2.03106	0.00133615
ENSECAG00000037080	eca-mir-9023	2.03072	0.000389764
ENSECAG00000043495	NA	2.02275	0.0414617
ENSECAG00000023971	TNNT3	2.02214	0.0280574
ENSECAG00000036164	NA	2.02143	0.0290114
ENSECAG00000039995	NA	2.01992	0.0324708
ENSECAG00000021378	SH2D2A	2.01949	0.0139845
ENSECAG00000032605	NA	2.01582	0.0444684
ENSECAG00000029515	NA	1.99082	0.0238989
ENSECAG00000017784	OSR2	1.98231	0.0212552
ENSECAG00000021914	PDE1C	1.97218	0.00509533
ENSECAG00000031980	BTG1	1.96893	4.83e-08
ENSECAG00000024388	BPIFC	1.96072	0.0409563
ENSECAG00000037108	NA	1.94745	0.0241287
ENSECAG00000018049	PAMR1	1.92945	0.0364246
ENSECAG00000020756	CRYBB3	1.92866	0.00071932
ENSECAG00000024448	TRIM63	1.92797	0.0234612
ENSECAG00000021292	NA	1.92433	0.0340069
ENSECAG00000014194	EGFLAM	1.92377	4.04e-05
ENSECAG00000033544	NA	1.92312	0.017617
ENSECAG00000018105	IL4I1	1.9146	0.0139711
ENSECAG00000017232	TNNI3	1.90302	0.0443296
ENSECAG00000007768	NA	1.8997	0.0440638
ENSECAG00000018261	RGS4	1.89779	0.00676975
ENSECAG00000033890	CIDEC	1.89544	0.0317721
ENSECAG00000029965	ALKAL2	1.89077	0.00988814
ENSECAG00000001488	GPR171	1.88898	0.000110413
ENSECAG00000014799	RARRES2	1.88798	0.000836426
ENSECAG00000021013	SHISAL2A	1.88624	0.0258431
ENSECAG00000019781	SERPINE1	1.88438	0.0191588
ENSECAG00000008229	C20H6orf52	1.88383	0.00923598
ENSECAG00000017274	KRT15	1.8723	0.00156763
ENSECAG00000020015	BMP6	1.87076	0.000378354
ENSECAG00000016870	MEIS2	1.87038	0.00666084
ENSECAG00000021125	TFAP2C	1.86885	0.046368
ENSECAG00000037671	NA	1.84001	0.0355128
ENSECAG00000014815	FXYD1	1.83625	0.00116242
ENSECAG00000021122	THBS2	1.8303	0.0458137
ENSECAG00000009989	CHAC1	1.82455	0.0100825
ENSECAG00000021343	NRG1	1.82282	0.0385758
ENSECAG00000015010	CYP4F124	1.81788	0.00393561
ENSECAG00000013087	IGFBP7	1.81677	0.0183927
ENSECAG00000033092	NA	1.80265	0.0264509
ENSECAG00000036137	NA	1.80185	0.0162724
ENSECAG00000042952	GPX3	1.79917	0.00203276
ENSECAG00000020174	CENPW	1.79863	0.0470959
ENSECAG00000021139	NPFF	1.79099	0.0191588
ENSECAG00000014259	TIMP1	1.78861	0.000469914
ENSECAG00000029533	NA	1.78209	0.00769837
ENSECAG00000024038	YPEL3	1.76888	0.00493375
ENSECAG00000018104	IGFBP3	1.76587	0.0476455
ENSECAG00000023364	C17orf49	1.7635	0.0314921
ENSECAG00000029843	C8orf88	1.76295	0.00071932
ENSECAG00000016648	IL5	1.76226	0.0229616
ENSECAG00000033532	NA	1.75279	0.0447383
ENSECAG00000020535	DDIT3	1.75202	0.00810361
ENSECAG00000039232	NA	1.752	0.0203483
ENSECAG00000013135	PLS3	1.74176	0.0180744
ENSECAG00000006591	ATG9B	1.74089	0.0098578
ENSECAG00000008967	NA	1.73297	0.0298931
ENSECAG00000040302	NA	1.7326	0.00336306
ENSECAG00000038285	NA	1.7304	0.0138075
ENSECAG00000038313	NA	1.72424	0.00540368
ENSECAG00000019392	BLOC1S1	1.70067	0.0271197
ENSECAG00000018508	NR2F1	1.69963	0.00903506
ENSECAG00000004556	BCL6	1.69214	0.0108405
ENSECAG00000035238	IFITM5	1.69156	0.0123128
ENSECAG00000003192	NA	1.68941	0.0178364
ENSECAG00000039808	NA	1.68844	0.0359801
ENSECAG00000020193	TGFBI	1.68722	0.000105071
ENSECAG00000038118	NA	1.68625	0.0127586
ENSECAG00000008542	NA	1.67317	0.0123806
ENSECAG00000011492	CDCA7	1.67289	0.0102591
ENSECAG00000036440	RGS16	1.6723	0.00015277
ENSECAG00000002570	HS3ST1	1.67183	0.0427047
ENSECAG00000012425	NA	1.67078	0.0063523
ENSECAG00000031309	NA	1.67019	0.0138811
ENSECAG00000000090	MAP3K8	1.66425	0.00459755
ENSECAG00000006989	SELENOW	1.664	0.00731628
ENSECAG00000022188	WNT11	1.6585	0.0462459
ENSECAG00000006453	NAB2	1.65681	0.00618564
ENSECAG00000013582	DHRS3	1.65471	0.0430623
ENSECAG00000018543	RCAN2	1.65207	0.016432
ENSECAG00000029371	FTL	1.64628	0.0177088
ENSECAG00000013276	NA	1.6452	0.00237832
ENSECAG00000017829	KLHL8	1.64115	0.0116617
ENSECAG00000030329	STON1	1.63023	0.000133815
ENSECAG00000011220	CREM	1.6298	0.00175343
ENSECAG00000031496	C3H16orf74	1.6298	0.0417907
ENSECAG00000020563	PIM1	1.62641	0.00255762
ENSECAG00000017127	CENPO	1.62476	0.00828561
ENSECAG00000023624	NA	1.6233	0.00669688
ENSECAG00000014646	KNG1	1.61917	0.0331106
ENSECAG00000013151	RGCC	1.61114	0.0211732
ENSECAG00000022127	PLAUR	1.61078	0.00452229
ENSECAG00000010625	AAMDC	1.6104	0.00705925
ENSECAG00000034481	NA	1.60832	0.00728025
ENSECAG00000011948	VEGFD	1.60556	0.0227996
ENSECAG00000035141	NA	1.59823	0.0208229
ENSECAG00000021849	TFPI	1.59669	0.00355859
ENSECAG00000043792	NA	1.59184	0.0433003
ENSECAG00000011353	SLC49A3	1.58669	0.024295
ENSECAG00000010385	MET	1.58594	0.00827008
ENSECAG00000012066	FBLN5	1.5841	0.0107087
ENSECAG00000021604	PDGFRL	1.58259	0.00540368
ENSECAG00000022171	GCK	1.58027	0.0350961
ENSECAG00000031200	NA	1.57548	0.0145982
ENSECAG00000019894	RBMS1	1.57379	0.0211015
ENSECAG00000010555	ATP6V1C2	1.56933	0.000896918
ENSECAG00000012870	NEURL1	1.5693	0.0159869
ENSECAG00000034172	KLRB1	1.56825	0.00363217
ENSECAG00000008125	COX20	1.56756	0.00636244
ENSECAG00000007120	NRN1	1.56714	0.011272
ENSECAG00000006065	NA	1.56563	0.0132609
ENSECAG00000018254	UCHL1	1.56506	0.0163356
ENSECAG00000012793	CPT1B	1.56081	0.0371447
ENSECAG00000001267	TMEM45B	1.55934	0.0086738
ENSECAG00000042452	NA	1.55809	0.0487527
ENSECAG00000008068	GNL2	1.55694	0.00343748
ENSECAG00000000727	HTRA3	1.55415	0.0237615
ENSECAG00000023211	EPHA3	1.55362	0.00574358
ENSECAG00000003758	DNASE1L1	1.5513	0.0232116
ENSECAG00000008923	THBS1	1.55101	0.00296855
ENSECAG00000012293	EML5	1.54972	0.0462493
ENSECAG00000027904	NA	1.54644	0.0423273
ENSECAG00000030778	TUBA1A	1.54515	0.0238778
ENSECAG00000017892	HCST	1.54432	0.0481696
ENSECAG00000005097	IFI27L2	1.54378	0.0308732
ENSECAG00000034330	CBR3	1.53545	0.0287398
ENSECAG00000012468	C14H5orf46	1.53354	0.0154554
ENSECAG00000004408	CMKLR2	1.52898	0.0298159
ENSECAG00000009958	DUSP1	1.5252	0.0166032
ENSECAG00000010129	RAD9A	1.52109	0.0450374
ENSECAG00000013756	RBIS	1.52057	0.0430269
ENSECAG00000024185	GNG11	1.51243	0.004267
ENSECAG00000014958	ZFAND2B	1.51204	0.00225389
ENSECAG00000022202	ADGRD1	1.50697	0.00305745
ENSECAG00000012558	A2M	1.50589	0.00207395
ENSECAG00000003072	TCIM	1.50434	0.0122647
ENSECAG00000010446	HSPB11	1.50184	0.0235001
ENSECAG00000018736	MRAS	1.50102	0.0235387
ENSECAG00000006060	RAI2	1.499	0.0289546
ENSECAG00000024522	POLH	1.49893	0.00819688
ENSECAG00000021144	KLK1	1.49793	0.049709
ENSECAG00000001555	NA	1.49747	0.00669688
ENSECAG00000013301	MFAP4	1.4972	0.0246099
ENSECAG00000014296	SLC5A10	1.49584	0.0098578
ENSECAG00000014108	TNFRSF8	1.49552	0.00249427
ENSECAG00000017896	PDLIM3	1.4953	0.0408545
ENSECAG00000039817	CEBPD	1.49524	0.0439033
ENSECAG00000006267	NR1D1	1.49511	0.0301921
ENSECAG00000010678	LIN37	1.49319	0.0487527
ENSECAG00000015145	ACTA2	1.48995	0.0133893
ENSECAG00000010729	CARMIL2	1.48557	0.0425085
ENSECAG00000009313	KCNK1	1.48525	0.0223383
ENSECAG00000011003	PDE4B	1.48455	0.0381675
ENSECAG00000023226	HIGD1B	1.48109	0.0177929
ENSECAG00000020731	MXRA8	1.47546	0.0256412
ENSECAG00000032774	NA	1.4739	0.000227147
ENSECAG00000018940	TMEM219	1.47343	0.0049051
ENSECAG00000004942	RGS1	1.46995	0.00206426
ENSECAG00000038893	CST3	1.46891	0.0217178
ENSECAG00000021607	TXNDC8	1.46661	0.046386
ENSECAG00000005988	REXO2	1.45782	0.014879
ENSECAG00000008451	PET100	1.45733	0.024101
ENSECAG00000017022	UPF2	1.45563	0.0229865
ENSECAG00000022992	NA	1.45467	0.0271197
ENSECAG00000018714	GSN	1.45408	0.0223601
ENSECAG00000012858	RASL11A	1.45393	0.0306606
ENSECAG00000024998	MED31	1.4538	0.0163875
ENSECAG00000007086	NA	1.45066	0.0229865
ENSECAG00000021583	LMOD1	1.44982	0.00274942
ENSECAG00000041577	CCDC167	1.44488	0.0173198
ENSECAG00000013157	RPGRIP1	1.44377	0.0223383
ENSECAG00000024531	ADM	1.44315	2.25e-05
ENSECAG00000011459	NDNF	1.44166	0.00195409
ENSECAG00000005525	GJA1	1.44094	0.0101623
ENSECAG00000019011	GLRB	1.4408	0.0127558
ENSECAG00000015355	CLK1	1.44069	0.000739821
ENSECAG00000020282	GARIN1A	1.43706	0.0177154
ENSECAG00000006773	CIR1	1.43364	0.00925363
ENSECAG00000020819	AGER	1.43326	0.0390315
ENSECAG00000011727	RNASE4	1.43267	0.00799518
ENSECAG00000029997	NA	1.43192	0.046368
ENSECAG00000003770	CASP2	1.42853	0.00105118
ENSECAG00000011270	EIPR1	1.42651	0.0146182
ENSECAG00000013140	NA	1.42624	0.000133815
ENSECAG00000024574	GATA3	1.42465	0.0499382
ENSECAG00000033926	NA	1.42039	0.00378575
ENSECAG00000039645	NA	1.41952	0.0131373
ENSECAG00000013883	ICAM1	1.41817	0.00488387
ENSECAG00000011855	DPH7	1.40296	0.0427047
ENSECAG00000012516	EIF1	1.39592	0.00074668
ENSECAG00000014452	KIF22	1.39408	0.0434828
ENSECAG00000016339	ADAMTS1	1.39376	0.000733741
ENSECAG00000024626	FAM193B	1.39376	0.0139805
ENSECAG00000008615	NA	1.39311	0.0275747
ENSECAG00000018554	NA	1.39242	0.0387856
ENSECAG00000020212	IFT27	1.38715	0.0406347
ENSECAG00000012179	RGS2	1.38545	0.00228067
ENSECAG00000000041	FAM217A	1.38492	0.0116617
ENSECAG00000000138	ACVR2A	1.38199	0.00996418
ENSECAG00000034514	EIF4EBP3	1.37902	0.00952365
ENSECAG00000020088	NOSTRIN	1.37719	0.000896918
ENSECAG00000029082	eca-mir-8963	1.37715	0.0497112
ENSECAG00000003055	NDUFV3	1.37418	0.0151902
ENSECAG00000029557	C1orf122	1.37404	0.0461192
ENSECAG00000000999	NA	1.37328	0.0231946
ENSECAG00000024100	EFCAB10	1.37168	0.0406478
ENSECAG00000011090	PTPN18	1.37157	0.0318274
ENSECAG00000006934	GDPD3	1.37136	0.0397633
ENSECAG00000012771	ALOXE3	1.37009	0.0223601
ENSECAG00000016259	LYSMD2	1.36304	0.00642304
ENSECAG00000029062	PRNP	1.358	0.0128675
ENSECAG00000023637	ADAM33	1.35704	0.048006
ENSECAG00000018133	VSIR	1.35495	0.00226861
ENSECAG00000022392	LCAT	1.35372	0.0457114
ENSECAG00000010190	FEZ2	1.35213	0.0409765
ENSECAG00000017519	PDE9A	1.35032	0.00426366
ENSECAG00000011486	ATF3	1.3493	0.0447383
ENSECAG00000008401	S100A6	1.34721	0.000312567
ENSECAG00000021690	NDUFS6	1.34542	0.0394849
ENSECAG00000015172	SSH2	1.34362	0.0235387
ENSECAG00000033153	NA	1.3434	0.0162693
ENSECAG00000010369	DNM3	1.34196	0.0199518
ENSECAG00000016944	EMC9	1.34153	0.0103583
ENSECAG00000032560	NA	1.33521	5.79e-05
ENSECAG00000035279	IGFBP2	1.33459	0.026876
ENSECAG00000019530	KRTCAP2	1.32909	0.000907541
ENSECAG00000011770	SYTL3	1.32779	0.0117976
ENSECAG00000000511	CFL2	1.32364	0.00345687
ENSECAG00000000763	CSRNP1	1.32361	0.00669688
ENSECAG00000015742	FGD3	1.32305	0.0055372
ENSECAG00000009356	SLC25A28	1.31966	0.0087427
ENSECAG00000011938	MANF	1.31867	0.0201718
ENSECAG00000040984	RIIAD1	1.31665	0.0246443
ENSECAG00000037138	ATP6V1G1	1.31266	0.0417907
ENSECAG00000009385	ABHD12B	1.31125	0.00591038
ENSECAG00000043666	TMA7	1.30781	0.0486136
ENSECAG00000010468	CHCHD7	1.30722	0.0123269
ENSECAG00000011754	RPIA	1.3071	0.000807379
ENSECAG00000040168	NA	1.30629	0.00529467
ENSECAG00000020612	SLC7A3	1.30586	0.049483
ENSECAG00000037526	COX17	1.30572	0.00206426
ENSECAG00000003836	LRRC75A	1.30487	0.00228067
ENSECAG00000006141	METTL18	1.3042	0.00810457
ENSECAG00000010447	EFEMP1	1.30287	0.0452984
ENSECAG00000013482	SERPINA3	1.30033	0.0236504
ENSECAG00000007343	DPM3	1.29938	0.0474249
ENSECAG00000008024	CLIC2	1.29881	0.00882492
ENSECAG00000040743	SELENOK	1.29879	0.00539858
ENSECAG00000015228	RANGRF	1.2946	0.0264509
ENSECAG00000000102	EIF5B	1.28977	0.024295
ENSECAG00000012317	COX6B1	1.28844	0.0444675
ENSECAG00000015161	PHYHD1	1.28806	0.0376517
ENSECAG00000010059	CA9	1.28794	0.019975
ENSECAG00000011749	MSX2	1.28794	0.0254155
ENSECAG00000011422	DHRS7	1.28701	0.00446669
ENSECAG00000022582	FBXW7	1.28652	0.0406347
ENSECAG00000003632	RANBP9	1.28535	0.0123269
ENSECAG00000031221	NA	1.28424	0.046846
ENSECAG00000010601	FKBP2	1.28338	0.0224124
ENSECAG00000039032	PLEKHF1	1.28223	0.0139711
ENSECAG00000021466	SIDT2	1.27988	0.00203276
ENSECAG00000013191	FIS1	1.2795	0.00866997
ENSECAG00000008980	NA	1.27895	0.0299172
ENSECAG00000017915	TRIM36	1.27575	0.0360488
ENSECAG00000000354	PLK2	1.27537	0.000574822
ENSECAG00000007317	NBL1	1.27477	0.00291908
ENSECAG00000014934	ARHGEF9	1.27393	0.0123269
ENSECAG00000012041	BEX3	1.27339	0.0335595
ENSECAG00000010791	LMCD1	1.27246	0.00669688
ENSECAG00000014847	NUPR1	1.27127	0.00952365
ENSECAG00000024888	CCL5	1.26941	0.0454314
ENSECAG00000009501	DAAM2	1.26719	0.0263564
ENSECAG00000019406	PDCD5	1.26263	0.0486665
ENSECAG00000020518	GNA14	1.25665	0.00923417
ENSECAG00000021948	NDUFC1	1.25479	0.0354012
ENSECAG00000009835	BTBD11	1.25215	0.0280857
ENSECAG00000010434	SLC9B2	1.25124	0.00329499
ENSECAG00000023161	IGSF10	1.24988	0.00943368
ENSECAG00000021429	C1R	1.24516	0.0246443
ENSECAG00000024195	BET1	1.24401	0.000841754
ENSECAG00000013654	POLR2I	1.24382	0.0481357
ENSECAG00000009383	TBCA	1.24209	0.00566113
ENSECAG00000008293	AVPI1	1.23918	0.0342511
ENSECAG00000009921	IFRD1	1.23729	0.000202306
ENSECAG00000016788	COQ3	1.23557	0.0481472
ENSECAG00000011012	ZAP70	1.23229	0.0215232
ENSECAG00000019296	GUF1	1.23168	0.024813
ENSECAG00000014635	CD3E	1.23029	0.0470946
ENSECAG00000036564	BBLN	1.22917	0.0271197
ENSECAG00000043001	GPBP1L1	1.22834	0.0269442
ENSECAG00000012481	TNFRSF1B	1.22749	0.0177088
ENSECAG00000000874	ACKR1	1.22602	0.0399727
ENSECAG00000015069	BHLHE40	1.22542	0.0145345
ENSECAG00000009415	SEC61G	1.22051	0.00573773
ENSECAG00000014872	DHDH	1.21608	0.0358039
ENSECAG00000009013	CCDC107	1.21543	0.0235001
ENSECAG00000018743	EVA1C	1.21524	0.00676975
ENSECAG00000001963	TGFB1I1	1.21507	0.049483
ENSECAG00000012118	ARNTL	1.20684	0.00236944
ENSECAG00000019646	AHI1	1.20616	0.000603395
ENSECAG00000019333	ARL4A	1.20568	0.00952365
ENSECAG00000010877	IFT172	1.20563	0.00212714
ENSECAG00000005590	FAM118B	1.20339	0.0177088
ENSECAG00000004439	GDPGP1	1.19985	0.0311472
ENSECAG00000016645	MCOLN1	1.19901	0.000182478
ENSECAG00000010277	PPP1R15A	1.19817	0.0279046
ENSECAG00000022178	EBP	1.19715	0.0438224
ENSECAG00000020155	SGCE	1.19495	0.0127558
ENSECAG00000022072	DRB	1.19465	0.0417907
ENSECAG00000016907	NKD2	1.1878	0.0396774
ENSECAG00000017538	LY96	1.18645	0.00329499
ENSECAG00000004962	RIPOR3	1.18574	0.032008
ENSECAG00000021599	METAP1D	1.1819	0.0461192
ENSECAG00000006474	LGALS3	1.18167	0.00196985
ENSECAG00000016773	NABP1	1.17842	0.0301921
ENSECAG00000033394	NA	1.17584	0.00937255
ENSECAG00000000811	TIMM10B	1.17546	0.00184443
ENSECAG00000019505	PAWR	1.17245	0.0206357
ENSECAG00000012801	KBTBD3	1.1724	0.035519
ENSECAG00000003955	TRPV2	1.17104	0.00827008
ENSECAG00000012487	PIGF	1.17068	0.00414736
ENSECAG00000001853	CCNH	1.16932	0.0107918
ENSECAG00000011021	NDUFAF5	1.16382	0.0434523
ENSECAG00000005649	PAQR7	1.16353	0.000444517
ENSECAG00000002988	PSTPIP1	1.16219	0.0394849
ENSECAG00000009044	PRDM1	1.16203	0.0124137
ENSECAG00000015883	AOPEP	1.15933	0.0358513
ENSECAG00000020759	CATSPER2	1.15808	0.0210759
ENSECAG00000015558	U2AF1	1.15733	0.00256945
ENSECAG00000042180	NA	1.15648	0.0417907
ENSECAG00000003473	WIPI1	1.15573	0.000472373
ENSECAG00000026943	ZFAND1	1.15408	0.00909468
ENSECAG00000035078	NA	1.15298	0.0414714
ENSECAG00000000300	ARL3	1.15086	0.0111378
ENSECAG00000007629	DNAJC1	1.15085	0.0091102
ENSECAG00000000918	RORC	1.14832	0.0355128
ENSECAG00000008427	SLC43A1	1.14702	0.000330284
ENSECAG00000000064	ELOC	1.14648	0.0400101
ENSECAG00000024887	PC	1.14266	0.00697863
ENSECAG00000020387	MRPS18C	1.14263	0.0456149
ENSECAG00000015275	NA	1.13993	0.00540368
ENSECAG00000023657	FAM20A	1.13828	0.00934283
ENSECAG00000018894	RPL22L1	1.13751	0.000574822
ENSECAG00000007070	TPRKB	1.13584	0.00523885
ENSECAG00000000171	NPAS2	1.13573	0.0444161
ENSECAG00000007009	ITPKC	1.13521	0.00687148
ENSECAG00000022251	MAP3K15	1.13471	0.0336817
ENSECAG00000019437	CD2	1.13424	0.0266288
ENSECAG00000011746	PLK3	1.13108	0.0254155
ENSECAG00000042225	C5H1orf54	1.12805	0.0353381
ENSECAG00000036034	GNG5	1.12555	0.0486136
ENSECAG00000013331	NAGK	1.12509	7.84e-05
ENSECAG00000015297	PRIM1	1.12476	0.039704
ENSECAG00000014153	CLK4	1.12439	0.000616793
ENSECAG00000008375	ST7	1.12137	0.0137063
ENSECAG00000023353	DUSP11	1.12127	0.0103599
ENSECAG00000036016	NA	1.11925	0.0394849
ENSECAG00000023965	SCNM1	1.11846	0.0371343
ENSECAG00000000319	SRP14	1.11537	0.00828561
ENSECAG00000014757	MFSD13A	1.11354	0.023563
ENSECAG00000013489	GPATCH11	1.11226	0.0140062
ENSECAG00000003501	NA	1.1081	0.0209353
ENSECAG00000031522	NA	1.10327	0.0381675
ENSECAG00000002715	NTAN1	1.10275	0.0444684
ENSECAG00000032167	GNG12	1.1017	0.0469935
ENSECAG00000039088	CTSD	1.09895	0.0246443
ENSECAG00000016812	NA	1.09462	0.0325691
ENSECAG00000012386	SELENOS	1.09421	0.000114912
ENSECAG00000019261	STYXL1	1.09298	0.0344941
ENSECAG00000007222	RNF130	1.09203	0.00218935
ENSECAG00000014997	NA	1.09162	0.00249427
ENSECAG00000015376	GLRX2	1.0914	0.0194944
ENSECAG00000031204	PIM3	1.0879	0.000954051
ENSECAG00000018101	FBLN1	1.08758	0.00933383
ENSECAG00000017353	SYNE1	1.0875	0.0305434
ENSECAG00000006306	SLC38A5	1.08666	0.0178537
ENSECAG00000023667	ARID5A	1.08649	0.0068765
ENSECAG00000016204	SLC31A2	1.08637	0.0301921
ENSECAG00000000943	PTGES	1.08376	0.0388903
ENSECAG00000013269	NA	1.08283	0.0168517
ENSECAG00000007201	RPL32	1.08119	0.0457786
ENSECAG00000000835	CCDC152	1.08117	0.0414714
ENSECAG00000024886	CCL14	1.08058	0.0195482
ENSECAG00000003816	JUNB	1.07868	0.017146
ENSECAG00000016473	ANKZF1	1.07788	0.0103599
ENSECAG00000013126	WFS1	1.07688	0.0481357
ENSECAG00000004913	LPAR6	1.07497	0.0417907
ENSECAG00000031669	SLC48A1	1.07443	0.0242775
ENSECAG00000010909	TNS2	1.07151	0.0365445
ENSECAG00000007689	PSENEN	1.07025	0.0333404
ENSECAG00000006204	CCDC73	1.07009	0.0456668
ENSECAG00000001181	CBX4	1.06991	0.00115354
ENSECAG00000003318	VIT	1.06842	0.0131382
ENSECAG00000000703	OXSM	1.06514	0.0235001
ENSECAG00000016939	RPS24	1.06409	0.0229938
ENSECAG00000028689	NA	1.06034	0.00944159
ENSECAG00000033049	SERP1	1.05881	0.043844
ENSECAG00000017247	RPP40	1.055	0.0294473
ENSECAG00000037706	GMFG	1.05257	0.0408956
ENSECAG00000021048	ALDH1L1	1.05185	0.0231946
ENSECAG00000017527	NDUFAF2	1.05084	0.0371343
ENSECAG00000024193	ITGB1BP1	1.0477	0.0157369
ENSECAG00000030892	NA	1.04453	0.0494626
ENSECAG00000012316	DTWD1	1.04442	0.0183927
ENSECAG00000038071	NA	1.04423	0.0438224
ENSECAG00000012845	MAPRE2	1.04386	0.0358513
ENSECAG00000005469	EXOSC3	1.03977	0.046386
ENSECAG00000021312	ABHD14A	1.0392	0.023249
ENSECAG00000007212	RAB34	1.03855	0.0499382
ENSECAG00000017407	MOXD1	1.03539	0.04628
ENSECAG00000021270	LRRFIP2	1.03524	0.00324151
ENSECAG00000038549	FAM200A	1.03486	0.0206326
ENSECAG00000010748	MPZL3	1.03425	0.00128865
ENSECAG00000024704	CETN3	1.03235	0.0438163
ENSECAG00000000880	SPATA33	1.03129	0.00943368
ENSECAG00000020263	ACOT13	1.0293	0.0418925
ENSECAG00000021201	BMP2	1.0279	0.0183927
ENSECAG00000021653	SVEP1	1.02696	0.0241287
ENSECAG00000038860	GTF2H5	1.02537	0.031485
ENSECAG00000017772	STX8	1.02433	0.0475191
ENSECAG00000000346	EDRF1	1.01772	0.0183927
ENSECAG00000023859	BTG3	1.01612	0.0444684
ENSECAG00000021951	RHBDF2	1.01562	0.0157369
ENSECAG00000000042	ZC3H11A	1.01327	0.0408545
ENSECAG00000009780	UQCRB	1.0101	0.0336817
ENSECAG00000006454	ZRSR2	1.00729	0.046368
ENSECAG00000017430	MRPL51	1.00513	0.0380889
ENSECAG00000041134	SELENOF	1.00505	0.00196985
ENSECAG00000023081	GNL1	1.00466	0.00427276
ENSECAG00000012726	MRPL14	1.00437	0.0394786
ENSECAG00000012838	EPB41L2	1.00364	0.00845613
ENSECAG00000011371	UBE2E1	1.00309	0.0434828
ENSECAG00000020656	CLDND1	1.00031	0.0015648
ENSECAG00000025049	EMC4	1.0001	0.00468634
ENSECAG00000023572	TOR1AIP2	-1.00153	0.0497055
ENSECAG00000010405	TRIB2	-1.00181	0.0460789
ENSECAG00000015419	SIX5	-1.00358	0.00539152
ENSECAG00000009176	SOX17	-1.0056	0.0103599
ENSECAG00000019321	TXLNA	-1.00962	0.0409765
ENSECAG00000035486	ZNF48	-1.01003	0.028105
ENSECAG00000011342	CIC	-1.01716	0.0321104
ENSECAG00000020041	JCHAIN	-1.0182	0.0109541
ENSECAG00000016083	VEZF1	-1.0183	0.013979
ENSECAG00000042262	NA	-1.02137	0.048006
ENSECAG00000018034	METTL9	-1.02231	0.0203773
ENSECAG00000000294	ZMYM3	-1.02249	0.0345587
ENSECAG00000017895	MED13	-1.02312	0.03145
ENSECAG00000014142	PRKCI	-1.02369	0.0474629
ENSECAG00000032849	NA	-1.02372	0.0255496
ENSECAG00000018845	PTBP1	-1.02421	0.00218547
ENSECAG00000010246	AHDC1	-1.02837	0.024813
ENSECAG00000038840	C8orf82	-1.03183	0.028105
ENSECAG00000016121	ADAMTS12	-1.03334	0.0434523
ENSECAG00000000883	RBM27	-1.03376	0.00890484
ENSECAG00000009207	NA	-1.0344	0.0487529
ENSECAG00000013681	GRHL2	-1.03477	0.0238459
ENSECAG00000015126	VAV2	-1.03524	0.046846
ENSECAG00000004256	DNAJC5	-1.03927	0.0311964
ENSECAG00000020289	GTF2I	-1.04311	0.0037221
ENSECAG00000014427	GPC1	-1.04356	0.00893696
ENSECAG00000008126	TP53	-1.04932	0.0071893
ENSECAG00000009572	PLIN3	-1.04968	0.0211732
ENSECAG00000017986	AXIN2	-1.04977	0.0077953
ENSECAG00000006890	MAP3K1	-1.0519	0.020111
ENSECAG00000011874	FBLIM1	-1.05433	0.0209353
ENSECAG00000023172	PRKCD	-1.05439	0.0194952
ENSECAG00000030463	NA	-1.06294	0.00103995
ENSECAG00000023248	RSAD1	-1.06451	0.0302638
ENSECAG00000021022	GPX7	-1.06496	0.0138811
ENSECAG00000011905	SHANK3	-1.06992	0.0440638
ENSECAG00000022700	MBTD1	-1.07202	0.00551282
ENSECAG00000017101	PTGFRN	-1.07365	0.0294333
ENSECAG00000014560	KPNB1	-1.07436	0.00651302
ENSECAG00000016290	ACOT6	-1.07571	0.0443247
ENSECAG00000013640	CEP85	-1.07597	0.0485749
ENSECAG00000033515	NA	-1.07639	0.00362804
ENSECAG00000015057	PYGO2	-1.07755	0.00573773
ENSECAG00000019336	UBN1	-1.07831	0.0171891
ENSECAG00000017264	FAM171A2	-1.07841	0.0153032
ENSECAG00000023585	SATB1	-1.079	0.0454314
ENSECAG00000011579	NA	-1.07959	0.0420373
ENSECAG00000002379	RFX7	-1.07982	0.0374702
ENSECAG00000017640	ILF3	-1.08011	0.00371064
ENSECAG00000016131	FRMD4B	-1.08134	0.0103599
ENSECAG00000041195	NA	-1.08423	0.0216275
ENSECAG00000013629	ADD3	-1.08581	0.00207395
ENSECAG00000019381	MEGF8	-1.08752	0.0173103
ENSECAG00000013524	ZNF219	-1.08869	0.00305881
ENSECAG00000005844	RGL3	-1.08881	0.045407
ENSECAG00000000404	FKBP9	-1.09215	0.0384343
ENSECAG00000009709	MYO1D	-1.09458	0.0294218
ENSECAG00000012890	DDX54	-1.09494	0.01197
ENSECAG00000019968	SLC16A2	-1.09586	0.0423924
ENSECAG00000018363	GNAQ	-1.10032	0.039573
ENSECAG00000024130	ZNF609	-1.10233	0.017617
ENSECAG00000018305	KHSRP	-1.10413	0.0309481
ENSECAG00000021771	ANKFY1	-1.1046	0.0317026
ENSECAG00000006452	YWHAG	-1.10552	0.00658764
ENSECAG00000016441	DOHH	-1.11332	0.00516568
ENSECAG00000019739	PXDN	-1.11608	0.0475363
ENSECAG00000011988	ZNF436	-1.11652	0.00459755
ENSECAG00000021890	LHFPL2	-1.11807	0.00764079
ENSECAG00000019918	ANKS1A	-1.11957	0.0458137
ENSECAG00000032164	HNRNPA0	-1.1217	0.000135598
ENSECAG00000038153	ZBTB7B	-1.1249	0.00781233
ENSECAG00000009712	CDC42BPG	-1.12549	0.00798912
ENSECAG00000008899	LSS	-1.132	0.0275747
ENSECAG00000022984	ZFHX3	-1.13206	0.0394675
ENSECAG00000000229	GNAI1	-1.13835	0.0428035
ENSECAG00000021521	ATF7	-1.14024	0.0270426
ENSECAG00000021434	ARHGEF40	-1.14446	0.00225389
ENSECAG00000014723	LPP	-1.14885	0.0438224
ENSECAG00000018243	BAZ2A	-1.15195	0.0279046
ENSECAG00000040546	MARCKSL1	-1.1585	0.0355287
ENSECAG00000018760	CDR2L	-1.15974	0.0101623
ENSECAG00000009968	SH3PXD2B	-1.16408	0.0103269
ENSECAG00000038957	PPP1R26	-1.16819	0.0145982
ENSECAG00000001516	HCAR1	-1.1693	0.0334335
ENSECAG00000019583	SUFU	-1.17261	0.0478004
ENSECAG00000024342	ZC3H4	-1.17399	0.0219204
ENSECAG00000023363	SLC26A2	-1.17462	0.0281309
ENSECAG00000000555	PBRM1	-1.18096	0.00649594
ENSECAG00000018660	POMT2	-1.184	0.0145982
ENSECAG00000001411	FAM83H	-1.18554	0.0194944
ENSECAG00000023753	OGFRL1	-1.18637	0.00721303
ENSECAG00000007619	MAPK8IP1	-1.18772	0.0105591
ENSECAG00000017483	PSD3	-1.18806	0.0358513
ENSECAG00000022160	PTPN9	-1.18996	0.00523985
ENSECAG00000018037	CD2AP	-1.19475	0.0288182
ENSECAG00000010581	TRAK2	-1.20375	0.0084875
ENSECAG00000011694	ZNRF3	-1.20525	0.00651302
ENSECAG00000000572	FOXP4	-1.20732	0.00236944
ENSECAG00000006117	PLEKHG3	-1.20843	0.00485629
ENSECAG00000024828	PPP1R13L	-1.21135	0.0280574
ENSECAG00000035261	FIZ1	-1.21314	0.0454198
ENSECAG00000009817	HPN	-1.21423	0.000806861
ENSECAG00000021774	DNAAF5	-1.21475	0.0103583
ENSECAG00000016405	REPIN1	-1.21671	0.00669688
ENSECAG00000024966	RAVER1	-1.21877	0.00169219
ENSECAG00000014807	KRBA1	-1.21999	0.0309689
ENSECAG00000008331	MAPKAPK3	-1.2233	0.0206326
ENSECAG00000039033	MTARC1	-1.22385	0.0176611
ENSECAG00000013139	CACUL1	-1.23104	0.01197
ENSECAG00000010632	EPHB4	-1.23131	0.00485629
ENSECAG00000004618	PRKAR1B	-1.2319	0.0241663
ENSECAG00000007129	LRP6	-1.23287	0.0279046
ENSECAG00000021437	FADD	-1.23391	0.0355128
ENSECAG00000009265	QPCTL	-1.23448	0.00933475
ENSECAG00000015555	MLLT1	-1.23692	0.00144594
ENSECAG00000020891	SLC29A3	-1.23758	0.0461192
ENSECAG00000019862	PAICS	-1.24102	0.0113079
ENSECAG00000030290	TTC9	-1.24409	0.028105
ENSECAG00000011528	ABHD2	-1.24466	0.032806
ENSECAG00000021621	MOB3B	-1.24561	0.018678
ENSECAG00000020505	GDF11	-1.24628	0.0479565
ENSECAG00000020596	HMGB3	-1.2525	0.0173103
ENSECAG00000021773	ATP6V1A	-1.25365	0.00728025
ENSECAG00000009543	EPSTI1	-1.25633	0.0114095
ENSECAG00000009608	B3GLCT	-1.26569	0.0168517
ENSECAG00000016134	RAB11FIP1	-1.26926	0.00648863
ENSECAG00000007848	ITGA9	-1.27033	0.0249014
ENSECAG00000013965	SLC6A8	-1.27097	0.000120959
ENSECAG00000015849	FLNB	-1.27419	0.03145
ENSECAG00000008964	GPR107	-1.27444	0.0146707
ENSECAG00000040184	MARVELD1	-1.2752	0.0406347
ENSECAG00000006230	ZNF135	-1.2754	0.0173198
ENSECAG00000035932	NR2F6	-1.27617	0.0157369
ENSECAG00000032004	FOXA2	-1.27926	0.00495594
ENSECAG00000011475	ZNF703	-1.27986	0.0106701
ENSECAG00000007941	MYO10	-1.2806	0.0301924
ENSECAG00000020002	DCDC1	-1.28148	0.0417907
ENSECAG00000013608	KAZALD1	-1.28245	0.0324547
ENSECAG00000025030	PATZ1	-1.28331	0.00117125
ENSECAG00000021243	PTBP3	-1.285	0.0205183
ENSECAG00000011435	MSI2	-1.28582	0.0116617
ENSECAG00000001130	FOCAD	-1.28976	0.0439033
ENSECAG00000013693	COL1A1	-1.29253	0.0303922
ENSECAG00000021171	TNRC18	-1.29739	0.0124137
ENSECAG00000019151	MFSD9	-1.29998	0.0442687
ENSECAG00000014526	PPIL6	-1.30037	0.00335811
ENSECAG00000003573	CLDN23	-1.3011	0.0404924
ENSECAG00000014124	GNE	-1.30164	0.0381675
ENSECAG00000022405	NOTCH1	-1.30543	0.0384538
ENSECAG00000014213	SRPK1	-1.30888	0.00721303
ENSECAG00000018806	INTS7	-1.3108	0.0102591
ENSECAG00000016430	DNAJC6	-1.3132	0.0471628
ENSECAG00000014759	RAD54L2	-1.33151	0.0398469
ENSECAG00000034980	ZBTB12	-1.33152	0.00440939
ENSECAG00000017946	KMT2D	-1.33483	0.0381675
ENSECAG00000017487	MXRA5	-1.33794	0.00220419
ENSECAG00000015692	SERTAD4	-1.33867	0.00291908
ENSECAG00000002707	HOXB3	-1.33895	0.000135598
ENSECAG00000008784	PPP1R16B	-1.33908	0.0147094
ENSECAG00000020260	TYK2	-1.34371	0.00619611
ENSECAG00000011613	ORAI2	-1.35241	0.00893696
ENSECAG00000018629	WDR77	-1.35294	0.0403939
ENSECAG00000000136	FERMT1	-1.35709	0.00655346
ENSECAG00000015051	NACC1	-1.35732	0.000867452
ENSECAG00000020336	KIF1B	-1.35782	0.0146182
ENSECAG00000009799	PFKFB2	-1.36069	0.0399866
ENSECAG00000010397	KCTD15	-1.36086	0.00693588
ENSECAG00000034852	COL4A5	-1.3618	0.00618564
ENSECAG00000016891	CLIC6	-1.36428	0.0231869
ENSECAG00000009485	GPT2	-1.36841	0.0288182
ENSECAG00000014081	WWC1	-1.36877	0.000554626
ENSECAG00000000639	PLXNB3	-1.36885	0.0128466
ENSECAG00000003278	TRIM9	-1.37562	0.0279698
ENSECAG00000007328	ITPR3	-1.38341	0.0133893
ENSECAG00000042976	NA	-1.38399	0.046368
ENSECAG00000009395	POU2F1	-1.38526	0.0317026
ENSECAG00000015125	CAPN5	-1.38597	0.000810486
ENSECAG00000022055	HOXA3	-1.39176	0.000743577
ENSECAG00000024967	CTSZ	-1.39794	0.0417907
ENSECAG00000005738	ELOVL2	-1.40063	0.0262808
ENSECAG00000023553	SIPA1L3	-1.40078	0.00155278
ENSECAG00000008032	PANK1	-1.40317	0.0285328
ENSECAG00000015878	AMOT	-1.40561	0.00574358
ENSECAG00000011721	JARID2	-1.40763	0.0131604
ENSECAG00000010422	DNAJC16	-1.40787	0.0224165
ENSECAG00000017385	ZC3HAV1L	-1.41059	0.0259749
ENSECAG00000025086	DNMT3A	-1.41433	0.0279046
ENSECAG00000024612	SNED1	-1.41466	0.00426366
ENSECAG00000011499	PRDM10	-1.41629	0.0325128
ENSECAG00000008150	TMEM245	-1.41718	0.0418925
ENSECAG00000024026	SHPK	-1.41914	0.0253842
ENSECAG00000024430	TRIM25	-1.42006	0.0253442
ENSECAG00000016098	NA	-1.42051	0.0194944
ENSECAG00000020479	GEMIN5	-1.42165	0.00394963
ENSECAG00000003755	PIGW	-1.42916	0.0187987
ENSECAG00000015448	TAPBP	-1.43273	0.00808738
ENSECAG00000012918	ZNF704	-1.43334	0.00343403
ENSECAG00000008927	HIPK2	-1.43399	0.00203276
ENSECAG00000019236	LDLRAD3	-1.43914	0.000896918
ENSECAG00000018311	CBX6	-1.44227	0.00147159
ENSECAG00000018997	NFATC2	-1.44272	0.0472051
ENSECAG00000012744	ADAM12	-1.44471	0.00427276
ENSECAG00000021240	SH3RF1	-1.45036	0.00329499
ENSECAG00000024353	AGO1	-1.45068	0.00242184
ENSECAG00000020707	CLDN5	-1.45091	0.0462493
ENSECAG00000040705	NA	-1.45165	0.00228067
ENSECAG00000005376	NA	-1.45235	0.0302091
ENSECAG00000018622	TTC7A	-1.45267	0.00720095
ENSECAG00000021973	NFE2L3	-1.45434	0.0063813
ENSECAG00000018836	FAM3D	-1.45505	0.033603
ENSECAG00000001445	CHD7	-1.46079	0.00509533
ENSECAG00000022407	SLIT2	-1.46343	0.0410804
ENSECAG00000009660	PLEKHA6	-1.46387	8.54e-05
ENSECAG00000022378	IGSF3	-1.4642	0.000118238
ENSECAG00000032958	FBXO46	-1.46506	0.0080315
ENSECAG00000026978	NA	-1.46602	0.0231869
ENSECAG00000034102	KLF16	-1.46673	0.0495964
ENSECAG00000016557	ZNF793	-1.46783	0.0183927
ENSECAG00000024769	COL3A1	-1.47954	0.00194507
ENSECAG00000038712	NA	-1.4806	0.0167079
ENSECAG00000009655	SINHCAF	-1.4814	0.0103269
ENSECAG00000009971	AJUBA	-1.48331	0.00665324
ENSECAG00000022844	NA	-1.49214	0.0461192
ENSECAG00000012946	CYP7A1	-1.49261	0.0116617
ENSECAG00000024479	LCLAT1	-1.49517	0.0159509
ENSECAG00000033073	PRR36	-1.50356	0.023563
ENSECAG00000024465	ERAP2	-1.50707	0.0187394
ENSECAG00000000022	PLXNA1	-1.50768	0.0177168
ENSECAG00000019716	CCDC88C	-1.50958	0.0138075
ENSECAG00000008765	MYCL	-1.51503	0.0290114
ENSECAG00000011407	STON2	-1.51855	0.0389255
ENSECAG00000017771	ATP1B1	-1.51891	0.0097308
ENSECAG00000017737	RNF43	-1.52061	0.00370577
ENSECAG00000013320	PLEKHA2	-1.52813	0.00196985
ENSECAG00000019950	RALGAPA2	-1.54191	0.0137346
ENSECAG00000000221	ETV5	-1.54402	0.0469935
ENSECAG00000007172	PSD	-1.54811	0.00645035
ENSECAG00000007108	STEAP2	-1.54952	0.0383993
ENSECAG00000005508	SPATS2	-1.5501	0.00223681
ENSECAG00000007942	LMNB1	-1.55045	0.000339754
ENSECAG00000008775	MYLK3	-1.55334	0.00483085
ENSECAG00000023958	ADPRH	-1.55376	0.0001364
ENSECAG00000020576	TMEM181	-1.55834	0.00933383
ENSECAG00000020949	ATP9A	-1.56213	0.0262582
ENSECAG00000030416	PHETA1	-1.563	0.0221668
ENSECAG00000013415	THNSL2	-1.56786	0.0298922
ENSECAG00000033093	VWA1	-1.57297	0.00689937
ENSECAG00000023015	CDKL1	-1.57655	0.0188262
ENSECAG00000019125	FASN	-1.57703	0.000444517
ENSECAG00000017443	TRIM14	-1.58935	0.00988814
ENSECAG00000022440	HCFC1	-1.59107	0.00483085
ENSECAG00000030611	TSPYL4	-1.59172	0.00674788
ENSECAG00000011808	SLC25A22	-1.59276	0.0487527
ENSECAG00000007462	RHOU	-1.59574	0.0001865
ENSECAG00000013474	NALF2	-1.5968	0.0145982
ENSECAG00000014791	ZNF551	-1.60531	0.00850718
ENSECAG00000037583	NA	-1.60701	0.00115777
ENSECAG00000021405	AATK	-1.61336	0.0161779
ENSECAG00000011076	FAM120A	-1.6153	0.00210474
ENSECAG00000010559	ZKSCAN8	-1.61893	4.78e-05
ENSECAG00000008979	AQP1	-1.62116	0.0335595
ENSECAG00000022826	NIPAL3	-1.62341	0.00709456
ENSECAG00000022971	PLXNC1	-1.62389	0.0239191
ENSECAG00000020557	KIAA1522	-1.62421	0.00218146
ENSECAG00000015514	PLEC	-1.63127	0.00952365
ENSECAG00000023798	ST3GAL2	-1.63216	0.00428046
ENSECAG00000009864	PTPRD	-1.6324	0.0309708
ENSECAG00000032576	TMEM250	-1.63396	0.034824
ENSECAG00000024647	MBLAC2	-1.63417	0.035519
ENSECAG00000019458	UTRN	-1.63952	0.00365994
ENSECAG00000012750	SLC6A6	-1.6396	0.0335595
ENSECAG00000017623	S100G	-1.64051	0.00407646
ENSECAG00000022014	RAVER2	-1.64988	0.0263564
ENSECAG00000019626	TENT5C	-1.65167	0.046368
ENSECAG00000017991	ARID1A	-1.65257	0.000807379
ENSECAG00000002472	NHSL2	-1.66758	0.0098578
ENSECAG00000005420	BBOF1	-1.66835	0.0365073
ENSECAG00000028045	ZNF280B	-1.67909	0.00270614
ENSECAG00000020948	PANK3	-1.68917	0.0032139
ENSECAG00000017227	GASK1B	-1.69203	0.0163007
ENSECAG00000000152	KITLG	-1.69888	0.0258139
ENSECAG00000009463	CCDC15	-1.70052	0.00890484
ENSECAG00000034262	NA	-1.70815	0.0187987
ENSECAG00000013323	PROM1	-1.71312	0.00504823
ENSECAG00000012083	ATP2A3	-1.71814	0.0290074
ENSECAG00000012168	RCOR1	-1.72628	0.0138811
ENSECAG00000039341	NA	-1.72633	0.0400101
ENSECAG00000010768	LRBA	-1.73415	0.0110437
ENSECAG00000027833	NA	-1.73474	0.000189663
ENSECAG00000005751	GYG2	-1.73503	0.0071893
ENSECAG00000028562	NA	-1.73644	0.0123269
ENSECAG00000014658	SCD	-1.73911	0.000726122
ENSECAG00000003802	IHH	-1.74263	0.00215262
ENSECAG00000018550	DOK4	-1.74309	0.0049051
ENSECAG00000029071	NA	-1.74342	0.0319587
ENSECAG00000021689	MEST	-1.7445	0.000599922
ENSECAG00000022875	WIPF3	-1.75608	0.00483085
ENSECAG00000018519	FANCD2	-1.75914	0.015944
ENSECAG00000017552	CREB3L4	-1.76391	0.00687148
ENSECAG00000009934	KCNH3	-1.77123	0.000802899
ENSECAG00000038608	NA	-1.77771	0.0198992
ENSECAG00000013290	C25H9orf152	-1.77889	0.0223965
ENSECAG00000029620	NA	-1.78281	0.0356213
ENSECAG00000019880	ADAMTS9	-1.78762	0.00762445
ENSECAG00000013100	PI15	-1.7907	0.0487529
ENSECAG00000009665	DAG1	-1.79123	0.0180051
ENSECAG00000025065	COL12A1	-1.79181	0.0374702
ENSECAG00000015475	RBBP8NL	-1.79785	0.0440638
ENSECAG00000022353	B4GALNT4	-1.79825	0.000933752
ENSECAG00000009887	COL21A1	-1.79928	0.00719059
ENSECAG00000011391	TET3	-1.80697	0.00335811
ENSECAG00000008240	HMBOX1	-1.80705	0.00591683
ENSECAG00000021717	SPDEF	-1.81025	0.00235369
ENSECAG00000024291	CCDC85C	-1.81308	0.00742596
ENSECAG00000012429	DCDC2	-1.81786	0.0406347
ENSECAG00000040937	NA	-1.81817	0.0137963
ENSECAG00000011659	KIAA1549	-1.8184	0.0357679
ENSECAG00000001018	SOX12	-1.81946	0.0258256
ENSECAG00000016871	RAPGEFL1	-1.82002	0.0168093
ENSECAG00000023093	ZNF710	-1.82559	0.00196985
ENSECAG00000029020	NA	-1.82648	0.0197367
ENSECAG00000019094	PLA2G2C	-1.83411	0.0288182
ENSECAG00000033887	NA	-1.83582	0.00416894
ENSECAG00000021555	ADGRL1	-1.83618	0.00013909
ENSECAG00000000734	HMGA1	-1.8443	0.000574822
ENSECAG00000018169	RREB1	-1.84988	0.00445054
ENSECAG00000012668	PTPRF	-1.85533	0.01849
ENSECAG00000016624	SAMD15	-1.86084	0.0176821
ENSECAG00000023749	MAPK4	-1.873	0.0229616
ENSECAG00000011074	ARFGEF3	-1.88451	0.0358513
ENSECAG00000024746	PDGFD	-1.88974	0.000733741
ENSECAG00000027808	PLCXD1	-1.89493	0.00124347
ENSECAG00000008982	PLEKHD1	-1.90061	0.0206326
ENSECAG00000033709	NA	-1.90342	0.034326
ENSECAG00000019648	MID1	-1.90852	0.00363217
ENSECAG00000013193	UHRF1	-1.92574	0.00721303
ENSECAG00000042176	NA	-1.93154	0.0342404
ENSECAG00000024650	FADS2	-1.93448	0.0211732
ENSECAG00000039860	EXOSC6	-1.93755	0.00395913
ENSECAG00000020452	TNNC1	-1.95682	0.0355287
ENSECAG00000023554	EMID1	-1.95853	2.44e-08
ENSECAG00000039487	SOX7	-1.95877	0.0235001
ENSECAG00000020808	TRIL	-1.96033	0.0157972
ENSECAG00000032332	NA	-1.96103	0.0191588
ENSECAG00000007686	RP1	-1.96257	5.99e-05
ENSECAG00000020410	FREM2	-1.96734	2.64e-05
ENSECAG00000022278	KNL1	-1.97876	0.0103583
ENSECAG00000002540	NA	-1.98331	0.0183927
ENSECAG00000017921	SUSD1	-1.98873	0.0153032
ENSECAG00000002223	NA	-1.99196	0.0417907
ENSECAG00000011854	CFB	-1.99496	0.0147101
ENSECAG00000018145	NT5DC3	-1.99667	0.0105591
ENSECAG00000008248	CTNNA3	-2.00223	0.00265716
ENSECAG00000014504	KIF1A	-2.00398	0.000837163
ENSECAG00000009273	SLC45A3	-2.00969	0.0286381
ENSECAG00000023280	FADS1	-2.02389	0.0231946
ENSECAG00000004028	SHISA9	-2.02752	0.026681
ENSECAG00000017782	SPATA18	-2.02933	0.0358513
ENSECAG00000017906	PRC1	-2.02983	0.0328968
ENSECAG00000020787	ZSWIM5	-2.03217	0.0462042
ENSECAG00000038195	NA	-2.04552	0.00923417
ENSECAG00000039140	CBX2	-2.05398	0.0461192
ENSECAG00000012961	HSPG2	-2.05566	0.000314629
ENSECAG00000005685	RDH10	-2.06216	0.0103583
ENSECAG00000033344	PIK3R3	-2.08185	6.19e-07
ENSECAG00000015106	PIK3C2B	-2.09611	0.00015764
ENSECAG00000016824	NRP2	-2.10897	0.00509533
ENSECAG00000043168	NA	-2.10957	0.0168517
ENSECAG00000024851	EDNRB	-2.11125	0.00195196
ENSECAG00000024837	TFCP2L1	-2.11686	0.00089027
ENSECAG00000031827	TPC3	-2.1273	0.000262537
ENSECAG00000020111	IQGAP3	-2.14862	0.0404615
ENSECAG00000023383	DEGS2	-2.14938	2e-05
ENSECAG00000017667	ENDOD1	-2.16416	0.0428941
ENSECAG00000033529	NA	-2.17576	0.0399226
ENSECAG00000040460	NA	-2.17871	0.00721303
ENSECAG00000029283	NA	-2.19327	0.000554626
ENSECAG00000006590	C26H21orf62	-2.20185	0.00237832
ENSECAG00000018476	TPX2	-2.2028	0.0231166
ENSECAG00000010243	GALNT7	-2.2127	0.00291973
ENSECAG00000006706	SFTPD	-2.21331	0.0286381
ENSECAG00000000196	MMP15	-2.21653	1.53e-06
ENSECAG00000015240	PROM2	-2.23203	0.00164262
ENSECAG00000038326	NA	-2.24234	0.0183927
ENSECAG00000005855	THRSP	-2.24411	0.00539858
ENSECAG00000010486	ERICH3	-2.24635	0.0393505
ENSECAG00000018308	GREB1	-2.25755	0.000102999
ENSECAG00000004335	HKDC1	-2.26509	0.0387856
ENSECAG00000020053	SLC4A4	-2.26653	0.000616793
ENSECAG00000022366	TLE6	-2.26792	0.0428035
ENSECAG00000039231	ATOH8	-2.27478	0.0444161
ENSECAG00000013053	TOP2A	-2.28843	0.0262065
ENSECAG00000022734	SGPP2	-2.29726	0.0454588
ENSECAG00000008916	ANKRD2	-2.30324	0.0464796
ENSECAG00000018373	FAM234B	-2.31175	0.00195196
ENSECAG00000012700	JADE3	-2.35012	0.011204
ENSECAG00000009792	UNC5B	-2.35288	0.000112486
ENSECAG00000020278	RAP1GAP2	-2.353	0.0484888
ENSECAG00000010758	KIF24	-2.36466	0.00459755
ENSECAG00000018178	EPDR1	-2.38951	0.00728025
ENSECAG00000028815	NA	-2.38994	0.000307842
ENSECAG00000014219	SRCIN1	-2.39017	0.049709
ENSECAG00000009918	MYB	-2.39177	0.0294473
ENSECAG00000031299	NA	-2.39294	0.00591683
ENSECAG00000011305	VSTM5	-2.39638	0.0481696
ENSECAG00000023538	ENOX1	-2.39856	0.000807379
ENSECAG00000017103	BUB1	-2.40525	0.0456366
ENSECAG00000001197	TNFRSF19	-2.40549	0.00363217
ENSECAG00000012650	KY	-2.41902	0.00428046
ENSECAG00000005343	GNAL	-2.42797	0.0223601
ENSECAG00000023993	BEND3	-2.43709	0.00964963
ENSECAG00000024792	ITIH1	-2.44232	8.01e-05
ENSECAG00000017217	CA12	-2.44632	0.00128865
ENSECAG00000013138	RAB27B	-2.45537	0.0462042
ENSECAG00000037098	NA	-2.47714	0.000807379
ENSECAG00000006470	STEAP3	-2.48327	0.00371064
ENSECAG00000016196	PIGR	-2.48668	0.00164262
ENSECAG00000005266	SORD	-2.49246	1.53e-06
ENSECAG00000034699	NA	-2.49251	0.00693838
ENSECAG00000019249	PRKCG	-2.49352	0.00715272
ENSECAG00000019943	ATP7B	-2.50122	0.00509533
ENSECAG00000020920	NEK2	-2.5018	0.048006
ENSECAG00000021905	HK2	-2.50829	0.0128709
ENSECAG00000010106	NCEH1	-2.52096	0.000164603
ENSECAG00000009060	DIPK2A	-2.52132	2.22e-18
ENSECAG00000038107	LRG1	-2.53022	0.00639983
ENSECAG00000017054	ACER2	-2.5401	1.54e-07
ENSECAG00000036940	NA	-2.55263	0.0419156
ENSECAG00000012360	HYDIN	-2.57362	0.0243334
ENSECAG00000013525	MEOX1	-2.58621	0.0276307
ENSECAG00000031118	eca-mir-9100	-2.58687	0.0430623
ENSECAG00000011729	ST6GAL2	-2.58857	1.53e-06
ENSECAG00000029999	NA	-2.5937	0.0110437
ENSECAG00000007979	NA	-2.59455	3.98e-11
ENSECAG00000015992	MUC6	-2.59792	0.0223574
ENSECAG00000021594	VANGL2	-2.61944	0.00591683
ENSECAG00000005100	TTYH3	-2.62046	1.59e-05
ENSECAG00000008185	KL	-2.64037	0.00218146
ENSECAG00000037159	NA	-2.64438	0.00329499
ENSECAG00000006607	KIF11	-2.65415	0.00709456
ENSECAG00000039619	NEURL1B	-2.68703	0.0357287
ENSECAG00000043419	NA	-2.73417	4e-06
ENSECAG00000000787	ADAMTS16	-2.74133	0.0316526
ENSECAG00000020940	C1QTNF6	-2.76035	0.000164603
ENSECAG00000040103	NA	-2.77374	0.00347388
ENSECAG00000002562	PGAP4	-2.77378	0.00241245
ENSECAG00000022759	AOC1	-2.78083	0.00123705
ENSECAG00000013315	SLC34A2	-2.78716	0.000189663
ENSECAG00000006581	STPG1	-2.79342	8.83e-07
ENSECAG00000020795	DAGLA	-2.81378	1.8e-07
ENSECAG00000016710	UPK3B	-2.83705	0.0334335
ENSECAG00000036352	NA	-2.83809	5.03e-08
ENSECAG00000043201	PERCC1	-2.86544	0.0384538
ENSECAG00000020778	FBLN7	-2.88316	0.00203276
ENSECAG00000018225	DIPK1C	-2.89235	0.000312567
ENSECAG00000014536	KIF23	-2.91502	0.0125555
ENSECAG00000023427	HES2	-2.92187	0.0288182
ENSECAG00000021988	RAG2	-2.93262	0.0456668
ENSECAG00000040880	NA	-2.94553	0.0489219
ENSECAG00000020645	ASPM	-2.94944	0.018162
ENSECAG00000035856	NA	-3.01229	0.0282311
ENSECAG00000005914	PRR29	-3.0666	0.0191588
ENSECAG00000016284	SLCO5A1	-3.11516	0.0007781
ENSECAG00000016023	CCNO	-3.11679	0.0481357
ENSECAG00000004484	EPN3	-3.13052	3.15e-06
ENSECAG00000038391	NA	-3.18804	0.00071932
ENSECAG00000035965	NA	-3.19168	0.0103599
ENSECAG00000023841	POSTN	-3.32356	2.25e-05
ENSECAG00000002896	MYCN	-3.32792	1.21e-06
ENSECAG00000016649	NKAIN1	-3.40405	0.0334335
ENSECAG00000024127	CENPF	-3.42243	0.00265716
ENSECAG00000041404	NA	-3.48094	0.0201267
ENSECAG00000002744	DNAJC22	-3.51288	1.79e-05
ENSECAG00000016803	NA	-3.51655	0.00104419
ENSECAG00000010286	CHRM3	-3.52672	0.00109193
ENSECAG00000017237	ADGRE1	-3.57184	0.0276888
ENSECAG00000036105	NA	-3.58298	0.00328591
ENSECAG00000000454	NA	-3.58972	2.23e-05
ENSECAG00000022588	GSDMC	-3.59519	2.25e-05
ENSECAG00000011427	TRPM8	-3.64147	3.85e-05
ENSECAG00000018416	PRAME	-3.75075	0.0484247
ENSECAG00000014200	TMEM178B	-3.85332	0.00376466
ENSECAG00000007279	MEX3A	-3.87206	6.43e-08
ENSECAG00000018818	TMPRSS4	-3.87542	0.004267
ENSECAG00000019042	UPK1B	-3.95971	0.00329499
ENSECAG00000016015	PCDH19	-3.96162	1.14e-12
ENSECAG00000028173	NA	-4.01572	0.0235001
ENSECAG00000023083	HGD	-4.10292	0.00709456
ENSECAG00000023604	KLHDC7A	-4.20249	0.00483085
ENSECAG00000042806	FXYD4	-4.25477	0.000164603
ENSECAG00000037935	NA	-4.32391	0.00663351
ENSECAG00000000278	FCAMR	-4.61192	5.37e-11
ENSECAG00000013520	ATP13A4	-4.65863	0.0185108
ENSECAG00000035318	NA	-4.7744	0.00328591
ENSECAG00000023669	ROS1	-4.86362	0.0481696
ENSECAG00000017502	PCDH9	-4.99453	5.07e-06
ENSECAG00000015848	HHIPL2	-5.46498	0.0418524
ENSECAG00000008418	RHCG	-5.46724	0.0205075
ENSECAG00000032308	NA	-5.67292	0.00665324
ENSECAG00000034091	OXT	-5.82428	3.05e-05
ENSECAG00000017764	DUOX2	-5.98205	0.00952365
ENSECAG00000033575	NA	-6.47139	0.0146133
ENSECAG00000008745	NA	-7.11236	1.77e-05

## Sheet: IIB vs IIA
gene	gene name	log2FoldChange	padj
ENSECAG00000034028	SPINK7	10.6036	1.17283e-16
ENSECAG00000036195	NA	9.92332	0.00436629
ENSECAG00000014889	IGFBP1	9.76953	3.38344e-11
ENSECAG00000034147	NA	9.5843	0.00293649
ENSECAG00000040618	SMIM34	7.22304	7.05865e-05
ENSECAG00000037107	NA	7.1159	1.53403e-05
ENSECAG00000023696	SERPINA14	7.08202	2.00474e-09
ENSECAG00000028172	SPINK13	6.79814	0.0047592
ENSECAG00000027244	RNaseP_nuc	6.17192	0.00204516
ENSECAG00000016321	LRCOL1	6.16977	0.00365527
ENSECAG00000031280	NA	6.11525	7.04229e-15
ENSECAG00000035869	NA	6.09135	0.00434043
ENSECAG00000014649	GYS2	6.08967	0.000349382
ENSECAG00000008790	NA	6.01655	3.34369e-06
ENSECAG00000010570	MSMP	5.96767	1.79759e-11
ENSECAG00000021347	GCKR	5.84689	9.33261e-05
ENSECAG00000015607	EPYC	5.83069	1.11447e-05
ENSECAG00000032651	NA	5.7995	0.00365527
ENSECAG00000018068	MROH2B	5.72583	0.0266001
ENSECAG00000019463	B3GNT6	5.72343	0.0266768
ENSECAG00000022244	CYP26A1	5.71195	0.00299287
ENSECAG00000035285	NA	5.63702	0.00419937
ENSECAG00000014790	NA	5.61019	0.00729668
ENSECAG00000031486	NA	5.53396	0.00665511
ENSECAG00000021578	SLC39A2	5.52643	1.14664e-05
ENSECAG00000034812	SMIM32	5.49695	0.00236866
ENSECAG00000042518	NA	5.48759	0.0154907
ENSECAG00000013056	NA	5.47028	7.73245e-15
ENSECAG00000041437	NA	5.46107	0.0329948
ENSECAG00000031302	NA	5.453	2.03959e-16
ENSECAG00000008562	NA	5.44163	0.00438319
ENSECAG00000008347	DEFB4B	5.43852	1.82656e-10
ENSECAG00000034784	NA	5.40062	5.45083e-05
ENSECAG00000026447	NA	5.26865	0.000505219
ENSECAG00000017039	ABCA13	5.14762	3.01811e-05
ENSECAG00000029752	NA	5.11392	0.000356985
ENSECAG00000020709	RNF186	5.11292	3.82183e-09
ENSECAG00000027864	IL1RN	5.10504	7.27172e-14
ENSECAG00000013327	SLC24A1	5.07484	0.0300334
ENSECAG00000014511	IL11	5.06721	6.21435e-07
ENSECAG00000016161	SLPI	5.03327	0.00218584
ENSECAG00000015404	SLC26A3	5.008	0.00145774
ENSECAG00000000866	P19	4.97905	3.83465e-17
ENSECAG00000003906	TMPRSS7	4.96013	0.041994
ENSECAG00000010251	SLC37A2	4.92128	1.68595e-10
ENSECAG00000018782	BAIAP2L2	4.89165	7.94338e-07
ENSECAG00000021128	SLC6A2NA	4.83698	1.30665e-08
ENSECAG00000042202	NA	4.82339	2.1032e-06
ENSECAG00000035661	NA	4.80829	5.23222e-06
ENSECAG00000043417	NA	4.78898	0.0189593
ENSECAG00000012370	NPTX2	4.7017	0.000811111
ENSECAG00000033235	KRT78	4.69974	0.0214074
ENSECAG00000010741	EGF	4.64731	4.00102e-08
ENSECAG00000038778	NA	4.62733	0.00141173
ENSECAG00000038866	NA	4.61108	1.87683e-06
ENSECAG00000034947	NA	4.59189	2.58091e-06
ENSECAG00000034517	NA	4.50675	1.78088e-06
ENSECAG00000035588	NA	4.46458	0.00771224
ENSECAG00000038654	NA	4.44751	0.00010192
ENSECAG00000018939	SDCBP2	4.39145	0.00771224
ENSECAG00000035475	NA	4.35361	0.0400877
ENSECAG00000038528	SPATA45	4.3244	0.0494559
ENSECAG00000007171	FGL1	4.31008	6.30458e-07
ENSECAG00000002332	NA	4.27864	0.00117281
ENSECAG00000035014	NA	4.27344	0.000199898
ENSECAG00000024110	PENK	4.2378	1.00981e-06
ENSECAG00000019487	HEPACAM2	4.23473	2.58052e-09
ENSECAG00000033249	NA	4.20484	0.00268191
ENSECAG00000035273	NA	4.18805	1.35765e-10
ENSECAG00000039105	NA	4.12628	5.79644e-06
ENSECAG00000043553	NA	4.11753	0.000123603
ENSECAG00000007612	PPP1R1A	4.11211	0.0203411
ENSECAG00000012532	BHLHA15	4.10718	4.48725e-05
ENSECAG00000028670	DPPA3	4.05126	0.0359392
ENSECAG00000014863	TAC4	4.04353	1.11447e-05
ENSECAG00000042410	NA	4.04331	0.0290279
ENSECAG00000039016	NA	4.00413	0.00467117
ENSECAG00000009152	NA	4.00381	0.0263119
ENSECAG00000028731	NA	3.97	0.00631063
ENSECAG00000040924	NA	3.94802	0.00289251
ENSECAG00000037522	NA	3.92943	0.00915919
ENSECAG00000013464	RRH	3.88572	0.0114786
ENSECAG00000029287	HOPX	3.8586	1.13354e-11
ENSECAG00000027974	NA	3.83436	4.40829e-06
ENSECAG00000039589	SSUH2	3.83253	3.11705e-05
ENSECAG00000043703	NA	3.79404	9.9879e-05
ENSECAG00000024288	SLC27A2	3.76978	3.28765e-07
ENSECAG00000036975	NA	3.76029	0.0042527
ENSECAG00000033293	NA	3.69625	0.00507785
ENSECAG00000027210	NA	3.68799	0.0421816
ENSECAG00000005763	GNRHR	3.67639	0.0158163
ENSECAG00000041345	NA	3.66449	0.000913648
ENSECAG00000016934	IL31RA	3.64774	0.04821
ENSECAG00000003239	C18H2orf88	3.6277	1.6091e-06
ENSECAG00000027698	NA	3.62003	7.91592e-05
ENSECAG00000037632	NA	3.61859	3.06997e-08
ENSECAG00000039383	NA	3.61112	5.99377e-06
ENSECAG00000043172	NA	3.60789	0.000691264
ENSECAG00000027694	MT-ND5	3.60161	0.00566056
ENSECAG00000030785	NA	3.60157	0.00404029
ENSECAG00000032310	NA	3.60038	0.0385965
ENSECAG00000038212	NA	3.59615	0.000100125
ENSECAG00000034819	NA	3.57783	7.94788e-11
ENSECAG00000015313	EFCAB5	3.55898	0.000899583
ENSECAG00000029415	NA	3.53879	0.0199574
ENSECAG00000011493	ARMC12	3.52482	1.31869e-06
ENSECAG00000017837	DKK1	3.50559	9.89054e-06
ENSECAG00000029647	NA	3.50133	0.039133
ENSECAG00000043619	TMEM213	3.49461	0.000294251
ENSECAG00000020957	LCN2	3.46399	0.0128309
ENSECAG00000025010	SLC39A8	3.45341	3.50451e-05
ENSECAG00000013302	LRIT3	3.45303	0.00132992
ENSECAG00000036703	SPINK9	3.43656	0.0266947
ENSECAG00000030655	NA	3.42956	0.0288655
ENSECAG00000014993	SCNN1B	3.42449	1.40656e-05
ENSECAG00000042961	NA	3.41063	0.0445978
ENSECAG00000027688	NA	3.40348	0.0283013
ENSECAG00000021856	PADI2	3.34172	4.99982e-05
ENSECAG00000025046	TPO	3.33118	2.99685e-07
ENSECAG00000007514	LRRC74A	3.30031	0.00648515
ENSECAG00000029763	5_8S_rRNA	3.29325	8.13503e-05
ENSECAG00000027904	NA	3.27901	2.18572e-06
ENSECAG00000036079	NA	3.24799	0.0318941
ENSECAG00000027701	NA	3.24759	0.0147572
ENSECAG00000020093	NPR3	3.22382	2.66006e-05
ENSECAG00000018880	CCNG1	3.22349	1.07806e-07
ENSECAG00000024904	WIF1	3.21056	0.00121367
ENSECAG00000021259	SCNN1G	3.20939	0.000102379
ENSECAG00000008154	PAQR5	3.20642	0.00371937
ENSECAG00000034457	U1	3.20294	6.4465e-06
ENSECAG00000039817	CEBPD	3.2027	5.7047e-16
ENSECAG00000042449	NA	3.19157	3.90631e-07
ENSECAG00000007020	C1H14orf28	3.17699	3.05559e-07
ENSECAG00000039436	IGIP	3.17528	0.000225231
ENSECAG00000012113	ACP5	3.17177	2.95982e-08
ENSECAG00000020713	CLDN8	3.14049	4.37608e-07
ENSECAG00000027674	NA	3.13275	0.00400015
ENSECAG00000013731	STC1	3.12189	4.00102e-08
ENSECAG00000021944	COCH	3.11668	2.5463e-06
ENSECAG00000030728	GFRA4	3.10729	0.00882452
ENSECAG00000001279	AGTR1	3.10414	0.00330841
ENSECAG00000008834	SULT1C4	3.10313	7.06312e-06
ENSECAG00000005515	GCNT4	3.06327	0.000763931
ENSECAG00000030129	C2orf16	3.06136	0.000144162
ENSECAG00000037241	NA	3.05533	7.87439e-05
ENSECAG00000043359	SREK1IP1	3.04716	1.34539e-05
ENSECAG00000031034	NA	3.02404	0.00748071
ENSECAG00000014624	SPX	3.01813	0.000138801
ENSECAG00000024172	ADAMTS4	2.99444	0.000165038
ENSECAG00000010287	DPF1	2.98463	0.000715479
ENSECAG00000015932	ALDOB	2.98329	0.000439379
ENSECAG00000029557	C1orf122	2.97818	8.77831e-08
ENSECAG00000027684	MT-ND1	2.97116	0.024777
ENSECAG00000038024	MMP26	2.96623	1.98979e-06
ENSECAG00000027675	MT-ND4	2.9597	0.0263297
ENSECAG00000030708	NA	2.9596	0.0184733
ENSECAG00000000896	ALDH3B2	2.94111	2.70565e-11
ENSECAG00000027676	NA	2.92721	0.0404955
ENSECAG00000040130	NA	2.91495	0.00214239
ENSECAG00000028695	C1orf232	2.90587	0.0141814
ENSECAG00000034182	U4	2.90559	0.0473302
ENSECAG00000041368	NA	2.89653	0.000138801
ENSECAG00000028889	NA	2.88626	8.2812e-18
ENSECAG00000029035	NA	2.86178	0.0119734
ENSECAG00000035238	IFITM5	2.85806	1.62024e-09
ENSECAG00000006057	ODAM	2.85721	0.0176219
ENSECAG00000034279	NA	2.85398	0.0273766
ENSECAG00000016169	COL6A6	2.85177	0.0442259
ENSECAG00000027699	NA	2.84598	0.0416407
ENSECAG00000008764	UNC93A	2.84323	0.000318199
ENSECAG00000005631	BDKRB1	2.8427	2.51691e-10
ENSECAG00000016708	HSF4	2.84061	0.00364169
ENSECAG00000020759	CATSPER2	2.83831	2.07181e-13
ENSECAG00000032169	NA	2.83068	0.0129033
ENSECAG00000037906	NA	2.81739	0.000261489
ENSECAG00000002901	OR51L1	2.81227	0.00543924
ENSECAG00000027695	MT-ND3	2.80158	0.0456016
ENSECAG00000008862	ABHD15	2.80074	0.00277689
ENSECAG00000027689	MT-CO1	2.79705	0.000694211
ENSECAG00000016658	SLCO4A1	2.78802	2.22736e-05
ENSECAG00000033359	NA	2.77891	3.2153e-16
ENSECAG00000011645	GUCY2D	2.77862	0.00108988
ENSECAG00000001037	HSPA1A	2.77735	0.00248298
ENSECAG00000031412	eca-mir-8995	2.76131	0.00952679
ENSECAG00000041522	NA	2.75445	0.000166406
ENSECAG00000016856	SLC7A2	2.75304	0.00270482
ENSECAG00000006288	SIK1	2.75255	5.29793e-06
ENSECAG00000024578	NFIB	2.75222	5.03127e-06
ENSECAG00000041291	NA	2.74963	1.55159e-09
ENSECAG00000033399	TSC22D3	2.74936	4.00102e-08
ENSECAG00000042952	GPX3	2.7468	7.40491e-13
ENSECAG00000016114	ATP6VNAA4	2.74545	0.00153527
ENSECAG00000027671	MT-ATP6	2.74428	0.000897089
ENSECAG00000009125	UPK3A	2.73992	0.00191108
ENSECAG00000000514	VSIG2	2.72728	9.41515e-10
ENSECAG00000026169	MIR214	2.71554	0.0361276
ENSECAG00000006707	INSIG2	2.71285	3.74857e-05
ENSECAG00000034113	CITED4	2.70226	0.000314821
ENSECAG00000015915	ABCC13	2.69973	0.000338028
ENSECAG00000010555	ATP6V1C2	2.69496	3.83465e-17
ENSECAG00000012746	STAR	2.6915	0.00843357
ENSECAG00000037029	FNDC4	2.68061	5.99306e-05
ENSECAG00000013276	NA	2.68011	5.7047e-16
ENSECAG00000029274	NA	2.64819	0.00258951
ENSECAG00000040468	NA	2.64089	1.72207e-12
ENSECAG00000022257	NRGN	2.63972	1.30529e-07
ENSECAG00000015766	SNCA	2.63481	0.000202494
ENSECAG00000016944	EMC9	2.62052	4.76304e-15
ENSECAG00000024688	TRPM5	2.62012	0.00710251
ENSECAG00000039959	ZDBF2	2.61398	0.0162581
ENSECAG00000026033	SNORA24	2.60585	0.0288326
ENSECAG00000009820	LGB1	2.60583	0.0152403
ENSECAG00000016404	SLC22A1	2.60553	0.000142233
ENSECAG00000032497	NA	2.60204	0.0103666
ENSECAG00000016228	CA2	2.60142	0.000463642
ENSECAG00000015510	FGF7	2.59352	5.77786e-14
ENSECAG00000009668	SCRG1	2.59184	0.0246644
ENSECAG00000024531	ADM	2.58974	5.35373e-13
ENSECAG00000027060	NA	2.58256	0.0186215
ENSECAG00000011290	PPP1R14A	2.57224	6.15815e-08
ENSECAG00000019398	TFPI2	2.56589	2.89354e-14
ENSECAG00000018168	ATF5	2.55959	0.000402588
ENSECAG00000025136	ERICH6	2.55793	0.00197471
ENSECAG00000008426	PAPSS2	2.54923	0.00205529
ENSECAG00000033339	NA	2.54585	0.00414696
ENSECAG00000010935	SLC1A1	2.54025	0.0211632
ENSECAG00000033890	CIDEC	2.53171	0.00121466
ENSECAG00000017896	PDLIM3	2.52965	2.64956e-06
ENSECAG00000043215	NA	2.52441	0.0349157
ENSECAG00000035074	NA	2.52277	0.00760627
ENSECAG00000033856	NA	2.5221	0.00319477
ENSECAG00000043058	NA	2.51105	0.0390716
ENSECAG00000017725	BCAN	2.50312	0.0142349
ENSECAG00000043283	AGR2	2.50219	0.00502069
ENSECAG00000040969	NA	2.49466	4.01875e-06
ENSECAG00000013429	SLITRK6	2.49105	0.00287168
ENSECAG00000009752	APOA1	2.49099	0.0094846
ENSECAG00000009238	SLC25A48	2.48889	0.009384
ENSECAG00000027681	MT-ND2	2.4859	0.00171617
ENSECAG00000001443	SCNN1A	2.48123	2.82902e-07
ENSECAG00000012470	PLA2G4F	2.47414	0.00400005
ENSECAG00000038285	NA	2.45735	5.1956e-05
ENSECAG00000009107	ENPEP	2.45287	0.00206735
ENSECAG00000007366	WDR72	2.45198	0.0160008
ENSECAG00000021847	PPP1R17	2.4439	0.0448776
ENSECAG00000027679	MT-ATP8	2.44001	0.00116263
ENSECAG00000022622	OR51P1	2.43952	0.0459365
ENSECAG00000021749	NA	2.43166	0.00517505
ENSECAG00000016610	CCN2	2.43141	0.00284811
ENSECAG00000012362	C7	2.42798	5.86885e-08
ENSECAG00000017897	FAM167A	2.42615	0.000911456
ENSECAG00000021013	SHISAL2A	2.42209	0.000182428
ENSECAG00000019665	THBS4	2.41987	0.0145225
ENSECAG00000041696	NA	2.41435	0.00176949
ENSECAG00000022919	SIX1	2.40993	0.0351562
ENSECAG00000036190	NA	2.40251	4.17898e-06
ENSECAG00000023129	NA	2.39005	0.0164245
ENSECAG00000018841	CGA	2.38096	0.00400586
ENSECAG00000012551	PCP4	2.37773	0.00108988
ENSECAG00000010717	MTMR7	2.3749	0.0417391
ENSECAG00000027686	NA	2.37418	0.0226137
ENSECAG00000031841	NA	2.36925	9.07462e-05
ENSECAG00000030414	NA	2.3655	0.00071936
ENSECAG00000031055	CR2	2.36128	0.0206018
ENSECAG00000005737	C7H11orf71	2.35005	0.0205668
ENSECAG00000021063	NPVF	2.34269	0.0207777
ENSECAG00000021132	AFF2	2.33772	0.0376502
ENSECAG00000021576	SGCG	2.33731	9.98502e-06
ENSECAG00000034817	NA	2.33075	0.00119312
ENSECAG00000022912	NA	2.31947	0.000258696
ENSECAG00000009580	LVRN	2.31908	0.0019423
ENSECAG00000042325	NA	2.315	0.0245355
ENSECAG00000024993	CCN1	2.31476	5.851e-06
ENSECAG00000024185	GNG11	2.31324	3.03702e-10
ENSECAG00000034300	RASD1	2.31233	2.70565e-11
ENSECAG00000005988	REXO2	2.3112	4.84787e-07
ENSECAG00000026500	NA	2.30766	0.000974098
ENSECAG00000011627	ENPP6	2.30645	0.000338028
ENSECAG00000040910	NA	2.3054	0.0472903
ENSECAG00000022404	TRPV6	2.30082	0.00113647
ENSECAG00000018185	SHCBP1L	2.29657	0.0448509
ENSECAG00000007455	CARD14	2.28979	0.030991
ENSECAG00000038112	NA	2.27903	0.0145392
ENSECAG00000043600	NA	2.27632	0.028152
ENSECAG00000019170	MN1	2.27452	0.00835992
ENSECAG00000037793	ADIRF	2.27323	0.00247536
ENSECAG00000024226	CKMT2	2.26645	0.0456724
ENSECAG00000028420	HSBP1L1	2.25864	0.0373382
ENSECAG00000021361	ANXA13	2.25653	0.00621317
ENSECAG00000009763	CYB5R1	2.2513	2.40274e-11
ENSECAG00000009523	ISL2	2.25052	0.0228777
ENSECAG00000029169	NA	2.23935	0.00356409
ENSECAG00000026969	RIMKLB	2.23934	0.000915045
ENSECAG00000009638	PALS2	2.2344	4.88919e-05
ENSECAG00000014009	TPM2	2.22845	0.00185512
ENSECAG00000043337	NA	2.21757	0.00184009
ENSECAG00000026067	RNase_MRP	2.21111	0.0245393
ENSECAG00000013685	TNXB	2.2104	0.00137979
ENSECAG00000022125	TNNT2	2.2025	0.00884958
ENSECAG00000036137	NA	2.20128	7.71204e-05
ENSECAG00000003789	RASL11B	2.19039	9.46894e-06
ENSECAG00000009483	PRLR	2.18992	0.00137429
ENSECAG00000015212	MT3	2.18918	0.000906837
ENSECAG00000019243	HSD11B1	2.17024	0.00572312
ENSECAG00000008935	ERO1B	2.16275	0.00371937
ENSECAG00000025199	SNORD17	2.16156	0.0355884
ENSECAG00000017783	FST	2.15737	0.000347792
ENSECAG00000024701	AOX4	2.15708	0.0241417
ENSECAG00000022448	INHBA	2.15139	4.78483e-08
ENSECAG00000033017	NA	2.15122	0.00092657
ENSECAG00000030863	NA	2.14911	0.043043
ENSECAG00000012155	GAN	2.14398	0.0306871
ENSECAG00000003535	GNAS2	2.14334	0.000375411
ENSECAG00000023969	PLPP6	2.13598	0.0465882
ENSECAG00000041863	NA	2.13576	0.000297327
ENSECAG00000022803	GSTK1	2.12899	3.63314e-05
ENSECAG00000016478	C4H7orf31	2.12743	0.000219008
ENSECAG00000021092	KLF15	2.12156	1.02126e-05
ENSECAG00000029997	NA	2.11949	3.24561e-05
ENSECAG00000013630	SULF2	2.11525	2.51691e-10
ENSECAG00000019014	FICD	2.11297	0.0216082
ENSECAG00000013347	CCN6	2.1101	0.0273777
ENSECAG00000017768	GNMT	2.10764	0.000409519
ENSECAG00000039846	NA	2.1076	0.0202123
ENSECAG00000029533	NA	2.10457	4.00102e-08
ENSECAG00000012104	TNFAIP6	2.10186	0.00968199
ENSECAG00000021343	NRG1	2.10098	0.00395359
ENSECAG00000039132	NA	2.09596	0.0122706
ENSECAG00000033926	NA	2.08909	4.29102e-14
ENSECAG00000017357	DPP4	2.08506	0.0118598
ENSECAG00000015010	CYP4F124	2.08424	0.000259234
ENSECAG00000027456	SNORA25	2.0837	0.024954
ENSECAG00000011492	CDCA7	2.08037	5.95928e-05
ENSECAG00000016086	NA	2.07583	0.0244295
ENSECAG00000032426	NA	2.07381	0.0469891
ENSECAG00000040942	NA	2.06617	0.0486813
ENSECAG00000020912	DTNA	2.06405	0.00664896
ENSECAG00000009313	KCNK1	2.0597	0.000205565
ENSECAG00000023416	F3	2.05943	1.14122e-08
ENSECAG00000020202	METTL7A	2.05886	0.0158347
ENSECAG00000011682	PPFIA2	2.05791	0.0427976
ENSECAG00000015145	ACTA2	2.05639	6.53769e-07
ENSECAG00000042452	NA	2.0522	0.000333165
ENSECAG00000033049	SERP1	2.05118	2.16938e-11
ENSECAG00000024980	H1-2	2.05047	7.54631e-11
ENSECAG00000010531	F2RL2	2.0434	0.000624173
ENSECAG00000029964	NA	2.04333	3.14943e-06
ENSECAG00000020015	BMP6	2.0428	1.18165e-05
ENSECAG00000032605	NA	2.04025	0.00906171
ENSECAG00000022188	WNT11	2.03988	0.0023998
ENSECAG00000001076	NA	2.0363	0.020037
ENSECAG00000034602	NA	2.03034	7.6074e-06
ENSECAG00000034008	NA	2.02598	0.00280107
ENSECAG00000032085	CXCL14	2.02147	0.0177374
ENSECAG00000029603	H1-4	2.0213	0.0231835
ENSECAG00000011262	ERN1	2.0155	0.0330366
ENSECAG00000020428	NA	2.01444	0.0022194
ENSECAG00000002570	HS3ST1	2.01153	0.00214239
ENSECAG00000006973	PHLDA2	2.01107	6.637e-05
ENSECAG00000017104	ERRFI1	1.99984	0.00276376
ENSECAG00000024797	PDE3B	1.9992	0.0160327
ENSECAG00000017181	PTGS2	1.99438	0.0143362
ENSECAG00000022939	S1NANAA1	1.99269	0.00954981
ENSECAG00000000085	AGA	1.9912	0.00042021
ENSECAG00000031840	NA	1.99094	0.00718523
ENSECAG00000009873	REM2	1.99046	0.0220965
ENSECAG00000017203	BTG2	1.98506	0.0043617
ENSECAG00000037198	NA	1.9809	0.00218753
ENSECAG00000011401	CATSPERD	1.97535	0.0360432
ENSECAG00000021360	KCNMB1	1.97212	0.00732014
ENSECAG00000043814	NA	1.972	0.00186218
ENSECAG00000031221	NA	1.97144	0.00101242
ENSECAG00000009021	EGFL8	1.97015	0.0178088
ENSECAG00000016486	ARRDC2	1.96982	0.000357692
ENSECAG00000020556	SH3D21	1.96919	0.00177425
ENSECAG00000016339	ADAMTS1	1.96625	1.41798e-09
ENSECAG00000006136	NKAPL	1.95964	0.0034244
ENSECAG00000021312	ABHD14A	1.9592	1.05647e-07
ENSECAG00000017938	BLK	1.95754	0.024745
ENSECAG00000033943	NA	1.95654	0.00276447
ENSECAG00000031147	MYRFL	1.95654	0.00129945
ENSECAG00000013433	MAPK7	1.94914	0.0158247
ENSECAG00000015341	KMO	1.94763	0.00735523
ENSECAG00000001555	NA	1.94712	3.08228e-09
ENSECAG00000042694	NA	1.94425	0.013359
ENSECAG00000020079	CDK2AP2	1.94347	2.9745e-06
ENSECAG00000008886	GNG14	1.94162	0.0159223
ENSECAG00000020535	DDIT3	1.94034	5.86834e-05
ENSECAG00000021139	NPFF	1.94023	0.00245236
ENSECAG00000008372	NA	1.93615	0.0423732
ENSECAG00000011063	MOV1NAL1	1.92915	0.0387176
ENSECAG00000011358	TMEM86A	1.92478	0.00560682
ENSECAG00000003816	JUNB	1.92299	3.31243e-08
ENSECAG00000031980	BTG1	1.92166	4.01971e-09
ENSECAG00000025574	MIR21	1.91471	0.00505194
ENSECAG00000041577	CCDC167	1.91378	5.23201e-05
ENSECAG00000039416	NA	1.91072	0.0143517
ENSECAG00000043495	NA	1.91049	0.0184733
ENSECAG00000000634	SMPDL3B	1.91007	0.000229378
ENSECAG00000035865	NA	1.90807	0.04198
ENSECAG00000013486	C4BPA	1.90246	5.44911e-08
ENSECAG00000006272	FAM166A	1.8993	0.00331156
ENSECAG00000013379	ABCA4	1.89511	0.0244248
ENSECAG00000011938	MANF	1.89344	2.7869e-05
ENSECAG00000010909	TNS2	1.88934	2.81958e-09
ENSECAG00000011220	CREM	1.87566	2.66006e-05
ENSECAG00000036564	BBLN	1.87492	3.65888e-05
ENSECAG00000032465	GAS1	1.87382	0.00412697
ENSECAG00000038313	NA	1.87322	8.28698e-06
ENSECAG00000007484	MALRD1	1.87235	0.0101258
ENSECAG00000036679	NA	1.8718	0.00994786
ENSECAG00000034514	EIF4EBP3	1.86813	3.30185e-05
ENSECAG00000040743	SELENOK	1.86593	1.02435e-10
ENSECAG00000037570	NA	1.86583	0.00137429
ENSECAG00000022351	TAS1R3	1.86177	0.018663
ENSECAG00000002212	FOXO1	1.85664	0.00957179
ENSECAG00000026810	FAM133B	1.85598	0.00807303
ENSECAG00000013087	IGFBP7	1.85584	0.00761595
ENSECAG00000035543	SOD3	1.85551	6.93195e-07
ENSECAG00000022258	SDSL	1.85483	0.0312271
ENSECAG00000015003	PLGRKT	1.85319	0.0165599
ENSECAG00000012771	ALOXE3	1.8515	0.000117598
ENSECAG00000014702	MEDAG	1.84607	0.00128115
ENSECAG00000016586	NUCB2	1.84345	0.00325033
ENSECAG00000010601	FKBP2	1.8434	4.26025e-09
ENSECAG00000001989	SESN2	1.84211	0.00701043
ENSECAG00000007562	AUNIP	1.83703	0.0292982
ENSECAG00000036164	NA	1.83366	0.0274253
ENSECAG00000022127	PLAUR	1.83357	5.34369e-05
ENSECAG00000033092	NA	1.83133	0.00625724
ENSECAG00000011479	PLAC9	1.83105	7.68947e-06
ENSECAG00000014259	TIMP1	1.83075	8.76213e-05
ENSECAG00000022641	SDF2L1	1.82659	2.30473e-05
ENSECAG00000008967	NA	1.82639	0.00425257
ENSECAG00000013129	TOP1MT	1.82513	0.0119492
ENSECAG00000033532	NA	1.81959	0.020979
ENSECAG00000016969	STRA6	1.81908	0.00172488
ENSECAG00000023226	HIGD1B	1.81877	0.000442119
ENSECAG00000003770	CASP2	1.81369	4.01119e-07
ENSECAG00000023735	SYCP3	1.81273	0.00149912
ENSECAG00000021101	LGI4	1.80944	0.000244478
ENSECAG00000022421	ABHD14B	1.80492	0.0194679
ENSECAG00000009969	CDH16	1.80425	0.00220641
ENSECAG00000029161	NA	1.8036	0.0397448
ENSECAG00000006860	F5	1.79855	0.000483233
ENSECAG00000039232	NA	1.79653	0.00494235
ENSECAG00000040857	NA	1.79618	0.00297478
ENSECAG00000030141	PXMP2	1.79143	2.07349e-07
ENSECAG00000012416	MKRN2OS	1.78988	0.0433832
ENSECAG00000040224	NA	1.7898	0.00915919
ENSECAG00000017274	KRT15	1.78869	0.000221302
ENSECAG00000024049	S1NANAA13	1.78862	0.00428183
ENSECAG00000009989	CHAC1	1.78592	0.00201922
ENSECAG00000022538	NA	1.7847	0.0283038
ENSECAG00000003758	DNASE1L1	1.78452	0.00218584
ENSECAG00000020856	EIF2AK3	1.78418	7.62597e-06
ENSECAG00000031913	NA	1.78353	0.00450667
ENSECAG00000013135	PLS3	1.78279	0.00716695
ENSECAG00000012386	SELENOS	1.78242	2.88189e-16
ENSECAG00000023317	NA	1.7816	0.0103403
ENSECAG00000018105	IL4I1	1.7804	0.00536871
ENSECAG00000015151	CARD19	1.77425	5.78958e-10
ENSECAG00000033140	NA	1.77206	4.54061e-05
ENSECAG00000000102	EIF5B	1.77107	0.000236659
ENSECAG00000022256	ASB4	1.76848	0.0178088
ENSECAG00000037671	NA	1.76828	0.0407448
ENSECAG00000038560	NA	1.76508	0.0185645
ENSECAG00000008500	AQP5	1.76488	0.00367556
ENSECAG00000020587	GM2A	1.75961	3.09664e-05
ENSECAG00000024900	HOXC11	1.75852	0.0390716
ENSECAG00000014194	EGFLAM	1.75752	0.00057496
ENSECAG00000000794	EMB	1.75626	0.00756405
ENSECAG00000027594	SCARNA12	1.75465	0.0458563
ENSECAG00000015809	ZBTB2NA	1.75418	0.0243101
ENSECAG00000036123	CFD	1.75363	0.000173565
ENSECAG00000039995	NA	1.75146	0.022797
ENSECAG00000021604	PDGFRL	1.75102	9.07462e-05
ENSECAG00000006989	SELENOW	1.75037	0.00113376
ENSECAG00000032774	NA	1.74971	0.000309638
ENSECAG00000033220	NA	1.74785	0.00923371
ENSECAG00000007120	NRN1	1.74586	0.00172488
ENSECAG00000037080	eca-mir-9NA23	1.74373	0.000807226
ENSECAG00000009516	IZUMO4	1.74263	0.000468195
ENSECAG00000018261	RGS4	1.74153	5.66415e-05
ENSECAG00000006500	ADAMTS5	1.73944	8.04681e-06
ENSECAG00000020956	SERINC2	1.73896	3.75539e-12
ENSECAG00000012252	SLC17A9	1.73592	0.0134118
ENSECAG00000030024	MAPK13	1.73422	1.95971e-07
ENSECAG00000022568	TMEM154	1.73192	0.020979
ENSECAG00000033034	NA	1.7302	0.000241347
ENSECAG00000023364	C17orf49	1.7281	0.012526
ENSECAG00000013303	C19orf33	1.72757	0.00896681
ENSECAG00000012421	SYCE1	1.72258	0.0461564
ENSECAG00000017784	OSR2	1.72068	0.0229966
ENSECAG00000010748	MPZL3	1.71849	5.57019e-15
ENSECAG00000042951	NA	1.71436	0.00313766
ENSECAG00000012179	RGS2	1.71205	5.49984e-10
ENSECAG00000036221	NA	1.70909	0.0136233
ENSECAG00000028292	SRXN1	1.70906	0.000468195
ENSECAG00000008726	NPY	1.7056	0.0487806
ENSECAG00000010721	MGP	1.70294	0.000926009
ENSECAG00000011154	CHRD	1.70273	2.03041e-08
ENSECAG00000014815	FXYD1	1.69955	0.00121532
ENSECAG00000008401	S1NANAA6	1.69828	5.38869e-05
ENSECAG00000018135	NA	1.69718	0.000590012
ENSECAG00000011754	RPIA	1.69595	4.08127e-13
ENSECAG00000021378	SH2D2A	1.69561	0.0210364
ENSECAG00000029712	NA	1.69216	0.0172865
ENSECAG00000014594	EPAS1	1.69061	0.0353356
ENSECAG00000043278	NA	1.68553	0.0198174
ENSECAG00000008615	NA	1.68242	1.76016e-05
ENSECAG00000007305	TC2N	1.68242	0.0119723
ENSECAG00000021078	GRB14	1.67715	0.000195315
ENSECAG00000022062	MGARP	1.67356	0.0132687
ENSECAG00000022171	GCK	1.67107	0.00949586
ENSECAG00000000918	RORC	1.67105	1.42594e-06
ENSECAG00000016870	MEIS2	1.66804	0.00596273
ENSECAG00000001249	SOCS3	1.66727	0.0406852
ENSECAG00000008068	GNL2	1.66608	0.00015301
ENSECAG00000024054	SLC18A2	1.66157	7.15664e-14
ENSECAG00000011422	DHRS7	1.66099	9.65511e-07
ENSECAG00000010445	ST3GAL6	1.65817	3.48447e-08
ENSECAG00000019605	CLTRN	1.65801	0.0130104
ENSECAG00000040556	NA	1.65715	0.00445028
ENSECAG00000022713	PIP	1.65541	0.000144162
ENSECAG00000004502	WFDC1	1.65435	1.95732e-06
ENSECAG00000000132	MAOB	1.65346	0.000467276
ENSECAG00000024038	YPEL3	1.6522	0.00432602
ENSECAG00000003766	GADD45GIP1	1.65214	0.012301
ENSECAG00000013482	SERPINA3	1.65163	2.16699e-05
ENSECAG00000004556	BCL6	1.64928	0.00358256
ENSECAG00000008479	SDR16C5	1.64354	0.000383692
ENSECAG00000031679	NA	1.64021	0.0425298
ENSECAG00000012425	NA	1.63913	0.00536871
ENSECAG00000032357	CCL24	1.6355	0.0258863
ENSECAG00000010385	MET	1.63518	0.00165618
ENSECAG00000037301	NOVA1	1.63348	0.0404413
ENSECAG00000008542	NA	1.63309	0.00516201
ENSECAG00000043252	XKR8	1.62769	0.0215117
ENSECAG00000024183	SERPINB11	1.62464	0.0211872
ENSECAG00000032940	NA	1.62456	0.02093
ENSECAG00000021479	AASS	1.62228	0.00928508
ENSECAG00000015854	HNF1B	1.61982	2.19956e-08
ENSECAG00000009349	PAXX	1.61609	0.00216848
ENSECAG00000030329	STON1	1.61323	7.72784e-06
ENSECAG00000041817	NA	1.61268	0.0172618
ENSECAG00000035822	NA	1.61266	0.0218988
ENSECAG00000008335	PDK4	1.61114	0.0328499
ENSECAG00000012526	DNAJB9	1.60642	0.0331704
ENSECAG00000013832	DES	1.60614	0.00628155
ENSECAG00000037924	NA	1.60549	0.02093
ENSECAG00000019530	KRTCAP2	1.60112	4.17364e-07
ENSECAG00000023608	TMEM171	1.59751	5.5319e-05
ENSECAG00000034330	CBR3	1.59738	0.00351141
ENSECAG00000014757	MFSD13A	1.59472	4.53983e-06
ENSECAG00000013237	JAKMIP2	1.59471	0.0381006
ENSECAG00000019392	BLOC1S1	1.58833	0.0144106
ENSECAG00000019894	RBMS1	1.58688	0.00768951
ENSECAG00000021209	CRELD2	1.5867	0.00482636
ENSECAG00000021466	SIDT2	1.58523	5.63086e-08
ENSECAG00000018254	UCHL1	1.58227	0.000756792
ENSECAG00000007086	NA	1.58227	0.0019874
ENSECAG00000011270	EIPR1	1.58166	0.00126768
ENSECAG00000029515	NA	1.58129	0.0352018
ENSECAG00000007343	DPM3	1.57845	0.00116389
ENSECAG00000000874	ACKR1	1.57642	0.0176132
ENSECAG00000024626	FAM193B	1.57634	0.00107668
ENSECAG00000004962	RIPOR3	1.57566	5.851e-06
ENSECAG00000024211	CTNS	1.57514	0.0256734
ENSECAG00000003150	DEPP1	1.5742	0.00931734
ENSECAG00000022047	APOD	1.57205	0.000132027
ENSECAG00000032916	RPL36AL	1.57078	2.74851e-07
ENSECAG00000004439	GDPGP1	1.5694	0.000139449
ENSECAG00000012870	NEURL1	1.56865	0.00768555
ENSECAG00000024887	PC	1.5667	2.12171e-05
ENSECAG00000019187	PEA15	1.56588	0.0120552
ENSECAG00000042198	GPX2	1.56426	0.0477319
ENSECAG00000014074	NUGGC	1.56372	0.0458067
ENSECAG00000013813	PSMG4	1.56223	0.00698222
ENSECAG00000005097	IFI27L2	1.55798	0.00906171
ENSECAG00000040984	RIIAD1	1.557	0.00219887
ENSECAG00000003192	NA	1.55307	0.0110658
ENSECAG00000008683	FTH1	1.55251	0.0406884
ENSECAG00000014155	SMOC2	1.55199	0.00659997
ENSECAG00000038401	NA	1.54978	0.0049212
ENSECAG00000038919	NA	1.54909	0.0133335
ENSECAG00000031309	NA	1.546	0.00533038
ENSECAG00000008125	COX2NA	1.5413	0.00098571
ENSECAG00000023637	ADAM33	1.54072	0.00919849
ENSECAG00000006421	SYNDIG1	1.54051	0.0077973
ENSECAG00000000835	CCDC152	1.53709	1.06489e-08
ENSECAG00000022794	NA	1.53405	0.0388009
ENSECAG00000005590	FAM118B	1.53247	0.000115935
ENSECAG00000009958	DUSP1	1.53126	0.000418667
ENSECAG00000017157	IER3	1.52893	0.00206543
ENSECAG00000017022	UPF2	1.52832	0.00643741
ENSECAG00000019376	TMEM1NANA	1.52713	0.00906288
ENSECAG00000031204	PIM3	1.52442	9.81143e-11
ENSECAG00000017602	MAT1A	1.5243	0.0186215
ENSECAG00000020431	SGK1	1.52223	0.000108727
ENSECAG00000017024	SEC11C	1.52218	0.00386264
ENSECAG00000009150	MCUR1	1.5201	0.0279037
ENSECAG00000014934	ARHGEF9	1.51942	0.000192197
ENSECAG00000006065	NA	1.51914	0.00927324
ENSECAG00000034128	SOCS2	1.51901	0.000241386
ENSECAG00000007629	DNAJC1	1.51687	2.42798e-05
ENSECAG00000016645	MCOLN1	1.51662	7.3326e-11
ENSECAG00000035334	NA	1.51535	0.0100678
ENSECAG00000019646	AHI1	1.51333	5.07141e-08
ENSECAG00000010129	RAD9A	1.51292	0.0247603
ENSECAG00000005525	GJA1	1.51204	0.00230607
ENSECAG00000024910	TRPC4	1.51064	0.0295245
ENSECAG00000017519	PDE9A	1.50951	1.0876e-08
ENSECAG00000001267	TMEM45B	1.50354	0.00373026
ENSECAG00000014799	RARRES2	1.50221	0.000943966
ENSECAG00000003882	TPK1	1.50177	0.000917893
ENSECAG00000043792	NA	1.50169	0.0177674
ENSECAG00000039808	NA	1.50161	0.0279937
ENSECAG00000009303	GFPT2	1.50152	0.000693104
ENSECAG00000015161	PHYHD1	1.50151	0.00210035
ENSECAG00000018766	IYD	1.50142	2.02351e-05
ENSECAG00000013140	NA	1.50131	6.03132e-08
ENSECAG00000015417	RBM11	1.50091	0.00474928
ENSECAG00000029371	FTL	1.49932	0.00845598
ENSECAG00000042312	NA	1.49851	0.0295245
ENSECAG00000001488	GPR171	1.49834	0.000246886
ENSECAG00000015228	RANGRF	1.49706	0.000195303
ENSECAG00000021607	TXNDC8	1.49525	0.0389043
ENSECAG00000034481	NA	1.49106	0.0125616
ENSECAG00000012293	EML5	1.48954	0.0351312
ENSECAG00000040302	NA	1.48271	0.00756405
ENSECAG00000010274	COLCA2	1.48264	3.37841e-05
ENSECAG00000001440	LSM7	1.48147	0.0316333
ENSECAG00000018422	NME8	1.47995	0.0263826
ENSECAG00000028703	NPDC1	1.47994	0.00950254
ENSECAG00000013376	NA	1.47778	0.0414618
ENSECAG00000020756	CRYBB3	1.47756	0.00360905
ENSECAG00000016259	LYSMD2	1.47586	0.000253381
ENSECAG00000013080	HYOU1	1.47416	0.00330841
ENSECAG00000029315	NA	1.47353	0.0229011
ENSECAG00000014958	ZFAND2B	1.47275	0.00014081
ENSECAG00000005360	MITF	1.47107	0.00131695
ENSECAG00000020150	EVA1B	1.46737	0.0173553
ENSECAG00000013291	PER1	1.46704	0.000371145
ENSECAG00000003055	NDUFV3	1.46556	0.00168444
ENSECAG00000011353	SLC49A3	1.46489	0.0124844
ENSECAG00000034172	KLRB1	1.46425	0.000413451
ENSECAG00000020151	LIN7B	1.46016	0.00164171
ENSECAG00000019505	PAWR	1.45922	0.000132952
ENSECAG00000014445	COX4I2	1.45904	0.0279581
ENSECAG00000038338	NA	1.45758	0.0236245
ENSECAG00000015742	FGD3	1.45719	7.83051e-05
ENSECAG00000003704	TMEM139	1.45627	0.0159735
ENSECAG00000012241	SLC51B	1.4559	0.00356932
ENSECAG00000020819	AGER	1.45376	0.013359
ENSECAG00000011690	NME7	1.45281	0.0493521
ENSECAG00000022582	FBXW7	1.45257	0.00482636
ENSECAG00000017191	SPP1	1.45188	0.0288896
ENSECAG00000010305	ALB	1.45176	0.00875672
ENSECAG00000013593	OSR1	1.44774	0.00732014
ENSECAG00000014774	MMP23B	1.44498	0.0265226
ENSECAG00000042608	LINCNANA672	1.44427	0.0346578
ENSECAG00000018059	SC5D	1.44115	0.0020645
ENSECAG00000022869	JAKMIP1	1.44048	0.00537349
ENSECAG00000021690	NDUFS6	1.43964	0.00721354
ENSECAG00000006773	CIR1	1.4393	0.00210191
ENSECAG00000007066	RASSF4	1.43715	0.00129945
ENSECAG00000016628	CLTB	1.43697	0.00420449
ENSECAG00000011727	RNASE4	1.43377	1.78088e-06
ENSECAG00000012516	EIF1	1.4325	1.29941e-06
ENSECAG00000024195	BET1	1.43195	1.0309e-08
ENSECAG00000021174	ACKR4	1.4305	0.027371
ENSECAG00000030892	NA	1.42906	7.99798e-08
ENSECAG00000000303	SLC2A1	1.42721	0.00138729
ENSECAG00000022392	LCAT	1.42702	0.0153571
ENSECAG00000013756	RBIS	1.42403	0.0246644
ENSECAG00000036462	ELOB	1.42266	0.0258849
ENSECAG00000012845	MAPRE2	1.42192	4.65239e-06
ENSECAG00000008958	SOD1	1.42004	0.000443864
ENSECAG00000024071	NA	1.41668	0.0340482
ENSECAG00000019037	GSTA4	1.41584	0.00434043
ENSECAG00000001963	TGFB1I1	1.41544	0.00122188
ENSECAG00000024869	C6H12orf57	1.41526	0.00164303
ENSECAG00000015883	AOPEP	1.41437	0.00112671
ENSECAG00000038309	NA	1.41335	0.0341888
ENSECAG00000018619	NA	1.41319	0.000402302
ENSECAG00000021144	KLK1	1.41287	0.0165599
ENSECAG00000024471	COPZ2	1.41096	0.019003
ENSECAG00000023843	TDRD9	1.40885	0.0371207
ENSECAG00000031200	NA	1.40883	0.00573801
ENSECAG00000024158	GRB1NA	1.40813	6.23869e-06
ENSECAG00000016626	KIZ	1.40776	0.00310559
ENSECAG00000020088	NOSTRIN	1.40652	0.00069705
ENSECAG00000004408	CMKLR2	1.40601	0.0044176
ENSECAG00000013600	CHKB	1.40544	0.0125659
ENSECAG00000022933	ELL2	1.40495	0.000737511
ENSECAG00000042476	NA	1.40273	0.0328304
ENSECAG00000017630	MOCOS	1.40266	1.50579e-06
ENSECAG00000006060	RAI2	1.40266	0.0136784
ENSECAG00000000579	ADAMTS17	1.4023	0.0137198
ENSECAG00000008451	PET1NANA	1.40229	0.0064921
ENSECAG00000024899	PLA2G7	1.40173	0.0046574
ENSECAG00000007811	HYI	1.40122	0.00967989
ENSECAG00000023657	FAM2NAA	1.39894	2.54148e-05
ENSECAG00000034693	C9orf43	1.39832	0.00236613
ENSECAG00000011304	FKBP5	1.39711	0.0309704
ENSECAG00000037409	NA	1.39502	0.0183588
ENSECAG00000012858	RASL11A	1.39151	0.0211872
ENSECAG00000001854	TST	1.39041	9.70354e-06
ENSECAG00000011719	MMRN1	1.38725	0.034738
ENSECAG00000020570	LMAN1	1.38669	1.11447e-05
ENSECAG00000011671	TGFB1	1.38606	0.00435429
ENSECAG00000024138	CREG1	1.3859	0.0436979
ENSECAG00000016791	MEIS3	1.38491	0.0378434
ENSECAG00000015172	SSH2	1.3849	0.00642006
ENSECAG00000013191	FIS1	1.3842	4.93916e-05
ENSECAG00000024776	DUSP23	1.38325	0.0151105
ENSECAG00000018481	TMEM35B	1.38115	0.0233397
ENSECAG00000020193	TGFBI	1.38002	1.95732e-06
ENSECAG00000020430	BBIP1	1.37912	0.00412992
ENSECAG00000016452	PODNL1	1.37801	0.0448736
ENSECAG00000020282	GARIN1A	1.37767	0.00432393
ENSECAG00000009583	P4HB	1.37704	0.000158528
ENSECAG00000017164	PPIB	1.37666	3.87744e-07
ENSECAG00000012530	LSAMP	1.37572	0.00158637
ENSECAG00000017127	CENPO	1.37371	0.00993775
ENSECAG00000014872	DHDH	1.37357	0.00118112
ENSECAG00000007070	TPRKB	1.37257	6.11726e-05
ENSECAG00000009080	N6AMT1	1.3723	0.00909225
ENSECAG00000031154	NA	1.37212	0.0070203
ENSECAG00000033544	NA	1.3719	0.0108088
ENSECAG00000040168	NA	1.37137	0.00170644
ENSECAG00000023295	MAGIX	1.37016	0.00698805
ENSECAG00000032390	TNFRSF6B	1.3687	0.0183576
ENSECAG00000019888	ARFIP2	1.36831	2.52674e-05
ENSECAG00000021316	FAM221A	1.3669	0.00282322
ENSECAG00000024522	POLH	1.36483	0.00527978
ENSECAG00000018714	GSN	1.3641	0.0022758
ENSECAG00000014803	GTF3A	1.3641	0.00127638
ENSECAG00000009013	CCDC1NA7	1.36196	0.00211216
ENSECAG00000023308	NA	1.36034	0.00373296
ENSECAG00000000943	PTGES	1.35781	0.0022758
ENSECAG00000010625	AAMDC	1.35426	0.00881571
ENSECAG00000018543	RCAN2	1.3506	0.0171231
ENSECAG00000000612	NA	1.34833	0.00177127
ENSECAG00000011486	ATF3	1.34715	0.00309419
ENSECAG00000016648	IL5	1.3462	0.0340573
ENSECAG00000018743	EVA1C	1.34609	0.000296693
ENSECAG00000017829	KLHL8	1.34406	0.0241732
ENSECAG00000023353	DUSP11	1.34394	3.65762e-05
ENSECAG00000006896	TIGD3	1.34243	0.0465882
ENSECAG00000022565	ATF7IP2	1.34242	0.00118422
ENSECAG00000000811	TIMM1NAB	1.34065	2.66006e-05
ENSECAG00000006267	NR1D1	1.34025	0.014098
ENSECAG00000016720	OBSCN	1.33999	0.0290632
ENSECAG00000009805	DCXR	1.33826	0.04158
ENSECAG00000034857	MAFF	1.33786	0.0196943
ENSECAG00000001181	CBX4	1.33666	2.48693e-07
ENSECAG00000010446	HSPB11	1.33553	0.0210898
ENSECAG00000001598	IFI35	1.33458	0.0157743
ENSECAG00000034085	NA	1.33411	4.48085e-05
ENSECAG00000012507	CRYAB	1.33111	0.00462895
ENSECAG00000023617	TEX14	1.32901	0.0357943
ENSECAG00000023844	LAMA2	1.3261	8.03589e-06
ENSECAG00000014997	NA	1.3244	4.97364e-06
ENSECAG00000006430	RPS1NA	1.32414	0.0266947
ENSECAG00000010877	IFT172	1.3239	2.19273e-06
ENSECAG00000023895	EXOC3L2	1.32357	0.0151094
ENSECAG00000014232	NR4A2	1.32246	0.000146801
ENSECAG00000013331	NAGK	1.32193	3.06997e-08
ENSECAG00000014296	SLC5A1NA	1.32007	0.00448316
ENSECAG00000009415	SEC61G	1.31943	9.51583e-06
ENSECAG00000012066	FBLN5	1.31889	0.0133508
ENSECAG00000026844	UTP23	1.31723	0.0302706
ENSECAG00000007490	AGBL5	1.31572	0.0225198
ENSECAG00000019217	HM13	1.31481	0.00014081
ENSECAG00000038893	CST3	1.31425	0.0321908
ENSECAG00000021833	NA	1.31361	0.0468809
ENSECAG00000035078	NA	1.31263	0.0043617
ENSECAG00000009356	SLC25A28	1.31154	0.0019736
ENSECAG00000012730	ASL	1.31113	5.23857e-06
ENSECAG00000017458	BNIP3	1.30991	0.00138022
ENSECAG00000024998	MED31	1.3094	0.0131071
ENSECAG00000015275	NA	1.30891	2.64956e-06
ENSECAG00000023859	BTG3	1.30888	0.00127811
ENSECAG00000004315	IFNE	1.30877	0.0474099
ENSECAG00000024806	GPR176	1.30811	0.00250363
ENSECAG00000023870	ACSS1	1.30742	1.81322e-05
ENSECAG00000020128	ACAT1	1.30672	7.68922e-08
ENSECAG00000016534	ARG2	1.30144	7.90921e-06
ENSECAG00000036783	SVIP	1.29979	0.000229553
ENSECAG00000011855	DPH7	1.29976	0.0153571
ENSECAG00000008427	SLC43A1	1.29966	9.65438e-07
ENSECAG00000041106	NA	1.29957	0.0481082
ENSECAG00000011746	PLK3	1.29906	0.000522126
ENSECAG00000009263	RASL12	1.29879	0.0467263
ENSECAG00000003836	LRRC75A	1.29878	5.50549e-05
ENSECAG00000006591	ATG9B	1.29698	0.0171399
ENSECAG00000009974	PON3	1.2929	0.0473273
ENSECAG00000021599	METAP1D	1.29269	0.0122706
ENSECAG00000000593	PTN	1.29192	2.95166e-05
ENSECAG00000020387	MRPS18C	1.28987	0.0074126
ENSECAG00000011993	THBS3	1.28748	0.00223447
ENSECAG00000000999	NA	1.28676	0.00617662
ENSECAG00000008024	CLIC2	1.28674	0.00326505
ENSECAG00000006582	HAGHL	1.28292	0.039808
ENSECAG00000018508	NR2F1	1.27653	0.0194849
ENSECAG00000023890	PRRX2	1.27249	0.0155422
ENSECAG00000009253	IRAK1BP1	1.27037	3.76793e-05
ENSECAG00000025087	SEC23B	1.26986	0.0490826
ENSECAG00000000064	ELOC	1.26704	0.00429667
ENSECAG00000031020	NA	1.26696	0.0442464
ENSECAG00000002088	ATP5MF	1.266	0.015176
ENSECAG00000006204	CCDC73	1.26322	0.00519456
ENSECAG00000010468	CHCHD7	1.26282	0.00249468
ENSECAG00000037138	ATP6V1G1	1.26138	0.0238095
ENSECAG00000017105	SEC62	1.26124	0.000769527
ENSECAG00000039645	NA	1.26088	0.0172918
ENSECAG00000007798	ME3	1.25807	0.0313786
ENSECAG00000041548	NA	1.25799	0.0427976
ENSECAG00000010008	POLD4	1.25777	9.83362e-05
ENSECAG00000022992	NA	1.25606	0.0226974
ENSECAG00000000482	BCL7C	1.25568	0.0268675
ENSECAG00000037611	NA	1.25565	0.0145461
ENSECAG00000024012	AARS2	1.25548	0.0177073
ENSECAG00000013654	POLR2I	1.25392	0.0144463
ENSECAG00000012022	PSMB1NA	1.25374	0.0329948
ENSECAG00000019588	MRGPRF	1.25091	0.0206405
ENSECAG00000021086	NA	1.25082	0.00502069
ENSECAG00000011271	IGFBP4	1.24871	0.000364867
ENSECAG00000009921	IFRD1	1.24611	1.88407e-08
ENSECAG00000012659	PRKAG2	1.2447	0.000536764
ENSECAG00000017676	BMP4	1.24375	0.00558084
ENSECAG00000039032	PLEKHF1	1.24175	0.0139105
ENSECAG00000029282	UQCRQ	1.24005	0.00858606
ENSECAG00000033394	NA	1.23972	0.00485054
ENSECAG00000012493	SLC47A1	1.23965	0.0388657
ENSECAG00000020390	MAMSTR	1.23769	0.0296061
ENSECAG00000024520	KDELR3	1.2357	0.0141513
ENSECAG00000016788	COQ3	1.23406	0.0113069
ENSECAG00000019406	PDCD5	1.23318	0.0208041
ENSECAG00000013253	UXT	1.23312	0.00449104
ENSECAG00000019333	ARL4A	1.23239	0.00012806
ENSECAG00000018554	NA	1.23231	0.024777
ENSECAG00000015558	U2AF1	1.22721	0.000124995
ENSECAG00000012769	ERLEC1	1.22592	0.0014224
ENSECAG00000010259	TRIM45	1.22591	0.0327933
ENSECAG00000000138	ACVR2A	1.22356	0.00969285
ENSECAG00000022114	WIPI2	1.22327	0.000139449
ENSECAG00000007545	MYL9	1.22269	0.00209625
ENSECAG00000019949	CYP4F119	1.22032	0.00168444
ENSECAG00000031064	NA	1.21922	0.0157629
ENSECAG00000037149	NA	1.21609	0.0393198
ENSECAG00000003617	SMIM11	1.2159	0.0180136
ENSECAG00000006417	NA	1.21352	0.0280004
ENSECAG00000039392	NA	1.2131	0.0102175
ENSECAG00000016192	EPN1	1.21277	0.0114384
ENSECAG00000019499	ISG2NA	1.20943	0.0448509
ENSECAG00000010190	FEZ2	1.20899	0.0272584
ENSECAG00000032089	UBE2B	1.20888	3.36505e-07
ENSECAG00000011459	NDNF	1.20883	0.00281528
ENSECAG00000004928	EXO5	1.20765	0.0359718
ENSECAG00000002359	GRIK1	1.20745	0.0428308
ENSECAG00000013545	ACBD6	1.20658	0.000413451
ENSECAG00000022063	ABHD5	1.2052	5.52544e-05
ENSECAG00000017521	RAB18	1.20499	0.000686641
ENSECAG00000024983	DPP9	1.20494	0.00193576
ENSECAG00000008135	TRPM3	1.20469	0.0139735
ENSECAG00000039248	NA	1.20442	0.0452172
ENSECAG00000023970	MERTK	1.20199	0.0244765
ENSECAG00000029082	eca-mir-8963	1.20101	0.0428308
ENSECAG00000006670	RABAC1	1.20066	0.000139449
ENSECAG00000013157	RPGRIP1	1.19951	0.0278617
ENSECAG00000021948	NDUFC1	1.19809	0.00726666
ENSECAG00000014847	NUPR1	1.19715	0.00722514
ENSECAG00000029062	PRNP	1.19632	0.00434772
ENSECAG00000012481	TNFRSF1B	1.19558	0.00516201
ENSECAG00000040382	NA	1.19492	0.0136233
ENSECAG00000041134	SELENOF	1.19459	8.13204e-05
ENSECAG00000022202	ADGRD1	1.19214	0.00134826
ENSECAG00000022786	GBA	1.19203	0.002163
ENSECAG00000011090	PTPN18	1.19184	0.012039
ENSECAG00000020785	SLC25A38	1.19184	0.00252954
ENSECAG00000020462	GSTP1	1.19153	0.0266947
ENSECAG00000003955	TRPV2	1.19151	4.9466e-05
ENSECAG00000009193	LAMTOR2	1.19141	0.012526
ENSECAG00000018094	TBC1D16	1.19052	0.010903
ENSECAG00000038085	NA	1.18955	0.0101495
ENSECAG00000012838	EPB41L2	1.18934	5.851e-06
ENSECAG00000019382	S1NANAA1NA	1.18865	0.0192816
ENSECAG00000012118	ARNTL	1.18362	0.000180813
ENSECAG00000006658	FKBP11	1.18313	0.00138683
ENSECAG00000021429	C1R	1.18261	4.2247e-07
ENSECAG00000010369	DNM3	1.18208	0.012301
ENSECAG00000023261	TMEM258	1.18165	0.00432602
ENSECAG00000011826	ATP5IF1	1.18098	0.0292907
ENSECAG00000036116	RPS21	1.18008	0.00681494
ENSECAG00000024592	ALG5	1.17903	0.0177674
ENSECAG00000023965	SCNM1	1.17882	0.0101091
ENSECAG00000012391	ROMO1	1.17856	0.0137496
ENSECAG00000021765	TSPO	1.17821	0.00103878
ENSECAG00000002197	NA	1.17809	0.00385129
ENSECAG00000021345	POLR2K	1.17724	0.0202623
ENSECAG00000006219	RAB2B	1.17485	0.0411025
ENSECAG00000031030	POLR2L	1.17388	0.00950254
ENSECAG00000023627	ALKBH7	1.17233	0.0449782
ENSECAG00000000511	CFL2	1.17225	0.00201922
ENSECAG00000043001	GPBP1L1	1.17202	0.0133883
ENSECAG00000013062	RPSA	1.17201	0.0463093
ENSECAG00000010050	CNPPD1	1.172	0.000272755
ENSECAG00000010289	CITED2	1.17174	0.00768555
ENSECAG00000026887	TSPAN8	1.17155	0.0475283
ENSECAG00000026975	ABHD1	1.17104	0.0360432
ENSECAG00000016499	TMEM256	1.17039	0.0224397
ENSECAG00000017196	NOXRED1	1.16967	0.0486229
ENSECAG00000015826	RRAGD	1.16832	0.00228248
ENSECAG00000010494	DNAJC12	1.16804	0.00701043
ENSECAG00000024838	ANKRD54	1.16731	0.00223776
ENSECAG00000009835	BTBD11	1.16729	0.0151105
ENSECAG00000023667	ARID5A	1.16719	0.000472433
ENSECAG00000022329	LRRC4C	1.16669	0.0164731
ENSECAG00000018277	MED29	1.16546	0.0357806
ENSECAG00000000008	RPLP2	1.16423	0.022797
ENSECAG00000009634	IL17RC	1.16403	0.0004263
ENSECAG00000016773	NABP1	1.16356	0.00340501
ENSECAG00000010085	PRDX4	1.16331	0.0049212
ENSECAG00000002823	LIN7A	1.1621	0.0468261
ENSECAG00000013743	FAM227B	1.1603	0.0340482
ENSECAG00000022955	LRP1NA	1.16012	0.000741182
ENSECAG00000037837	NAA38	1.16003	0.00544763
ENSECAG00000028346	IGF2	1.1564	0.0122706
ENSECAG00000014108	TNFRSF8	1.15551	0.0366237
ENSECAG00000022059	MYC	1.15546	0.0155245
ENSECAG00000008375	ST7	1.1553	0.00312626
ENSECAG00000009733	CD52	1.15486	0.0347237
ENSECAG00000009027	METTL27	1.15419	0.0267833
ENSECAG00000035141	NA	1.15318	0.0470442
ENSECAG00000021583	LMOD1	1.15254	0.00238826
ENSECAG00000012317	COX6B1	1.15105	0.0322191
ENSECAG00000036034	GNG5	1.1508	0.0208956
ENSECAG00000010447	EFEMP1	1.15008	0.0167758
ENSECAG00000018348	TPT1	1.14941	2.66006e-05
ENSECAG00000008193	UPP1	1.14912	0.0406093
ENSECAG00000017915	TRIM36	1.14754	0.024954
ENSECAG00000025017	KHK	1.14592	0.00453091
ENSECAG00000012559	RAB7A	1.14509	0.0357943
ENSECAG00000010440	NA	1.1444	0.000906837
ENSECAG00000012209	FMN1	1.14422	0.0350627
ENSECAG00000016722	CENPU	1.14172	0.000396619
ENSECAG00000024552	TTC39B	1.14138	0.0402674
ENSECAG00000000455	CEP19	1.14132	0.0121634
ENSECAG00000020572	PFDN2	1.14103	0.0182924
ENSECAG00000018133	VSIR	1.14096	0.00060206
ENSECAG00000009997	KLHDC2	1.13847	0.000850694
ENSECAG00000021914	PDE1C	1.13807	0.0341312
ENSECAG00000001596	THYN1	1.13768	1.65797e-05
ENSECAG00000015832	RPL13A	1.13753	0.0165677
ENSECAG00000020438	RASGEF1B	1.13564	0.00223914
ENSECAG00000020978	RPS25	1.13434	0.013359
ENSECAG00000017538	LY96	1.13323	0.00125764
ENSECAG00000014363	TMEM234	1.13302	0.0107934
ENSECAG00000033153	NA	1.13238	0.0136906
ENSECAG00000043666	TMA7	1.13002	0.0244295
ENSECAG00000012801	KBTBD3	1.1299	0.0182251
ENSECAG00000016779	MRPL27	1.12975	0.0240305
ENSECAG00000003473	WIPI1	1.12847	1.27412e-05
ENSECAG00000015376	GLRX2	1.12755	0.0136169
ENSECAG00000039036	SCGB1A1	1.12738	0.000415102
ENSECAG00000000592	SS18L2	1.12729	3.24561e-05
ENSECAG00000021433	REX1BD	1.12581	0.00918748
ENSECAG00000024140	TMEM91	1.12407	0.000753676
ENSECAG00000006306	SLC38A5	1.12309	0.00113201
ENSECAG00000021641	SNX21	1.12295	0.0293949
ENSECAG00000022112	AP4B1	1.12284	7.49323e-06
ENSECAG00000013883	ICAM1	1.12244	0.0108088
ENSECAG00000020805	NDUFB11	1.12207	0.0261802
ENSECAG00000023150	SSR4	1.12203	0.000219008
ENSECAG00000009749	SLC35D2	1.12144	5.12487e-05
ENSECAG00000000216	PLP2	1.12087	0.0029723
ENSECAG00000031669	SLC48A1	1.12079	0.00850521
ENSECAG00000014564	UFM1	1.11889	6.4376e-05
ENSECAG00000018894	RPL22L1	1.11848	0.00298447
ENSECAG00000009845	MRPS21	1.11699	0.0121393
ENSECAG00000007212	RAB34	1.11575	0.00296507
ENSECAG00000037526	COX17	1.11491	0.00033965
ENSECAG00000012844	TICAM2	1.11424	0.0376352
ENSECAG00000042897	H2AC2NA	1.11151	0.0480947
ENSECAG00000015487	LSP1	1.10884	0.0360637
ENSECAG00000013269	NA	1.108	0.00452671
ENSECAG00000016480	SPCS3	1.10799	0.00404029
ENSECAG00000016667	CD55	1.10765	0.00371937
ENSECAG00000011265	GSTZ1	1.10596	0.0143755
ENSECAG00000032338	COX8A	1.10563	0.0096017
ENSECAG00000010068	PLCL2	1.1053	0.00121466
ENSECAG00000022092	SNF8	1.10425	0.0383158
ENSECAG00000015721	SLC19A3	1.10283	0.0229787
ENSECAG00000021648	THAP7	1.10164	0.0229011
ENSECAG00000021968	SAT1	1.10126	0.0269961
ENSECAG00000011982	CISD3	1.09807	0.0400877
ENSECAG00000020656	CLDND1	1.09717	1.15157e-06
ENSECAG00000015693	RNF5	1.09643	9.66214e-06
ENSECAG00000019386	CARHSP1	1.0961	0.000324431
ENSECAG00000031968	RPS23	1.09581	0.0176132
ENSECAG00000037857	CAV2	1.09525	0.000146542
ENSECAG00000001853	CCNH	1.09499	0.0117885
ENSECAG00000026813	RPL14	1.09476	0.0139102
ENSECAG00000006722	WDR17	1.0944	0.000763308
ENSECAG00000007573	DNAJC2	1.09439	0.00444439
ENSECAG00000010593	C7H19orf53	1.09409	0.0348151
ENSECAG00000022555	KLC3	1.09369	0.00445235
ENSECAG00000018111	NAPRT	1.09334	0.0207459
ENSECAG00000009631	FBXO6	1.09334	0.00295641
ENSECAG00000036608	NA	1.09262	0.0120156
ENSECAG00000012487	PIGF	1.09195	0.00171617
ENSECAG00000023911	NDUFB1	1.09141	0.0395946
ENSECAG00000012705	HEBP2	1.08971	0.00164171
ENSECAG00000009994	NUDT22	1.08905	0.0344517
ENSECAG00000017527	NDUFAF2	1.08895	0.0143694
ENSECAG00000015576	TMEM2NA4	1.08678	0.0153603
ENSECAG00000023026	PAPPA	1.08663	0.0395466
ENSECAG00000015983	STX18	1.08634	0.0065093
ENSECAG00000017337	PDE6B	1.08482	0.035282
ENSECAG00000014987	DTNB	1.08473	0.0402874
ENSECAG00000019836	NUPR2	1.08436	0.0368902
ENSECAG00000018203	CIB1	1.08328	0.00058404
ENSECAG00000010611	RNF217	1.08328	0.0138532
ENSECAG00000018201	PRADC1	1.0831	0.00400433
ENSECAG00000000502	NA	1.08302	0.0220993
ENSECAG00000016882	LPIN3	1.08229	0.00191352
ENSECAG00000015858	NDEL1	1.08185	0.0468962
ENSECAG00000012731	YJU2B	1.08059	0.0108147
ENSECAG00000013074	FPGS	1.08031	0.0130044
ENSECAG00000008063	SAMD14	1.08024	0.0497443
ENSECAG00000005469	EXOSC3	1.07886	0.0178136
ENSECAG00000034396	NA	1.07869	0.0449105
ENSECAG00000014544	NME5	1.07869	0.000378886
ENSECAG00000024852	FABP3	1.0784	0.0226638
ENSECAG00000013764	CHID1	1.07504	0.0091371
ENSECAG00000041331	NA	1.07484	0.0113746
ENSECAG00000000361	HEATR3	1.07414	0.0151864
ENSECAG00000012210	CAPNS1	1.07362	0.0177589
ENSECAG00000006867	CDC42EP2	1.07264	0.00795633
ENSECAG00000007861	PAPLN	1.07247	0.0139102
ENSECAG00000000149	CNKSR2	1.07103	0.0151273
ENSECAG00000000329	C2NAH6orf62	1.07046	0.00525015
ENSECAG00000010670	ATG4A	1.06847	0.00333553
ENSECAG00000010059	CA9	1.06838	0.0252619
ENSECAG00000008507	SNX7	1.06828	4.31809e-05
ENSECAG00000028566	NA	1.0677	0.0347567
ENSECAG00000013700	PIR	1.06632	0.0320905
ENSECAG00000032545	NA	1.06562	0.0449751
ENSECAG00000016697	MTIF3	1.06545	0.0158163
ENSECAG00000025162	ATP5F1E	1.06513	0.00994786
ENSECAG00000043554	NA	1.06416	0.0444798
ENSECAG00000007794	TAF1NA	1.06353	0.0293949
ENSECAG00000024079	RPL31	1.06247	0.00248435
ENSECAG00000010610	HSP9NAB1	1.06234	0.0247297
ENSECAG00000012399	SUB1	1.06232	1.12487e-05
ENSECAG00000008715	TMEM9B	1.06225	0.0296628
ENSECAG00000028459	NA	1.0621	0.00651118
ENSECAG00000005905	SMOX	1.06178	7.602e-05
ENSECAG00000002458	ANKRD34A	1.06114	0.0262542
ENSECAG00000016459	RPS27	1.06091	0.0155322
ENSECAG00000018929	UBE2A	1.06078	0.0318941
ENSECAG00000015618	SF3B6	1.05966	0.00131073
ENSECAG00000013518	METTL17	1.05908	0.00378589
ENSECAG00000020518	GNA14	1.05789	0.0146986
ENSECAG00000022483	PTP4A1	1.05683	0.0033678
ENSECAG00000032131	UBE2L6	1.05675	0.00322065
ENSECAG00000003783	NA	1.05529	0.0381344
ENSECAG00000033422	COX7B	1.05428	0.00683355
ENSECAG00000038549	FAM2NANAA	1.05398	0.0055256
ENSECAG00000010434	SLC9B2	1.05308	0.018587
ENSECAG00000002437	NFIL3	1.05247	0.0160624
ENSECAG00000007222	RNF13NA	1.0517	0.000396816
ENSECAG00000042838	OST4	1.05148	0.00460853
ENSECAG00000007018	ENPP3	1.05007	0.0347577
ENSECAG00000021048	ALDH1L1	1.04972	0.000480856
ENSECAG00000010521	SERPINB8	1.04942	0.0034244
ENSECAG00000013506	UBL4A	1.04782	0.00853567
ENSECAG00000037302	OAZ1	1.04733	0.00155421
ENSECAG00000039088	CTSD	1.04647	0.0145828
ENSECAG00000022480	SYVN1	1.04534	0.00188481
ENSECAG00000021401	SMAP1	1.0452	0.00352051
ENSECAG00000025049	EMC4	1.04463	0.00285947
ENSECAG00000021766	PCOLCE	1.04414	0.00270363
ENSECAG00000005256	TCEANC	1.04346	0.0485335
ENSECAG00000022676	NOCT	1.0432	0.022797
ENSECAG00000008568	SLC35A3	1.04214	0.043622
ENSECAG00000017510	PIGU	1.04185	0.00446793
ENSECAG00000000171	NPAS2	1.03993	0.018587
ENSECAG00000012468	C14H5orf46	1.03978	0.0253568
ENSECAG00000025140	GALE	1.0397	0.00229707
ENSECAG00000013869	CFI	1.03919	0.0077125
ENSECAG00000018674	CEMIP	1.03918	0.0343568
ENSECAG00000011962	CDS1	1.03824	0.00173182
ENSECAG00000014563	POLR1F	1.038	0.00512003
ENSECAG00000019457	CFAP65	1.03753	0.00536196
ENSECAG00000042933	AADAC	1.03601	0.00405935
ENSECAG00000007179	SPCS2	1.03501	0.0437331
ENSECAG00000042180	NA	1.03493	0.0339893
ENSECAG00000009146	MRPS16	1.03491	0.0313169
ENSECAG00000020660	UBA52	1.03407	0.0470442
ENSECAG00000022838	OTC	1.03391	0.0269548
ENSECAG00000024209	TMEM12NAA	1.03346	0.00268633
ENSECAG00000006372	NA	1.03343	0.00812026
ENSECAG00000025028	MARCHF2	1.03292	0.0160438
ENSECAG00000026888	MRPL42	1.03023	0.0141814
ENSECAG00000010114	RASGRP1	1.03015	0.0380255
ENSECAG00000000763	CSRNP1	1.02913	0.00144521
ENSECAG00000017489	METTL23	1.02828	0.0427976
ENSECAG00000015089	RPS8	1.02657	0.00113647
ENSECAG00000007689	PSENEN	1.02639	0.00895358
ENSECAG00000010782	OCEL1	1.02614	0.0368114
ENSECAG00000012726	MRPL14	1.02485	0.0124844
ENSECAG00000036269	NA	1.02382	0.0298689
ENSECAG00000006497	SETD9	1.02327	0.036173
ENSECAG00000014247	TINAGL1	1.02238	0.0347567
ENSECAG00000009529	IMP4	1.02127	0.0168897
ENSECAG00000008041	LDLRAD4	1.01969	0.00046155
ENSECAG00000019889	ATP6AP2	1.01953	0.00536871
ENSECAG00000015035	TM2D1	1.01883	0.0103591
ENSECAG00000002986	GHR	1.01749	0.034738
ENSECAG00000021745	POLE4	1.017	0.0046745
ENSECAG00000013508	SAP18	1.01687	0.0458334
ENSECAG00000024390	COPE	1.01675	0.000784623
ENSECAG00000003501	NA	1.01535	0.01135
ENSECAG00000026908	PFDN6	1.01462	0.0262082
ENSECAG00000016105	MALSU1	1.01441	0.00544963
ENSECAG00000007350	SIVA1	1.01424	0.0308621
ENSECAG00000022028	C9orf72	1.01387	0.0478377
ENSECAG00000008989	AUH	1.01205	0.000857533
ENSECAG00000015355	CLK1	1.01079	0.0101625
ENSECAG00000036440	RGS16	1.00969	0.000406735
ENSECAG00000017726	SNUPN	1.0093	0.0320562
ENSECAG00000010277	PPP1R15A	1.00914	0.0155012
ENSECAG00000019195	MGST2	1.00913	0.00251563
ENSECAG00000007009	ITPKC	1.0091	0.00334251
ENSECAG00000000703	OXSM	1.0074	0.010726
ENSECAG00000019394	ACAA2	1.00696	0.00395359
ENSECAG00000026938	RPL28	1.00678	0.0282482
ENSECAG00000008777	MAP1B	1.00663	0.0218936
ENSECAG00000007718	TMOD1	1.00623	0.0287205
ENSECAG00000009917	TRPT1	1.00498	0.0231577
ENSECAG00000014780	XBP1	1.00488	0.00797871
ENSECAG00000012108	PPP2R1B	1.00482	0.00559129
ENSECAG00000004957	RPL1NAL	1.00368	0.017259
ENSECAG00000035910	NDUFA5	1.00321	0.0370109
ENSECAG00000022524	UQCR11	1.00304	0.000281759
ENSECAG00000022251	MAP3K15	1.00288	0.0191504
ENSECAG00000013531	AUP1	1.00205	0.000258587
ENSECAG00000003080	COG3	1.00181	0.000241386
ENSECAG00000021852	TRPM4	-1.00042	0.000943966
ENSECAG00000019241	CNKSR3	-1.00082	0.0379029
ENSECAG00000008985	NBEA	-1.00086	0.0376525
ENSECAG00000007124	SHPRH	-1.00092	0.00494235
ENSECAG00000008087	NA	-1.00128	0.0278704
ENSECAG00000006601	NEU3	-1.00334	0.0337918
ENSECAG00000007818	VASP	-1.00602	0.00164171
ENSECAG00000008106	FAM111A	-1.00966	0.0106474
ENSECAG00000019880	ADAMTS9	-1.01087	0.0423201
ENSECAG00000038957	PPP1R26	-1.01243	0.0287635
ENSECAG00000010581	TRAK2	-1.01318	0.0143659
ENSECAG00000008623	SPRED1	-1.01326	0.0220606
ENSECAG00000009761	DOCK2	-1.01378	0.00682289
ENSECAG00000021107	TRAFD1	-1.01389	0.000209419
ENSECAG00000023815	PLA2R1	-1.01392	0.00436334
ENSECAG00000024719	NA	-1.0141	0.00379587
ENSECAG00000013608	KAZALD1	-1.01424	0.047946
ENSECAG00000004256	DNAJC5	-1.01648	0.00698222
ENSECAG00000007161	CYP2F1	-1.01771	0.0306871
ENSECAG00000007385	NIBAN1	-1.01929	0.0480747
ENSECAG00000020517	GINS4	-1.0201	0.0385965
ENSECAG00000010962	TUBD1	-1.02199	0.00701043
ENSECAG00000015137	NA	-1.0226	0.0492105
ENSECAG00000023596	RASSF2	-1.02311	0.0437551
ENSECAG00000024828	PPP1R13L	-1.02439	0.00447181
ENSECAG00000013965	SLC6A8	-1.02474	0.000383443
ENSECAG00000014213	SRPK1	-1.02535	0.0257141
ENSECAG00000019319	NUDT4	-1.02681	0.00918748
ENSECAG00000020078	OSBPL6	-1.0289	0.0389043
ENSECAG00000017048	CD1NA1	-1.02899	0.0207631
ENSECAG00000014299	ZNF862	-1.02976	0.0290279
ENSECAG00000009702	ACLY	-1.02992	0.000730105
ENSECAG00000012511	RANBP1NA	-1.03002	0.00400433
ENSECAG00000023991	CTNNA1	-1.03006	0.0184443
ENSECAG00000011017	LMNB2	-1.0313	0.0147588
ENSECAG00000011342	CIC	-1.0325	0.00748071
ENSECAG00000011363	PCNX3	-1.03396	0.00151427
ENSECAG00000012985	CUEDC1	-1.0345	0.00288611
ENSECAG00000020766	NHS	-1.03501	0.00682415
ENSECAG00000024301	DLG4	-1.03502	0.00392934
ENSECAG00000023631	MLLT3	-1.03751	0.0043211
ENSECAG00000008535	DNAH1NA	-1.04017	0.00369339
ENSECAG00000022585	PRKACB	-1.04442	0.0102863
ENSECAG00000016412	ARFGEF1	-1.04473	0.0174634
ENSECAG00000014427	GPC1	-1.04481	0.00315777
ENSECAG00000016768	GATA2	-1.0458	0.000189143
ENSECAG00000019236	LDLRAD3	-1.04655	0.00689129
ENSECAG00000007619	MAPK8IP1	-1.047	0.00106993
ENSECAG00000009314	TMEM132A	-1.04759	0.013359
ENSECAG00000014372	SLC9A3R1	-1.04956	0.00334251
ENSECAG00000012948	LDB1	-1.05172	7.18324e-06
ENSECAG00000017541	GIGYF1	-1.05357	0.000974771
ENSECAG00000023076	GPCPD1	-1.05388	0.015337
ENSECAG00000026909	DNMT1	-1.05458	0.000138801
ENSECAG00000007176	ELOVL7	-1.05665	0.0281809
ENSECAG00000006899	PKD1	-1.05732	0.00205756
ENSECAG00000020260	TYK2	-1.05949	0.0130811
ENSECAG00000024890	CCDC12NA	-1.05956	0.00365527
ENSECAG00000022441	ESR1	-1.06014	0.00919085
ENSECAG00000024161	LRRK1	-1.06059	0.00653785
ENSECAG00000005844	RGL3	-1.06066	0.00214239
ENSECAG00000005574	TMEM51	-1.06121	0.000587752
ENSECAG00000020544	GLIS3	-1.06156	0.0261814
ENSECAG00000009500	NEK8	-1.06224	0.00852224
ENSECAG00000018806	INTS7	-1.06433	0.0318844
ENSECAG00000019125	FASN	-1.06439	0.0129029
ENSECAG00000012645	SPAG6	-1.06464	0.000146439
ENSECAG00000014596	LARGE2	-1.06543	0.00339281
ENSECAG00000008529	WWP1	-1.06796	0.000371145
ENSECAG00000019610	ZSCAN25	-1.0726	0.0151273
ENSECAG00000007153	HUNK	-1.07314	0.013814
ENSECAG00000011651	ICA1	-1.0733	9.64984e-05
ENSECAG00000008536	DEF8	-1.07332	0.00419937
ENSECAG00000015438	SUV39H1	-1.07527	0.0312076
ENSECAG00000018702	USP32	-1.07564	0.0178136
ENSECAG00000019713	SRM	-1.07624	0.0086152
ENSECAG00000012297	TMEM38A	-1.07843	0.0164815
ENSECAG00000010728	MRC1	-1.07896	0.0390716
ENSECAG00000016405	REPIN1	-1.07897	0.00474928
ENSECAG00000015669	RAB3B	-1.07901	0.0373291
ENSECAG00000010557	PRKCE	-1.08028	0.00500271
ENSECAG00000014709	SDC1	-1.08177	0.000451613
ENSECAG00000023936	RNF32	-1.08247	0.0223538
ENSECAG00000023862	CCND3	-1.08375	0.0109937
ENSECAG00000001308	KBTBD7	-1.08555	0.014518
ENSECAG00000015463	CLCN6	-1.08583	0.0466491
ENSECAG00000011484	EPS8L2	-1.08626	0.020097
ENSECAG00000022545	FBRS	-1.08679	0.00116263
ENSECAG00000000906	RGL2	-1.08694	3.75827e-05
ENSECAG00000016103	AP4M1	-1.08709	0.0168334
ENSECAG00000008692	MAPKBP1	-1.08993	0.0248637
ENSECAG00000010246	AHDC1	-1.09235	0.00480398
ENSECAG00000008653	GALNT2	-1.09343	0.0183797
ENSECAG00000006230	ZNF135	-1.09644	0.0145765
ENSECAG00000019918	ANKS1A	-1.09698	0.0215643
ENSECAG00000017375	ESRP2	-1.09839	0.000107919
ENSECAG00000011988	ZNF436	-1.09887	0.000599459
ENSECAG00000014435	NCKAP1L	-1.09965	0.013359
ENSECAG00000008331	MAPKAPK3	-1.09989	0.0175254
ENSECAG00000013196	ENO4	-1.10177	0.0406884
ENSECAG00000023907	WDR6	-1.1028	0.00220641
ENSECAG00000010405	TRIB2	-1.10343	0.00492791
ENSECAG00000018010	TEAD2	-1.10365	0.00559356
ENSECAG00000004803	CLEC14A	-1.10629	0.044721
ENSECAG00000013950	MRTFA	-1.10675	0.00404029
ENSECAG00000020945	MNS1	-1.10869	0.0256743
ENSECAG00000016521	PTGIS	-1.1094	0.0339545
ENSECAG00000011856	SPIRE2	-1.10987	0.0147939
ENSECAG00000000555	PBRM1	-1.11013	0.00541223
ENSECAG00000007776	SMUG1	-1.11071	0.0282482
ENSECAG00000022789	CCDC65	-1.11088	0.00700062
ENSECAG00000021699	SOCS7	-1.11126	0.0442464
ENSECAG00000011939	CLIP2	-1.11458	0.000924694
ENSECAG00000023553	SIPA1L3	-1.11706	0.00253315
ENSECAG00000024675	NA	-1.11798	0.00541223
ENSECAG00000016121	ADAMTS12	-1.11842	0.00544738
ENSECAG00000021995	M6PR	-1.11988	0.000188111
ENSECAG00000017640	ILF3	-1.12095	9.52366e-05
ENSECAG00000035486	ZNF48	-1.12129	0.00188481
ENSECAG00000012686	SNCAIP	-1.12177	0.00405935
ENSECAG00000017379	CYP27C1	-1.12244	0.0495444
ENSECAG00000009709	MYO1D	-1.12474	0.00665511
ENSECAG00000018061	LAMA1	-1.12481	0.00276447
ENSECAG00000009231	NARF	-1.12699	0.000692333
ENSECAG00000019975	LEF1	-1.12732	0.000457973
ENSECAG00000025052	CBFA2T2	-1.1275	0.0473586
ENSECAG00000017226	WWC2	-1.12805	0.039399
ENSECAG00000011178	HDGF	-1.12828	9.54256e-07
ENSECAG00000009265	QPCTL	-1.12892	0.00302403
ENSECAG00000023299	CRAMP1	-1.12899	0.00625724
ENSECAG00000016733	PDLIM5	-1.12973	0.0188604
ENSECAG00000020012	KATNIP	-1.13024	0.00522653
ENSECAG00000009142	DQA	-1.13027	0.0127134
ENSECAG00000024711	PRPS2	-1.13221	0.0128849
ENSECAG00000009294	PARD6B	-1.13241	0.0253726
ENSECAG00000012476	PROSER2	-1.13365	0.0103313
ENSECAG00000005881	SPRED2	-1.13449	0.0466491
ENSECAG00000019432	NLRX1	-1.13587	0.000288212
ENSECAG00000016632	PPIP5K2	-1.13638	1.81322e-05
ENSECAG00000020506	MCM3	-1.13834	0.000763931
ENSECAG00000015148	EMC1	-1.13873	0.02093
ENSECAG00000021889	ABR	-1.14055	0.000915644
ENSECAG00000024045	NA	-1.14228	0.0316128
ENSECAG00000022321	PEAK1	-1.14343	0.00149923
ENSECAG00000012049	IGSF5	-1.14551	0.00049678
ENSECAG00000032004	FOXA2	-1.14553	0.00648347
ENSECAG00000021304	ZNF362	-1.1458	0.000424294
ENSECAG00000009828	KDM6B	-1.14602	0.00338956
ENSECAG00000042614	ITPRIPL1	-1.14619	1.40656e-05
ENSECAG00000006452	YWHAG	-1.14627	0.00412697
ENSECAG00000038153	ZBTB7B	-1.14676	0.00183694
ENSECAG00000012933	DRB	-1.14681	0.0437128
ENSECAG00000008518	NPNT	-1.14708	0.0307955
ENSECAG00000020336	KIF1B	-1.1475	0.0346703
ENSECAG00000008964	GPR1NA7	-1.14845	0.012329
ENSECAG00000016083	VEZF1	-1.14973	0.00108988
ENSECAG00000000352	IKBKE	-1.15076	0.00218584
ENSECAG00000022499	SEMA4G	-1.15237	0.0249112
ENSECAG00000010762	ROBO2	-1.15273	0.00254174
ENSECAG00000014680	AFDN	-1.15867	0.00693724
ENSECAG00000005855	THRSP	-1.15994	0.00878875
ENSECAG00000020244	ZBTB47	-1.16074	0.00781615
ENSECAG00000002707	HOXB3	-1.16079	5.43602e-05
ENSECAG00000009031	IFT14NA	-1.16103	0.000943966
ENSECAG00000007470	NCAPG	-1.16193	0.024777
ENSECAG00000015849	FLNB	-1.1636	0.0285118
ENSECAG00000000015	KIAA1217	-1.16533	0.04821
ENSECAG00000034866	GATA5	-1.16559	0.048665
ENSECAG00000017552	CREB3L4	-1.16703	0.0386017
ENSECAG00000024895	PRELID2	-1.16748	0.00906171
ENSECAG00000015344	RYR1	-1.16751	0.0476974
ENSECAG00000014059	ECT2	-1.16799	0.00843692
ENSECAG00000021244	KIF27	-1.16837	0.00656369
ENSECAG00000013425	IGFBP5	-1.16842	0.00195384
ENSECAG00000015338	FBRSL1	-1.16969	0.00438319
ENSECAG00000016214	TMEM94	-1.17037	0.00978154
ENSECAG00000009864	PTPRD	-1.17049	0.00777761
ENSECAG00000000588	SEMA6C	-1.17065	0.000897089
ENSECAG00000011721	JARID2	-1.1718	0.00700062
ENSECAG00000021358	SFRP1	-1.17262	0.00353804
ENSECAG00000015126	VAV2	-1.17446	0.0073963
ENSECAG00000002919	ATP2B4	-1.17496	0.0102764
ENSECAG00000015125	CAPN5	-1.17616	0.000784722
ENSECAG00000022160	PTPN9	-1.17619	0.000503341
ENSECAG00000021280	SHISA4	-1.17743	0.027598
ENSECAG00000015057	PYGO2	-1.17808	0.000260635
ENSECAG00000012839	TMC4	-1.17973	8.74837e-06
ENSECAG00000017101	PTGFRN	-1.17977	0.00525989
ENSECAG00000020259	SMAD3	-1.18001	0.020979
ENSECAG00000021621	MOB3B	-1.18172	0.00163934
ENSECAG00000031607	NA	-1.18234	0.0245393
ENSECAG00000012667	RBFOX1	-1.18382	0.0484543
ENSECAG00000024342	ZC3H4	-1.18385	0.00734728
ENSECAG00000019626	TENT5C	-1.18572	0.034658
ENSECAG00000017723	USP3NA	-1.18816	0.0295245
ENSECAG00000000519	RAB44	-1.19031	0.0243456
ENSECAG00000030595	NA	-1.19081	0.0250103
ENSECAG00000003905	ASB7	-1.19154	0.0457716
ENSECAG00000018037	CD2AP	-1.19234	0.00922132
ENSECAG00000018338	KIRREL1	-1.19263	0.0338866
ENSECAG00000020002	DCDC1	-1.19328	0.0266947
ENSECAG00000006391	ST14	-1.19424	0.0155245
ENSECAG00000023720	SLAMF8	-1.19466	0.0312241
ENSECAG00000009817	HPN	-1.19878	7.75527e-07
ENSECAG00000015456	SPAG5	-1.19955	0.00744604
ENSECAG00000007848	ITGA9	-1.20161	0.0258563
ENSECAG00000020325	C1QC	-1.20262	0.0185645
ENSECAG00000020515	CFAP74	-1.20557	0.000385174
ENSECAG00000019708	PIK3CG	-1.2059	0.0111585
ENSECAG00000001645	FAM53C	-1.20689	0.00292384
ENSECAG00000018243	BAZ2A	-1.20709	0.00884313
ENSECAG00000007129	LRP6	-1.20744	0.00588813
ENSECAG00000017301	C3H4orf19	-1.20839	0.00373296
ENSECAG00000013354	B4GALNT2	-1.20914	0.0152403
ENSECAG00000013139	CACUL1	-1.20957	0.00919849
ENSECAG00000017346	GCLC	-1.21236	0.000413451
ENSECAG00000024727	CYTH4	-1.21259	0.0448736
ENSECAG00000022405	NOTCH1	-1.21311	0.035282
ENSECAG00000005508	SPATS2	-1.21362	0.00117282
ENSECAG00000017443	TRIM14	-1.21594	0.0281084
ENSECAG00000035894	FAM53B	-1.21738	4.48725e-05
ENSECAG00000016131	FRMD4B	-1.2188	0.000433479
ENSECAG00000006117	PLEKHG3	-1.219	2.15655e-05
ENSECAG00000017672	MAST4	-1.22034	0.00865748
ENSECAG00000009577	HSDL1	-1.22173	0.0023077
ENSECAG00000020289	GTF2I	-1.22452	5.14271e-06
ENSECAG00000008521	ZNF629	-1.22871	0.024777
ENSECAG00000028241	NA	-1.2288	0.0262594
ENSECAG00000016891	CLIC6	-1.22988	0.0200472
ENSECAG00000017364	MACC1	-1.23092	0.0421954
ENSECAG00000014791	ZNF551	-1.23178	0.0240835
ENSECAG00000018323	KLHL23	-1.23602	0.00108988
ENSECAG00000012900	MSN	-1.23617	0.0143755
ENSECAG00000000966	CFAP92	-1.23771	0.0473866
ENSECAG00000002472	NHSL2	-1.24354	0.0377932
ENSECAG00000021708	NA	-1.24371	0.000199898
ENSECAG00000023694	ADAMTS19	-1.24513	0.000236659
ENSECAG00000008899	LSS	-1.24649	0.00210035
ENSECAG00000023082	HACD3	-1.24827	6.50666e-05
ENSECAG00000019052	NA	-1.24855	0.0261982
ENSECAG00000020647	PLCB2	-1.24972	0.0434904
ENSECAG00000024837	TFCP2L1	-1.25001	0.0261531
ENSECAG00000009120	AP3M2	-1.25078	0.00333553
ENSECAG00000008032	PANK1	-1.25126	0.0247231
ENSECAG00000017487	MXRA5	-1.25141	0.000951404
ENSECAG00000022700	MBTD1	-1.2523	3.1635e-05
ENSECAG00000011631	EPHB2	-1.25264	0.0302244
ENSECAG00000024457	SPI1	-1.25409	0.0178136
ENSECAG00000015844	ZNF496	-1.25555	0.00129635
ENSECAG00000010990	NA	-1.25574	0.0169018
ENSECAG00000019111	CD163	-1.25724	0.0320058
ENSECAG00000011076	FAM12NAA	-1.25767	0.0114375
ENSECAG00000021134	AQP3	-1.25988	0.00276447
ENSECAG00000013239	ZBTB43	-1.26105	0.0120687
ENSECAG00000023588	EHHADH	-1.26212	0.00330471
ENSECAG00000009095	RNF44	-1.26214	0.000548363
ENSECAG00000013629	ADD3	-1.2635	1.27445e-06
ENSECAG00000008830	WNT5A	-1.26359	0.0136141
ENSECAG00000006524	FANK1	-1.26362	0.0302706
ENSECAG00000009485	GPT2	-1.26527	0.00537732
ENSECAG00000022144	ANO9	-1.2684	0.0240794
ENSECAG00000000294	ZMYM3	-1.26958	0.000590012
ENSECAG00000012344	PTPRU	-1.27018	0.00308804
ENSECAG00000013377	PRAG1	-1.27079	0.030839
ENSECAG00000010559	ZKSCAN8	-1.27176	0.00267983
ENSECAG00000024259	NA	-1.27251	0.00329953
ENSECAG00000018851	FBXL19	-1.27512	0.0056336
ENSECAG00000019549	CERS6	-1.2762	0.00412976
ENSECAG00000017385	ZC3HAV1L	-1.27779	0.0184733
ENSECAG00000022931	TCF7L1	-1.27952	0.000195303
ENSECAG00000015448	TAPBP	-1.27959	0.00969285
ENSECAG00000016595	NYNRIN	-1.28142	0.0298216
ENSECAG00000018311	CBX6	-1.28225	0.00236577
ENSECAG00000022874	SCG5	-1.28246	0.0183576
ENSECAG00000020208	LIFR	-1.28333	0.0176119
ENSECAG00000017946	KMT2D	-1.28371	0.00340719
ENSECAG00000014864	PDZRN3	-1.28471	0.000322869
ENSECAG00000011349	SDR42E1	-1.28504	0.0160804
ENSECAG00000004232	AMER1	-1.29241	0.0215975
ENSECAG00000019458	UTRN	-1.29271	0.0183309
ENSECAG00000016039	SLC27A1	-1.29339	0.00482636
ENSECAG00000016438	PPM1F	-1.29448	0.00792686
ENSECAG00000021177	CDK2	-1.29466	0.00103101
ENSECAG00000007658	MGLL	-1.29812	0.0466035
ENSECAG00000008619	IQCG	-1.29821	0.00534592
ENSECAG00000021973	NFE2L3	-1.29826	0.0012714
ENSECAG00000030290	TTC9	-1.29942	0.00192409
ENSECAG00000008266	ENKUR	-1.2996	0.0228526
ENSECAG00000001900	NA	-1.29966	0.00448627
ENSECAG00000008020	SFXN5	-1.29973	0.00422733
ENSECAG00000011045	SLC29A2	-1.30114	0.0277977
ENSECAG00000022055	HOXA3	-1.30232	0.000530517
ENSECAG00000029283	NA	-1.30241	0.0182582
ENSECAG00000043336	TDRP	-1.30316	0.0135165
ENSECAG00000013009	KIF26B	-1.30427	0.00449104
ENSECAG00000013534	CD53	-1.30452	0.00137429
ENSECAG00000018228	IGSF6	-1.30542	0.0210898
ENSECAG00000024790	NA	-1.30594	0.00481002
ENSECAG00000022440	HCFC1	-1.30714	0.0167192
ENSECAG00000009207	NA	-1.31007	0.000149866
ENSECAG00000013640	CEP85	-1.31106	0.00536196
ENSECAG00000022823	PLCE1	-1.31134	0.0260628
ENSECAG00000022208	SHANK2	-1.31278	0.0182447
ENSECAG00000024430	TRIM25	-1.31465	0.0284387
ENSECAG00000012289	ZSCAN29	-1.31793	0.00082735
ENSECAG00000010142	ZNF185	-1.31867	0.0263826
ENSECAG00000021171	TNRC18	-1.32066	0.000344275
ENSECAG00000018622	TTC7A	-1.32205	0.00120592
ENSECAG00000009382	SH3BP4	-1.32261	0.0174958
ENSECAG00000018752	APOL6	-1.32356	0.0142724
ENSECAG00000023585	SATB1	-1.32454	0.000356985
ENSECAG00000000781	ANKLE1	-1.32639	0.0235746
ENSECAG00000020010	MYLIP	-1.32678	5.50491e-05
ENSECAG00000009779	SORCS2	-1.32681	0.0183183
ENSECAG00000041333	NA	-1.32779	0.0127051
ENSECAG00000010315	MSH2	-1.32813	2.66006e-05
ENSECAG00000008126	TP53	-1.33002	1.08185e-05
ENSECAG00000012340	RADX	-1.33248	0.036209
ENSECAG00000024769	COL3A1	-1.33255	0.000248679
ENSECAG00000009842	VWA3A	-1.3328	0.0275237
ENSECAG00000008246	GRIP1	-1.33328	0.0327933
ENSECAG00000007328	ITPR3	-1.33384	0.00488175
ENSECAG00000005738	ELOVL2	-1.33693	0.011561
ENSECAG00000025126	FHAD1	-1.33794	0.00334797
ENSECAG00000014807	KRBA1	-1.33806	0.0133015
ENSECAG00000021418	CDH1	-1.33832	0.0486229
ENSECAG00000006470	STEAP3	-1.33844	0.0190878
ENSECAG00000004807	TLE3	-1.33864	0.000667785
ENSECAG00000014896	VAV1	-1.33956	0.00533216
ENSECAG00000005999	NA	-1.34145	0.0104325
ENSECAG00000009273	SLC45A3	-1.34147	0.020979
ENSECAG00000008638	RERE	-1.34253	0.000924079
ENSECAG00000034262	NA	-1.34586	0.0449675
ENSECAG00000005376	NA	-1.34629	0.0113269
ENSECAG00000010103	ZC3H7B	-1.34793	0.000337576
ENSECAG00000024619	S1NANAA14	-1.34931	5.23201e-05
ENSECAG00000007792	EFCAB6	-1.34999	0.0153124
ENSECAG00000016691	NTNG1	-1.35165	0.0027825
ENSECAG00000015051	NACC1	-1.35358	2.88334e-05
ENSECAG00000014577	ADAM28	-1.35451	0.0406359
ENSECAG00000014360	RUNX3	-1.35451	0.0145283
ENSECAG00000009488	SYK	-1.35471	0.000281229
ENSECAG00000040705	NA	-1.35652	5.32721e-06
ENSECAG00000030416	PHETA1	-1.35766	0.0121137
ENSECAG00000022052	CLHC1	-1.35907	0.0459665
ENSECAG00000002186	CD68	-1.35977	0.0275237
ENSECAG00000015555	MLLT1	-1.36195	8.5715e-06
ENSECAG00000011152	STIL	-1.36462	0.0109584
ENSECAG00000007701	LRRIQ1	-1.36545	0.0157655
ENSECAG00000030611	TSPYL4	-1.36653	0.00656413
ENSECAG00000012871	UPK1A	-1.36675	0.0340482
ENSECAG00000010632	EPHB4	-1.36728	2.18878e-05
ENSECAG00000007941	MYO1NA	-1.36749	0.00796076
ENSECAG00000040546	MARCKSL1	-1.36783	0.000246805
ENSECAG00000001114	CCR5	-1.36966	0.0253373
ENSECAG00000030769	NA	-1.37024	0.0238932
ENSECAG00000024353	AGO1	-1.3732	0.00416157
ENSECAG00000011499	PRDM1NA	-1.37328	0.0108048
ENSECAG00000020274	SLC3NAA4	-1.37425	0.00309265
ENSECAG00000000800	HS2ST1	-1.377	0.00882452
ENSECAG00000019336	UBN1	-1.37793	0.00029266
ENSECAG00000016428	NA	-1.3785	0.0187554
ENSECAG00000019757	ADGB	-1.38087	0.0362788
ENSECAG00000027808	PLCXD1	-1.38151	0.0204926
ENSECAG00000009966	THY1	-1.38484	3.0123e-06
ENSECAG00000009034	DUOXA1	-1.38544	0.00273
ENSECAG00000011659	KIAA1549	-1.38564	0.0427976
ENSECAG00000034930	C6orf132	-1.38574	0.0271602
ENSECAG00000024465	ERAP2	-1.38735	0.00884313
ENSECAG00000019863	PPP1R32	-1.38752	0.0426972
ENSECAG00000020949	ATP9A	-1.38851	0.0305879
ENSECAG00000014573	TMEM44	-1.38852	0.0397013
ENSECAG00000003106	C3AR1	-1.38919	0.0172618
ENSECAG00000015992	MUC6	-1.39057	0.013359
ENSECAG00000014436	ECT2L	-1.39211	0.00218633
ENSECAG00000006777	CFAP46	-1.39276	0.0182582
ENSECAG00000015950	CCDC68	-1.39338	0.00158427
ENSECAG00000000404	FKBP9	-1.3951	0.00078998
ENSECAG00000025146	CDCP1	-1.39754	0.0183025
ENSECAG00000021315	EPHA7	-1.39777	0.0141513
ENSECAG00000023039	CCN3	-1.39873	0.00742749
ENSECAG00000021890	LHFPL2	-1.40072	2.68409e-05
ENSECAG00000016600	PPFIA4	-1.40135	0.0340573
ENSECAG00000042118	NA	-1.40231	0.0133172
ENSECAG00000011871	DNER	-1.40301	0.0481082
ENSECAG00000019557	LDLR	-1.40399	0.00682289
ENSECAG00000013898	CABLES2	-1.40557	0.00340719
ENSECAG00000013905	HHAT	-1.40705	0.00131205
ENSECAG00000000395	RAPGEF5	-1.40714	0.0102613
ENSECAG00000018507	CDH5	-1.40953	0.0473866
ENSECAG00000024650	FADS2	-1.41018	4.88212e-06
ENSECAG00000024940	RNF2NA7	-1.41135	0.00136561
ENSECAG00000002866	UGCG	-1.41305	0.00216848
ENSECAG00000011747	BCL7A	-1.41344	0.00596273
ENSECAG00000032051	LFNG	-1.41555	0.012491
ENSECAG00000007172	PSD	-1.41693	5.71485e-05
ENSECAG00000010397	KCTD15	-1.41847	3.24561e-05
ENSECAG00000003802	IHH	-1.41929	0.000357692
ENSECAG00000032958	FBXO46	-1.421	0.0018644
ENSECAG00000012061	CES2	-1.42164	0.002163
ENSECAG00000004969	GPR68	-1.42483	0.00919849
ENSECAG00000011579	NA	-1.42555	0.00013591
ENSECAG00000023370	SPTBN2	-1.42595	0.000575525
ENSECAG00000019381	MEGF8	-1.42992	0.000149036
ENSECAG00000022305	TSPAN1	-1.4319	9.65511e-07
ENSECAG00000038712	NA	-1.43532	0.00233028
ENSECAG00000016107	TBKBP1	-1.43547	0.00187061
ENSECAG00000006590	C26H21orf62	-1.43574	0.00922132
ENSECAG00000022470	ZSCAN2	-1.44239	0.00588813
ENSECAG00000017771	ATP1B1	-1.44464	0.00365527
ENSECAG00000000548	NA	-1.44476	0.0327933
ENSECAG00000031694	NA	-1.44493	0.0190699
ENSECAG00000019660	TRIB1	-1.446	0.000106811
ENSECAG00000024196	KIFC1	-1.44648	0.028152
ENSECAG00000015514	PLEC	-1.44799	0.0134851
ENSECAG00000037450	PTPRB	-1.44891	0.0146971
ENSECAG00000020596	HMGB3	-1.44968	2.75212e-05
ENSECAG00000016662	MCF2L	-1.45342	0.0158163
ENSECAG00000022407	SLIT2	-1.4539	0.0162593
ENSECAG00000015540	RAB19	-1.45502	0.00621369
ENSECAG00000012946	CYP7A1	-1.45819	0.00522215
ENSECAG00000019497	INPP5D	-1.459	0.00880152
ENSECAG00000009712	CDC42BPG	-1.4595	3.53556e-07
ENSECAG00000000229	GNAI1	-1.45968	1.19598e-05
ENSECAG00000022271	CEP97	-1.4654	0.0348027
ENSECAG00000009660	PLEKHA6	-1.46741	3.76793e-05
ENSECAG00000009655	SINHCAF	-1.47009	0.00234807
ENSECAG00000024743	NEO1	-1.47203	0.000341027
ENSECAG00000011573	DNAH6	-1.47234	0.000219008
ENSECAG00000020041	JCHAIN	-1.47404	0.04198
ENSECAG00000022348	PRSS12	-1.47405	0.0217512
ENSECAG00000016962	APOBR	-1.47504	0.00317978
ENSECAG00000007393	IRS1	-1.47567	1.95971e-07
ENSECAG00000012429	DCDC2	-1.48234	0.0133121
ENSECAG00000003278	TRIM9	-1.48504	0.00572312
ENSECAG00000019544	CFAP2NA6	-1.48508	0.0202152
ENSECAG00000020433	TENM3	-1.49303	0.00871554
ENSECAG00000014524	APMAP	-1.49316	0.0149338
ENSECAG00000008240	HMBOX1	-1.49451	0.0086671
ENSECAG00000021405	AATK	-1.49585	0.00722789
ENSECAG00000001049	DYNLT4	-1.49952	0.015738
ENSECAG00000013474	NALF2	-1.50077	0.0053363
ENSECAG00000010422	DNAJC16	-1.50411	0.0022758
ENSECAG00000033093	VWA1	-1.50441	0.000401089
ENSECAG00000003291	AMIGO1	-1.50899	0.00472265
ENSECAG00000019875	NA	-1.51065	0.0297464
ENSECAG00000013939	ZFHX2	-1.51088	0.00879597
ENSECAG00000034102	KLF16	-1.51159	0.0140268
ENSECAG00000019950	RALGAPA2	-1.51172	0.0043301
ENSECAG00000012913	SLAMF7	-1.51394	0.0456867
ENSECAG00000016508	HK3	-1.5143	0.0241732
ENSECAG00000006890	MAP3K1	-1.5169	2.17569e-05
ENSECAG00000026978	NA	-1.51877	0.0079888
ENSECAG00000012744	ADAM12	-1.52221	0.00177127
ENSECAG00000001516	HCAR1	-1.52265	7.06312e-06
ENSECAG00000001410	KBTBD6	-1.52333	0.00320962
ENSECAG00000006829	KAZN	-1.52359	0.00698222
ENSECAG00000010484	VEPH1	-1.52486	0.000915387
ENSECAG00000024922	GLB1L2	-1.52538	0.00505194
ENSECAG00000012348	EFNB2	-1.52791	0.0132287
ENSECAG00000000572	FOXP4	-1.53123	1.95971e-07
ENSECAG00000020343	SKAP2	-1.53251	0.00771224
ENSECAG00000011733	RNASE6	-1.53305	0.0342754
ENSECAG00000009163	NUF2	-1.53697	0.0134851
ENSECAG00000031378	PLCH2	-1.54023	0.0177331
ENSECAG00000015300	TEX26	-1.54228	0.00193813
ENSECAG00000009543	EPSTI1	-1.54252	0.000357692
ENSECAG00000000764	DNAI3	-1.54412	0.00269987
ENSECAG00000009199	MAP3K13	-1.54608	0.000482227
ENSECAG00000014081	WWC1	-1.54639	2.12386e-09
ENSECAG00000000972	PKHD1L1	-1.54879	0.00497076
ENSECAG00000005796	ATP2C2	-1.55599	2.61394e-07
ENSECAG00000022594	SCEL	-1.55748	0.0139735
ENSECAG00000007979	PLG	-1.56163	0.00664896
ENSECAG00000011694	ZNRF3	-1.56256	1.15157e-06
ENSECAG00000017647	RAD51	-1.56356	0.0309385
ENSECAG00000000292	THSD7A	-1.56377	0.0174296
ENSECAG00000009054	CKB	-1.5687	0.0110886
ENSECAG00000025030	PATZ1	-1.57451	1.32856e-07
ENSECAG00000020278	RAP1GAP2	-1.57654	0.0288896
ENSECAG00000008765	MYCL	-1.57712	0.00481022
ENSECAG00000015958	NKD1	-1.57736	0.00137429
ENSECAG00000025086	DNMT3A	-1.57912	9.66214e-06
ENSECAG00000016134	RAB11FIP1	-1.57926	3.09738e-05
ENSECAG00000021733	USP35	-1.58059	0.0242172
ENSECAG00000019716	CCDC88C	-1.5837	0.00216808
ENSECAG00000014243	GATM	-1.58673	0.0352018
ENSECAG00000015220	PKP1	-1.58935	0.0166488
ENSECAG00000038794	NA	-1.59412	0.0281044
ENSECAG00000000864	DNAAF8	-1.59484	0.00230298
ENSECAG00000013662	DNAI2	-1.59607	0.00151752
ENSECAG00000019222	NA	-1.60054	0.0279037
ENSECAG00000016624	SAMD15	-1.60205	0.0108487
ENSECAG00000008762	HOGA1	-1.60331	0.0306871
ENSECAG00000014658	SCD	-1.60854	0.000107594
ENSECAG00000004618	PRKAR1B	-1.60913	2.22098e-05
ENSECAG00000014210	CCM2L	-1.61415	0.0495444
ENSECAG00000019318	NA	-1.61982	0.00310559
ENSECAG00000024143	MYO7A	-1.62764	0.0202623
ENSECAG00000016260	NECTIN4	-1.63682	0.005135
ENSECAG00000012098	RASSF1NA	-1.63714	0.0142365
ENSECAG00000020314	ANO1	-1.64151	0.000639102
ENSECAG00000018113	LYZ	-1.64637	0.0265145
ENSECAG00000000799	DNAAF3	-1.64803	0.00131094
ENSECAG00000017991	ARID1A	-1.64843	9.66969e-05
ENSECAG00000000816	AMPD3	-1.65046	0.0246811
ENSECAG00000021309	SHROOM4	-1.65051	0.0131177
ENSECAG00000006518	SLC39A1NA	-1.65238	0.000149698
ENSECAG00000015054	XXYLT1	-1.65632	0.00324855
ENSECAG00000008760	RAD54L	-1.65737	0.02842
ENSECAG00000000022	PLXNA1	-1.65765	0.00208959
ENSECAG00000023663	LRP4	-1.66093	0.00989624
ENSECAG00000022826	NIPAL3	-1.66181	0.00223914
ENSECAG00000019156	CCDC187	-1.66327	7.36448e-05
ENSECAG00000019230	DGKG	-1.66577	0.0154122
ENSECAG00000019177	CCDC146	-1.66647	0.000375411
ENSECAG00000020995	NLGN3	-1.67213	0.0105254
ENSECAG00000014713	ADAMTS14	-1.67215	0.0461697
ENSECAG00000023946	SDC3	-1.67309	0.0373291
ENSECAG00000009699	DNAH7	-1.67538	4.34082e-05
ENSECAG00000015927	CABLES1	-1.67819	0.00493974
ENSECAG00000021555	ADGRL1	-1.67953	5.26999e-06
ENSECAG00000019165	CENPK	-1.67989	0.0417487
ENSECAG00000023612	PRDM11	-1.68385	0.00275801
ENSECAG00000000136	FERMT1	-1.68517	0.000124488
ENSECAG00000016528	EFR3B	-1.68779	0.000284151
ENSECAG00000028045	ZNF28NAB	-1.69453	0.000563263
ENSECAG00000034852	COL4A5	-1.69651	0.000409621
ENSECAG00000023766	VSIG4	-1.69924	0.00277192
ENSECAG00000021799	MYRF	-1.69995	0.000569077
ENSECAG00000010916	TRAM2	-1.70274	0.00572
ENSECAG00000001445	CHD7	-1.70786	5.95268e-07
ENSECAG00000024291	CCDC85C	-1.71038	0.00361439
ENSECAG00000040837	NA	-1.71186	0.00600561
ENSECAG00000009665	DAG1	-1.71298	0.00520409
ENSECAG00000021240	SH3RF1	-1.71418	1.93557e-06
ENSECAG00000019912	KIF19	-1.71605	3.36519e-05
ENSECAG00000009479	CASS4	-1.72335	0.0477319
ENSECAG00000018169	RREB1	-1.72461	0.00314456
ENSECAG00000011292	MSR1	-1.72743	0.0307947
ENSECAG00000017742	ERN2	-1.72949	0.0403361
ENSECAG00000022014	RAVER2	-1.7332	0.00882452
ENSECAG00000000512	LBH	-1.73449	1.28137e-10
ENSECAG00000022446	PLD4	-1.73993	0.00250479
ENSECAG00000026997	CLDN1NA	-1.7418	1.65797e-05
ENSECAG00000017986	AXIN2	-1.74235	1.0876e-08
ENSECAG00000013462	PATL2	-1.74864	0.0249707
ENSECAG00000008973	TMEM25	-1.74879	0.0340802
ENSECAG00000000734	HMGA1	-1.7516	9.66214e-06
ENSECAG00000024156	SPAG17	-1.75231	6.28525e-08
ENSECAG00000008506	HMMR	-1.75618	0.028407
ENSECAG00000000046	FAM13C	-1.75735	0.0268262
ENSECAG00000038714	LAIR1	-1.76029	0.0049212
ENSECAG00000015265	CCDC81	-1.76211	0.00584011
ENSECAG00000013320	PLEKHA2	-1.76621	2.79993e-07
ENSECAG00000040667	NA	-1.76872	0.000435242
ENSECAG00000008784	PPP1R16B	-1.76874	1.97723e-06
ENSECAG00000023798	ST3GAL2	-1.7699	0.000153478
ENSECAG00000017921	SUSD1	-1.77023	0.012301
ENSECAG00000015044	F8	-1.77431	0.00201096
ENSECAG00000023093	ZNF71NA	-1.77989	0.000881446
ENSECAG00000012168	RCOR1	-1.78046	0.00494414
ENSECAG00000000221	ETV5	-1.78066	0.00276447
ENSECAG00000015692	SERTAD4	-1.78361	1.77795e-07
ENSECAG00000014698	SCD5	-1.78415	0.00362426
ENSECAG00000016027	HAUS7	-1.78591	0.00038764
ENSECAG00000023808	ATAD2	-1.78655	9.58931e-05
ENSECAG00000017483	PSD3	-1.79027	5.99231e-08
ENSECAG00000020548	NA	-1.79137	0.00448914
ENSECAG00000024479	LCLAT1	-1.79298	3.40411e-06
ENSECAG00000010926	ELMOD1	-1.80963	0.00485912
ENSECAG00000034980	ZBTB12	-1.81243	7.49638e-10
ENSECAG00000030518	NA	-1.81387	0.00131205
ENSECAG00000001018	SOX12	-1.8151	0.00634381
ENSECAG00000001649	WDFY4	-1.81623	0.00355968
ENSECAG00000013323	PROM1	-1.82424	5.42012e-05
ENSECAG00000039582	NA	-1.82806	0.0144807
ENSECAG00000018937	LY49F	-1.83221	0.00507869
ENSECAG00000017588	MMD	-1.83543	1.69207e-06
ENSECAG00000010768	LRBA	-1.83863	0.00172916
ENSECAG00000022378	IGSF3	-1.83882	3.01522e-10
ENSECAG00000016098	NOS1AP	-1.83997	7.94616e-06
ENSECAG00000011785	PASK	-1.84419	0.00428183
ENSECAG00000010078	CIT	-1.84523	0.00835451
ENSECAG00000012750	SLC6A6	-1.85089	0.000296986
ENSECAG00000006176	CNTFR	-1.85149	0.012301
ENSECAG00000015641	DSCC1	-1.85251	0.00494235
ENSECAG00000022456	C15H2orf5NA	-1.86312	0.00440483
ENSECAG00000022353	B4GALNT4	-1.86469	0.000220654
ENSECAG00000011478	NLN	-1.86703	4.11095e-06
ENSECAG00000029020	NA	-1.87012	0.00224112
ENSECAG00000020891	SLC29A3	-1.87158	1.01523e-06
ENSECAG00000014517	CDCA3	-1.87227	0.0252787
ENSECAG00000007462	RHOU	-1.87374	3.70221e-08
ENSECAG00000011815	NTRK2	-1.88085	0.0056336
ENSECAG00000020122	SELL	-1.88423	0.00334251
ENSECAG00000012961	HSPG2	-1.88614	7.20674e-09
ENSECAG00000019027	ADAM22	-1.88646	0.0422385
ENSECAG00000031520	NA	-1.9001	0.0410657
ENSECAG00000007571	PLAT	-1.90772	0.00572
ENSECAG00000024519	SPC25	-1.90797	0.0354469
ENSECAG00000033327	TMIGD3	-1.9138	0.0496128
ENSECAG00000002430	PRKAG3	-1.91507	0.031295
ENSECAG00000020111	IQGAP3	-1.91532	0.038254
ENSECAG00000011391	TET3	-1.9201	4.77402e-05
ENSECAG00000005420	BBOF1	-1.92104	0.00116697
ENSECAG00000012955	CD163L1	-1.9211	0.00701043
ENSECAG00000012668	PTPRF	-1.92218	0.00285947
ENSECAG00000013822	KIF5C	-1.92631	0.0148704
ENSECAG00000009464	ANKMY1	-1.92792	0.00171602
ENSECAG00000015730	NAPSA	-1.93008	0.00639609
ENSECAG00000009919	MAP3K19	-1.93066	0.000477938
ENSECAG00000020892	TLR1NA	-1.93783	0.0324517
ENSECAG00000009934	KCNH3	-1.94241	7.81271e-13
ENSECAG00000000126	C31H6orf118	-1.94389	0.00135324
ENSECAG00000042976	NA	-1.94442	0.0345109
ENSECAG00000010243	GALNT7	-1.94708	0.00260922
ENSECAG00000023015	CDKL1	-1.9485	2.34433e-07
ENSECAG00000026971	NA	-1.95207	0.0103526
ENSECAG00000036575	MACIR	-1.95271	0.0330366
ENSECAG00000009443	MAP3K21	-1.95289	0.000607483
ENSECAG00000009171	NUP21NA	-1.95416	0.00293649
ENSECAG00000040672	NA	-1.95467	0.0135704
ENSECAG00000022366	TLE6	-1.95773	0.0146018
ENSECAG00000032911	DKK2	-1.9585	0.043748
ENSECAG00000024792	ITIH1	-1.95974	0.00117249
ENSECAG00000008982	PLEKHD1	-1.96486	0.00483777
ENSECAG00000008775	MYLK3	-1.96826	0.00298039
ENSECAG00000010535	AK7	-1.96858	1.42556e-05
ENSECAG00000006095	NA	-1.97457	0.0346396
ENSECAG00000024367	CASP1	-1.9767	0.00491608
ENSECAG00000009311	SH3TC2	-1.98039	0.00269987
ENSECAG00000016251	NA	-1.98265	0.000722833
ENSECAG00000002171	FLT3	-1.98288	0.0238027
ENSECAG00000000587	PRRG3	-1.98588	0.0372979
ENSECAG00000013289	IFNLR1	-1.9902	0.00532415
ENSECAG00000019648	MID1	-1.99413	0.000226988
ENSECAG00000014953	KIF15	-2.00387	0.00442077
ENSECAG00000017388	CENPT	-2.00712	0.0178136
ENSECAG00000040103	NA	-2.0108	0.0346874
ENSECAG00000020287	TTC29	-2.01915	0.000795655
ENSECAG00000020557	KIAA1522	-2.02631	2.81477e-06
ENSECAG00000002675	ZGRF1	-2.02912	0.00545109
ENSECAG00000043419	NA	-2.0331	6.17081e-05
ENSECAG00000001041	CENPN	-2.03384	0.00917804
ENSECAG00000002562	PGAP4	-2.03953	0.0142174
ENSECAG00000018308	GREB1	-2.0428	0.000133418
ENSECAG00000033073	PRR36	-2.04287	2.72764e-06
ENSECAG00000017302	OVOL1	-2.04712	0.0105682
ENSECAG00000012128	CD86	-2.05687	0.0104378
ENSECAG00000010475	IL33	-2.05802	0.020998
ENSECAG00000007464	RRM2	-2.06152	0.00759711
ENSECAG00000008491	DAW1	-2.06588	2.65527e-05
ENSECAG00000024002	ARHGEF19	-2.08105	0.003167
ENSECAG00000019006	ADAMTS18	-2.08177	0.0214464
ENSECAG00000017737	RNF43	-2.08178	2.65284e-08
ENSECAG00000017418	ITGAM	-2.08221	1.90548e-05
ENSECAG00000019420	CCNA1	-2.08796	0.00369339
ENSECAG00000013664	KLHL35	-2.09889	0.0217262
ENSECAG00000009971	AJUBA	-2.10903	7.49638e-10
ENSECAG00000022699	PKHD1	-2.11811	2.65714e-09
ENSECAG00000002438	NA	-2.12094	0.00308196
ENSECAG00000009049	CD4	-2.12484	2.61934e-05
ENSECAG00000028562	NA	-2.12656	0.000132027
ENSECAG00000018438	CEP55	-2.12955	0.00411356
ENSECAG00000022278	KNL1	-2.13035	0.000379227
ENSECAG00000012899	ESCO2	-2.13515	0.0147668
ENSECAG00000008457	ANGPTL3	-2.13798	2.66006e-05
ENSECAG00000040805	H2AC16	-2.14562	0.01553
ENSECAG00000023430	TRPM2	-2.14885	0.00678279
ENSECAG00000008843	PODXL2	-2.15144	0.0145283
ENSECAG00000023387	FRRS1	-2.16207	0.04158
ENSECAG00000015475	RBBP8NL	-2.16583	0.00135627
ENSECAG00000021689	MEST	-2.16745	5.65163e-06
ENSECAG00000039487	SOX7	-2.16748	0.000241347
ENSECAG00000020165	PPP1R1B	-2.17143	0.00248435
ENSECAG00000008838	CNTNAP2	-2.17693	0.00748071
ENSECAG00000000343	HACD4	-2.18091	0.00612968
ENSECAG00000023754	SHE	-2.18621	0.00719156
ENSECAG00000018519	FANCD2	-2.21017	0.00149912
ENSECAG00000008360	EFNB3	-2.21442	0.00307292
ENSECAG00000023383	DEGS2	-2.21664	9.69218e-08
ENSECAG00000005266	SORD	-2.22177	2.00474e-09
ENSECAG00000020940	C1QTNF6	-2.22178	0.0001408
ENSECAG00000015063	ADGRG6	-2.22286	0.00540062
ENSECAG00000008811	KCNJ15	-2.22298	0.0263119
ENSECAG00000037583	NA	-2.22407	0.000906369
ENSECAG00000013363	DACT2	-2.22431	0.00247996
ENSECAG00000015382	NLRP3	-2.22731	0.00101829
ENSECAG00000033344	PIK3R3	-2.23599	6.28525e-08
ENSECAG00000036591	NA	-2.23794	0.0172865
ENSECAG00000006723	ZNF366	-2.25192	0.034778
ENSECAG00000017926	TROAP	-2.25296	0.0444276
ENSECAG00000032492	NA	-2.25716	0.0151903
ENSECAG00000009792	UNC5B	-2.25858	6.56402e-06
ENSECAG00000010821	RACGAP1	-2.26309	0.00190763
ENSECAG00000024473	MCM1NA	-2.26668	0.0497979
ENSECAG00000023993	BEND3	-2.26746	0.0110561
ENSECAG00000029071	NA	-2.26832	0.000134917
ENSECAG00000042902	NCMAP	-2.27278	0.00478288
ENSECAG00000020927	NEK1NA	-2.27849	0.002135
ENSECAG00000036051	CFAP221	-2.27916	0.0261313
ENSECAG00000013138	RAB27B	-2.2876	0.000533853
ENSECAG00000033822	NA	-2.29078	0.0467263
ENSECAG00000017997	HIC2	-2.29365	0.014518
ENSECAG00000007942	LMNB1	-2.29386	1.18966e-10
ENSECAG00000006418	H3C12	-2.2957	0.000656451
ENSECAG00000029620	NA	-2.30921	0.000153938
ENSECAG00000016871	RAPGEFL1	-2.31297	0.000199898
ENSECAG00000013315	SLC34A2	-2.31371	0.000114347
ENSECAG00000008566	CTSE	-2.31462	0.000236659
ENSECAG00000021605	LURAP1	-2.32225	0.0112627
ENSECAG00000008185	KL	-2.32896	0.00865544
ENSECAG00000022759	AOC1	-2.32951	0.0107324
ENSECAG00000029999	NA	-2.33121	8.94967e-06
ENSECAG00000011703	STYK1	-2.34035	0.00606307
ENSECAG00000012650	KY	-2.34374	0.000513349
ENSECAG00000039241	NA	-2.34413	0.0293841
ENSECAG00000024851	EDNRB	-2.34493	5.13686e-05
ENSECAG00000043168	NA	-2.34971	0.000157752
ENSECAG00000005400	TLR12	-2.3554	0.0383942
ENSECAG00000013646	DNAAF1	-2.35785	1.34181e-05
ENSECAG00000022073	KLHL3	-2.35863	0.0033678
ENSECAG00000021547	RNF165	-2.35868	0.00946045
ENSECAG00000019433	CDKN3	-2.36222	0.0156807
ENSECAG00000008520	SEMA5B	-2.36953	0.0127198
ENSECAG00000038904	ANKRD66	-2.37309	0.042298
ENSECAG00000019943	ATP7B	-2.37499	1.76281e-06
ENSECAG00000013223	PBK	-2.38025	0.00260683
ENSECAG00000018178	EPDR1	-2.38306	0.000363687
ENSECAG00000042154	NA	-2.38473	0.00297836
ENSECAG00000018836	FAM3D	-2.38599	1.37503e-14
ENSECAG00000016029	TRAIP	-2.38898	0.0423201
ENSECAG00000009372	CCDC96	-2.39032	0.00790887
ENSECAG00000022734	SGPP2	-2.39448	0.0118416
ENSECAG00000024763	IGDCC3	-2.3985	4.06839e-07
ENSECAG00000013207	SHISA2	-2.41076	0.000493743
ENSECAG00000007686	RP1	-2.42716	6.7036e-08
ENSECAG00000022273	C1QTNF3	-2.42871	0.00967989
ENSECAG00000013576	ARMC3	-2.42905	3.22304e-06
ENSECAG00000008248	CTNNA3	-2.43138	1.07806e-07
ENSECAG00000005379	HPGD	-2.43267	0.00300475
ENSECAG00000020808	TRIL	-2.43583	5.84706e-05
ENSECAG00000023958	ADPRH	-2.43594	6.06356e-17
ENSECAG00000005231	NA	-2.43641	0.0266947
ENSECAG00000016860	KIF2NAA	-2.44286	0.0245355
ENSECAG00000022971	PLXNC1	-2.45401	3.74532e-06
ENSECAG00000024746	PDGFD	-2.45637	4.00102e-08
ENSECAG00000015106	PIK3C2B	-2.46832	1.51613e-10
ENSECAG00000023509	CLIC5	-2.4687	0.0246107
ENSECAG00000016824	NRP2	-2.47016	3.6109e-07
ENSECAG00000023538	ENOX1	-2.47139	6.17151e-07
ENSECAG00000035101	ANOS1	-2.47435	0.0374559
ENSECAG00000000567	NIPA1	-2.47736	0.0346578
ENSECAG00000014954	DNAH5	-2.47786	1.0759e-05
ENSECAG00000017471	PAK6	-2.47813	0.0222644
ENSECAG00000020053	SLC4A4	-2.48069	1.41755e-08
ENSECAG00000001436	NA	-2.4817	0.00195975
ENSECAG00000024325	KIAA2NA12	-2.4872	0.00729668
ENSECAG00000000281	SHCBP1	-2.48958	0.0175431
ENSECAG00000023997	DACH2	-2.49014	0.0178136
ENSECAG00000010207	KATNAL2	-2.49047	0.000180799
ENSECAG00000023776	TTK	-2.49146	0.00422733
ENSECAG00000011878	DTL	-2.49538	0.00760262
ENSECAG00000020410	FREM2	-2.50515	1.69648e-13
ENSECAG00000038195	NA	-2.51898	3.24561e-05
ENSECAG00000014813	CCNB2	-2.52536	0.0213544
ENSECAG00000013193	UHRF1	-2.52839	0.000375411
ENSECAG00000029629	SMKR1	-2.52883	0.0231835
ENSECAG00000024269	UGT8	-2.54219	2.22876e-07
ENSECAG00000012700	JADE3	-2.56103	0.000696999
ENSECAG00000018373	FAM234B	-2.5624	1.28966e-05
ENSECAG00000016516	WNT5B	-2.56961	0.000112005
ENSECAG00000015240	PROM2	-2.57856	3.69216e-07
ENSECAG00000011729	ST6GAL2	-2.58973	3.40044e-06
ENSECAG00000014504	KIF1A	-2.59014	1.40382e-05
ENSECAG00000023831	E2F1	-2.59249	0.0107792
ENSECAG00000024449	SALL2	-2.5928	0.0396693
ENSECAG00000033709	NA	-2.59825	0.00121466
ENSECAG00000037098	NA	-2.6087	6.23869e-06
ENSECAG00000021594	VANGL2	-2.61221	0.00137429
ENSECAG00000011788	CDC45	-2.6169	0.00371937
ENSECAG00000019780	NA	-2.62284	9.70934e-05
ENSECAG00000000787	ADAMTS16	-2.63383	0.00222005
ENSECAG00000006153	C5AR1	-2.64874	0.000762142
ENSECAG00000039140	CBX2	-2.66105	0.000138984
ENSECAG00000039231	ATOH8	-2.66536	0.00210035
ENSECAG00000010758	KIF24	-2.6843	2.61934e-05
ENSECAG00000004335	HKDC1	-2.69051	2.34415e-05
ENSECAG00000013100	PI15	-2.69371	0.000154492
ENSECAG00000021691	RHOV	-2.70375	0.024919
ENSECAG00000009180	TLR8	-2.70482	0.000969941
ENSECAG00000037159	NA	-2.70804	3.99063e-06
ENSECAG00000022724	CYP26B1	-2.71708	7.71635e-06
ENSECAG00000032288	TNFAIP8L1	-2.73562	0.0274849
ENSECAG00000036289	NA	-2.73687	3.12013e-05
ENSECAG00000016495	NUSAP1	-2.7463	0.00051831
ENSECAG00000005100	TTYH3	-2.74744	8.36402e-09
ENSECAG00000000860	CSF1R	-2.74915	1.70437e-07
ENSECAG00000024423	SLCO2B1	-2.75068	1.29511e-06
ENSECAG00000020452	TNNC1	-2.7539	9.56972e-06
ENSECAG00000015871	CDCA8	-2.75581	0.0086152
ENSECAG00000027833	NA	-2.76708	0.00010562
ENSECAG00000008916	ANKRD2	-2.76868	0.000351639
ENSECAG00000030481	NA	-2.79959	0.0306871
ENSECAG00000000196	MMP15	-2.80543	7.45378e-18
ENSECAG00000002540	NA	-2.81234	0.0103231
ENSECAG00000024906	SPOCK3	-2.81443	0.0314338
ENSECAG00000013081	MMP9	-2.82028	0.0363801
ENSECAG00000004709	C2	-2.82677	0.00102438
ENSECAG00000031827	TPC3	-2.83153	1.92192e-09
ENSECAG00000020585	GFRA2	-2.83226	0.0147297
ENSECAG00000006581	STPG1	-2.83467	7.83827e-18
ENSECAG00000021499	LTF	-2.84072	0.000784623
ENSECAG00000017217	CA12	-2.84149	2.78363e-06
ENSECAG00000014219	SRCIN1	-2.8482	0.000761384
ENSECAG00000021453	TICRR	-2.86125	0.0134851
ENSECAG00000001499	CCR1	-2.86401	0.0164608
ENSECAG00000017782	SPATA18	-2.86887	4.86195e-11
ENSECAG00000018322	EXO1	-2.86899	0.0293841
ENSECAG00000016910	SLC4A8	-2.88015	0.00258951
ENSECAG00000009963	CHODL	-2.89577	0.0429015
ENSECAG00000016382	ANLN	-2.90368	0.00146382
ENSECAG00000017054	ACER2	-2.90454	7.18444e-11
ENSECAG00000017682	LRRC25	-2.91978	0.000102516
ENSECAG00000009568	CENPI	-2.92344	0.000558241
ENSECAG00000022344	TRPV3	-2.95466	0.0217512
ENSECAG00000019129	FOXM1	-2.95687	0.000924079
ENSECAG00000005685	RDH1NA	-2.9632	3.56232e-09
ENSECAG00000023554	EMID1	-2.96454	3.38261e-24
ENSECAG00000010486	ERICH3	-2.97593	1.34588e-05
ENSECAG00000023710	CROCC2	-2.98766	7.76211e-07
ENSECAG00000009887	COL21A1	-2.99256	1.06489e-08
ENSECAG00000000813	SCN5A	-2.9927	0.0273956
ENSECAG00000010106	NCEH1	-2.99384	9.45428e-12
ENSECAG00000024181	NA	-2.99428	0.000364537
ENSECAG00000024558	CENPE	-2.99634	0.00057496
ENSECAG00000007688	SBK1	-3.0019	0.0448776
ENSECAG00000020795	DAGLA	-3.00247	1.5873e-10
ENSECAG00000021988	RAG2	-3.00775	0.00154429
ENSECAG00000036352	NA	-3.0095	6.85749e-09
ENSECAG00000017906	PRC1	-3.01614	0.000142233
ENSECAG00000005343	GNAL	-3.01899	4.66544e-05
ENSECAG00000020778	FBLN7	-3.03025	0.00060597
ENSECAG00000016271	CENPA	-3.03074	0.0474439
ENSECAG00000004442	CX3CR1	-3.03673	0.00579132
ENSECAG00000015806	CCNB1	-3.05435	7.97411e-07
[truncated: 112 more rows]

## Sheet: common down-regulated DEGs 
Common down-regulated DEGS in IIA vs I and IIB vs I :
ENSECAG00000023083
ENSECAG00000035856
ENSECAG00000042806
ENSECAG00000021905
ENSECAG00000023427
ENSECAG00000019094
ENSECAG00000028815
ENSECAG00000042176
ENSECAG00000042262
ENSECAG00000001130
ENSECAG00000040937
ENSECAG00000009463
ENSECAG00000024967
ENSECAG00000022875
ENSECAG00000021717
ENSECAG00000013415

## Sheet: common up-regulated DEGs
Common elements in IIA vs I IIB vs I :
ENSECAG00000022629
ENSECAG00000003318
ENSECAG00000018104
ENSECAG00000016679
ENSECAG00000022525
ENSECAG00000027680
ENSECAG00000039599
