# Supplementary material for: Transcriptomic profiling of mare endometrium at different stages of endometrosis
Source: Sci Rep. 2023 Sep 27;13:16263. doi: 10.1038/s41598-023-43359-5 (PMC10533846; doi:10.1038/s41598-023-43359-5)
Supplement: Supplementary file 3 — Supplementary Table 3. [file 41598_2023_43359_MOESM3_ESM.xlsx]

## Sheet: cat. IIA vs I CP
© 2000-2022 QIAGEN. All rights reserved.
Ingenuity Canonical Pathways	-log(p-value)	Ratio	z-score	Downregulated	No change	Upregulated	No overlap with dataset	Molecules
Atherosclerosis Signaling	4	0.0534	#NUM!	3/131 (2%)	0/131 (0%)	4/131 (3%)	124/131 (95%)	ABHD3,ALOX5,CD36,COL5A3,CXCR4,MMP9,PLA2G2C
Tyrosine Degradation I	3.19	0.4	#NUM!	2/5 (40%)	0/5 (0%)	0/5 (0%)	3/5 (60%)	GSTZ1,HGD
Tumor Microenvironment Pathway	3.17	0.0391	-0.378	5/179 (3%)	0/179 (0%)	2/179 (1%)	172/179 (96%)	CXCR4,EGF,FGF7,FOXO1,MMP26,MMP9,RASD1
NRF2-mediated Oxidative Stress Response	3.13	0.0338	#NUM!	7/237 (3%)	0/237 (0%)	1/237 (0%)	229/237 (97%)	EIF2AK3,ENC1,FKBP5,FMO1,GSTM4,GSTZ1,RASD1,SOD3
Ferroptosis Signaling Pathway	3.13	0.0455	-1.633	5/132 (4%)	0/132 (0%)	1/132 (1%)	126/132 (95%)	ALOX5,DPP4,EIF2AK3,RASD1,SLC38A1,SLC39A8
Granulocyte Adhesion and Diapedesis	3.04	0.037	#NUM!	4/189 (2%)	0/189 (0%)	3/189 (2%)	182/189 (96%)	CLDN3,CLDN8,CXCL1,CXCL14,CXCR4,MMP26,MMP9
Agranulocyte Adhesion and Diapedesis	2.77	0.0333	#NUM!	4/210 (2%)	0/210 (0%)	3/210 (1%)	203/210 (97%)	CLDN3,CLDN8,CXCL1,CXCL14,CXCR4,MMP26,MMP9
Bladder Cancer Signaling	2.59	0.0431	#NUM!	4/116 (3%)	0/116 (0%)	1/116 (1%)	111/116 (96%)	EGF,FGF7,MMP26,MMP9,RASD1
Airway Pathology in Chronic Obstructive Pulmonary Disease	2.55	0.0424	#NUM!	3/118 (3%)	0/118 (0%)	2/118 (2%)	113/118 (96%)	CXCL1,FGF7,LCN15,LIF,MMP9
Glutathione-mediated Detoxification	2.48	0.0811	#NUM!	3/37 (8%)	0/37 (0%)	0/37 (0%)	34/37 (92%)	GSTM4,GSTZ1,NAT8
TREM1 Signaling	2.44	0.0519	2	0/77 (0%)	0/77 (0%)	4/77 (5%)	73/77 (95%)	CD83,NLRP3,TLR7,TYROBP
Role Of Osteoclasts In Rheumatoid Arthritis Signaling Pathway	2.42	0.026	0.378	4/308 (1%)	0/308 (0%)	4/308 (1%)	300/308 (97%)	ADAM28,COL5A3,CTSK,FOXO1,MMP26,MMP9,RASD1,TYROBP
Inhibition of Matrix Metalloproteases	2.41	0.0769	#NUM!	2/39 (5%)	0/39 (0%)	1/39 (3%)	36/39 (92%)	MMP26,MMP9,TFPI2
Wound Healing Signaling Pathway	2.33	0.0278	-1.134	6/252 (2%)	0/252 (0%)	1/252 (0%)	245/252 (97%)	COL5A3,EGF,FGF7,LAMB1,LIF,MMP9,RASD1
Intrinsic Prothrombin Activation Pathway	2.32	0.0714	#NUM!	2/42 (5%)	0/42 (0%)	1/42 (2%)	39/42 (93%)	COL5A3,F5,F8
UDP-N-acetyl-D-galactosamine Biosynthesis II	2.32	0.154	#NUM!	2/13 (15%)	0/13 (0%)	0/13 (0%)	11/13 (85%)	GNPNAT1,HK2
LPS/IL-1 Mediated Inhibition of RXR Function	2.32	0.0276	#NUM!	6/254 (2%)	0/254 (0%)	1/254 (0%)	247/254 (97%)	ALDH1L2,FABP5,FMO1,GSTM4,GSTZ1,PAPSS2,SOD3
Regulation Of The Epithelial Mesenchymal Transition By Growth Factors Pathway	2.31	0.0312	-0.447	5/192 (3%)	0/192 (0%)	1/192 (1%)	186/192 (97%)	CLDN3,EGF,FGF7,FOXO1,MMP9,RASD1
Role of Hypercytokinemia/hyperchemokinemia in the Pathogenesis of Influenza	2.27	0.0465	1	1/86 (1%)	0/86 (0%)	3/86 (3%)	82/86 (95%)	AREG,ISG15,NLRP3,TLR7
Synaptic Long Term Depression	2.27	0.0306	-1	5/196 (3%)	0/196 (0%)	1/196 (1%)	190/196 (97%)	ABHD3,CACNA1B,CATSPER2,NPR3,PLA2G2C,RASD1
Oxytocin In Brain Signaling Pathway	2.26	0.0305	-1.633	4/197 (2%)	0/197 (0%)	2/197 (1%)	191/197 (97%)	ABHD3,CACNA1B,CATSPER2,NLRP3,PLA2G2C,RASD1
Pulmonary Healing Signaling Pathway	2.23	0.0302	-0.816	4/199 (2%)	0/199 (0%)	2/199 (1%)	193/199 (97%)	CXCR4,EGF,FGF7,MMP26,MMP9,RASD1
Role Of Chondrocytes In Rheumatoid Arthritis Signaling Pathway	2.23	0.0355	0.447	2/141 (1%)	0/141 (0%)	3/141 (2%)	136/141 (96%)	CEBPD,CXCR4,MMP26,MMP9,NLRP3
Leukotriene Biosynthesis	2.19	0.133	#NUM!	1/15 (7%)	0/15 (0%)	1/15 (7%)	13/15 (87%)	ALOX5,GSTM4
ERBB Signaling	2.15	0.043	#NUM!	3/93 (3%)	0/93 (0%)	1/93 (1%)	89/93 (96%)	AREG,EGF,FOXO1,RASD1
HIF1α Signaling	2.14	0.0288	-1.633	5/208 (2%)	0/208 (0%)	1/208 (0%)	202/208 (97%)	ADM,EGF,HK2,MMP26,MMP9,RASD1
CLEAR Signaling Pathway	2.05	0.0246	0.378	6/285 (2%)	0/285 (0%)	1/285 (0%)	278/285 (98%)	ATP6V1C2,BNIP3,EGF,EIF2AK3,RASD1,SLC38A9,TLR7
Xenobiotic Metabolism Signaling	2	0.0241	#NUM!	7/291 (2%)	0/291 (0%)	0/291 (0%)	284/291 (98%)	ALDH1L2,EIF2AK3,FMO1,GSTM4,GSTZ1,RASD1,SOD3
HER-2 Signaling in Breast Cancer	1.97	0.0264	0	4/227 (2%)	0/227 (0%)	2/227 (1%)	221/227 (97%)	AREG,EGF,ELF5,FOXO1,ITGB8,RASD1
Pathogen Induced Cytokine Storm Signaling Pathway	1.95	0.0215	0	4/372 (1%)	0/372 (0%)	4/372 (1%)	364/372 (98%)	COL5A3,CXCL1,CXCL14,CXCR4,IL12RB2,LIF,NLRP3,TLR7
Endoplasmic Reticulum Stress Pathway	1.91	0.0952	#NUM!	2/21 (10%)	0/21 (0%)	0/21 (0%)	19/21 (90%)	EIF2AK3,ERN1
Role of MAPK Signaling in Promoting the Pathogenesis of Influenza	1.88	0.0357	-2	4/112 (4%)	0/112 (0%)	0/112 (0%)	108/112 (96%)	ABHD3,ATP6V1C2,PLA2G2C,RASD1
Role Of Osteoblasts In Rheumatoid Arthritis Signaling Pathway	1.86	0.025	-0.816	4/240 (2%)	0/240 (0%)	2/240 (1%)	234/240 (98%)	CTSK,CTSZ,DKK1,LIF,MMP26,MMP9
Differential Regulation of Cytokine Production in Intestinal Epithelial Cells by IL-17A and IL-17F	1.83	0.087	#NUM!	1/23 (4%)	0/23 (0%)	1/23 (4%)	21/23 (91%)	CXCL1,DEFB1
IL-13 Signaling Pathway	1.83	0.0345	0	3/116 (3%)	0/116 (0%)	1/116 (1%)	112/116 (97%)	AGR2,CD36,DEFB1,SPDEF
Neuregulin Signaling	1.82	0.0342	#NUM!	3/117 (3%)	0/117 (0%)	1/117 (1%)	113/117 (97%)	AREG,EGF,ITGB8,RASD1
Sulfate Activation for Sulfonation	1.79	0.5	#NUM!	1/2 (50%)	0/2 (0%)	0/2 (0%)	1/2 (50%)	PAPSS2
Thyroid Hormone Biosynthesis	1.79	0.5	#NUM!	1/2 (50%)	0/2 (0%)	0/2 (0%)	1/2 (50%)	TPO
Glutamate Receptor Signaling	1.78	0.0455	#NUM!	2/66 (3%)	0/66 (0%)	1/66 (2%)	63/66 (95%)	SLC1A1,SLC1A7,SLC38A1
Phospholipases	1.76	0.0448	#NUM!	2/67 (3%)	0/67 (0%)	1/67 (1%)	64/67 (96%)	ABHD3,PLA2G2C,PLD4
Eicosanoid Signaling	1.74	0.0441	#NUM!	2/68 (3%)	0/68 (0%)	1/68 (1%)	65/68 (96%)	ABHD3,ALOX5,PLA2G2C
IL-17 Signaling	1.73	0.0267	-0.447	3/187 (2%)	0/187 (0%)	2/187 (1%)	182/187 (97%)	CXCL1,DEFB1,LIF,MMP9,RASD1
Xenobiotic Metabolism CAR Signaling Pathway	1.7	0.0262	-2.236	5/191 (3%)	0/191 (0%)	0/191 (0%)	186/191 (97%)	ALDH1L2,FMO1,GSTM4,GSTZ1,SOD3
Pregnenolone Biosynthesis	1.69	0.0741	#NUM!	1/27 (4%)	0/27 (0%)	1/27 (4%)	25/27 (93%)	CYP26A1,CYP26B1
Leukocyte Extravasation Signaling	1.68	0.0259	#NUM!	3/193 (2%)	0/193 (0%)	2/193 (1%)	188/193 (97%)	CLDN3,CLDN8,CXCR4,MMP26,MMP9
G Beta Gamma Signaling	1.67	0.031	#NUM!	3/129 (2%)	0/129 (0%)	1/129 (1%)	125/129 (97%)	CACNA1B,CATSPER2,CAV2,RASD1
Histidine Degradation VI	1.67	0.0714	#NUM!	1/28 (4%)	0/28 (0%)	1/28 (4%)	26/28 (93%)	CYP26A1,CYP26B1
Regulation of the Epithelial-Mesenchymal Transition Pathway	1.66	0.0256	#NUM!	4/195 (2%)	0/195 (0%)	1/195 (1%)	190/195 (97%)	CLDN3,EGF,FGF7,MMP9,RASD1
ERK5 Signaling	1.65	0.0405	#NUM!	3/74 (4%)	0/74 (0%)	0/74 (0%)	71/74 (96%)	EGF,LIF,RASD1
Axonal Guidance Signaling	1.63	0.0177	#NUM!	6/509 (1%)	0/509 (0%)	3/509 (1%)	500/509 (98%)	ACE,ADAM28,CXCR4,DPYSL5,EGF,ITGB8,MMP26,MMP9,RASD1
PI3K/AKT Signaling	1.62	0.025	#NUM!	5/200 (3%)	0/200 (0%)	0/200 (0%)	195/200 (98%)	FOXO1,GYS2,IL12RB2,ITGB8,RASD1
Macropinocytosis Signaling	1.62	0.0395	#NUM!	3/76 (4%)	0/76 (0%)	0/76 (0%)	73/76 (96%)	EGF,ITGB8,RASD1
ID1 Signaling Pathway	1.61	0.0249	-0.447	4/201 (2%)	0/201 (0%)	1/201 (0%)	196/201 (98%)	BHLHA15,EGF,LIF,MMP9,RASD1
Antiproliferative Role of Somatostatin Receptor 2	1.6	0.039	#NUM!	3/77 (4%)	0/77 (0%)	0/77 (0%)	74/77 (96%)	NPR3,RASD1,SSTR2
Ubiquinol-10 Biosynthesis (Eukaryotic)	1.58	0.0645	#NUM!	1/31 (3%)	0/31 (0%)	1/31 (3%)	29/31 (94%)	CYP26A1,CYP26B1
Thyroid Cancer Signaling	1.58	0.038	#NUM!	2/79 (3%)	0/79 (0%)	1/79 (1%)	76/79 (96%)	CXCR4,FOXO1,RASD1
Sertoli Cell-Sertoli Cell Junction Signaling	1.57	0.0243	#NUM!	5/206 (2%)	0/206 (0%)	0/206 (0%)	201/206 (98%)	CLDN3,CLDN8,ITGB8,PALS2,RASD1
Insulin Receptor Signaling	1.56	0.0286	#NUM!	4/140 (3%)	0/140 (0%)	0/140 (0%)	136/140 (97%)	FOXO1,GYS2,RASD1,SCNN1A
Role of MAPK Signaling in the Pathogenesis of Influenza	1.53	0.0366	#NUM!	3/82 (4%)	0/82 (0%)	0/82 (0%)	79/82 (96%)	ABHD3,PLA2G2C,RASD1
Airway Inflammation in Asthma	1.53	0.0606	#NUM!	1/33 (3%)	0/33 (0%)	1/33 (3%)	31/33 (94%)	MMP9,RNASE2
Xenobiotic Metabolism General Signaling Pathway	1.53	0.028	-2	4/143 (3%)	0/143 (0%)	0/143 (0%)	139/143 (97%)	EIF2AK3,GSTM4,GSTZ1,RASD1
Inhibition of Angiogenesis by TSP1	1.51	0.0588	#NUM!	0/34 (0%)	0/34 (0%)	2/34 (6%)	32/34 (94%)	CD36,MMP9
Autophagy	1.5	0.0231	-1.342	5/216 (2%)	0/216 (0%)	0/216 (0%)	211/216 (98%)	BNIP3,EGF,EIF2AK3,ERN1,FOXO1
Coagulation System	1.48	0.0571	#NUM!	1/35 (3%)	0/35 (0%)	1/35 (3%)	33/35 (94%)	F5,F8
Cardiac Hypertrophy Signaling (Enhanced)	1.47	0.0166	-2.449	8/542 (1%)	0/542 (0%)	1/542 (0%)	533/542 (98%)	ACE,CACNA1B,FGF7,FICD,IL12RB2,ITGB8,LIF,RASD1,SMPDL3B
FcγRIIB Signaling in B Lymphocytes	1.47	0.0345	#NUM!	2/87 (2%)	0/87 (0%)	1/87 (1%)	84/87 (97%)	CACNA1B,CATSPER2,RASD1
Xenobiotic Metabolism AHR Signaling Pathway	1.47	0.0345	#NUM!	3/87 (3%)	0/87 (0%)	0/87 (0%)	84/87 (97%)	ALDH1L2,GSTM4,GSTZ1
NAD Signaling Pathway	1.46	0.0265	-1	3/151 (2%)	0/151 (0%)	1/151 (1%)	147/151 (97%)	EGF,EIF2AK3,ERN1,TRPM2
Multiple Sclerosis Signaling Pathway	1.45	0.0225	1.342	1/222 (0%)	0/222 (0%)	4/222 (2%)	217/222 (98%)	CXCL1,LIF,MMP9,NLRP3,TLR7
Regulation of Cellular Mechanics by Calpain Protease	1.44	0.0337	#NUM!	3/89 (3%)	0/89 (0%)	0/89 (0%)	86/89 (97%)	EGF,ITGB8,RASD1
Unfolded protein response	1.43	0.0333	#NUM!	3/90 (3%)	0/90 (0%)	0/90 (0%)	87/90 (97%)	CEBPD,EIF2AK3,ERN1
Neurovascular Coupling Signaling Pathway	1.42	0.0221	-1.342	4/226 (2%)	0/226 (0%)	1/226 (0%)	221/226 (98%)	ABHD3,CACNA1B,CATSPER2,NPR3,PLA2G2C
Relaxin Signaling	1.42	0.0258	#NUM!	3/155 (2%)	0/155 (0%)	1/155 (1%)	151/155 (97%)	FICD,MMP9,NPR3,SMPDL3B
Crosstalk between Dendritic Cells and Natural Killer Cells	1.42	0.033	#NUM!	0/91 (0%)	0/91 (0%)	3/91 (3%)	88/91 (97%)	CD83,TLR7,TYROBP
Protein Citrullination	1.4	0.2	#NUM!	1/5 (20%)	0/5 (0%)	0/5 (0%)	4/5 (80%)	PADI2
Phagosome Maturation	1.4	0.0253	#NUM!	3/158 (2%)	0/158 (0%)	1/158 (1%)	154/158 (97%)	ATP6V1C2,CTSK,CTSZ,TPO
Non-Small Cell Lung Cancer Signaling	1.38	0.0319	#NUM!	2/94 (2%)	0/94 (0%)	1/94 (1%)	91/94 (97%)	EGF,FHIT,RASD1
UDP-N-acetyl-D-glucosamine Biosynthesis II	1.32	0.167	#NUM!	1/6 (17%)	0/6 (0%)	0/6 (0%)	5/6 (83%)	GNPNAT1
Tryptophan Degradation to 2-amino-3-carboxymuconate Semialdehyde	1.32	0.167	#NUM!	1/6 (17%)	0/6 (0%)	0/6 (0%)	5/6 (83%)	KMO
Estrogen Receptor Signaling	1.3	0.0171	-0.447	5/409 (1%)	0/409 (0%)	2/409 (0%)	402/409 (98%)	CACNA1B,EGF,FOXO1,MMP26,MMP9,MT-ND5,RASD1
Pulmonary Fibrosis Idiopathic Signaling Pathway	1.3	0.0184	0	4/326 (1%)	0/326 (0%)	2/326 (1%)	320/326 (98%)	AREG,COL5A3,FOXO1,MMP26,MMP9,RASD1
IGF-1 Signaling	1.28	0.0288	#NUM!	2/104 (2%)	0/104 (0%)	1/104 (1%)	101/104 (97%)	FOXO1,IGFBP3,RASD1
tRNA Splicing	1.27	0.0435	#NUM!	2/46 (4%)	0/46 (0%)	0/46 (0%)	44/46 (96%)	FICD,SMPDL3B
Apelin Pancreas Signaling Pathway	1.27	0.0435	#NUM!	2/46 (4%)	0/46 (0%)	0/46 (0%)	44/46 (96%)	EIF2AK3,ERN1
Trehalose Degradation II (Trehalase)	1.26	0.143	#NUM!	1/7 (14%)	0/7 (0%)	0/7 (0%)	6/7 (86%)	HK2
Ceramide Biosynthesis	1.26	0.143	#NUM!	1/7 (14%)	0/7 (0%)	0/7 (0%)	6/7 (86%)	KDSR
Glycogen Biosynthesis II (from UDP-D-Glucose)	1.26	0.143	#NUM!	1/7 (14%)	0/7 (0%)	0/7 (0%)	6/7 (86%)	GYS2
Sperm Motility	1.24	0.0196	#NUM!	4/255 (2%)	0/255 (0%)	1/255 (0%)	250/255 (98%)	ABHD3,CATSPER2,KIT,PLA2G2C,SLC12A2
Telomerase Signaling	1.24	0.0278	#NUM!	2/108 (2%)	0/108 (0%)	1/108 (1%)	105/108 (97%)	EGF,ELF5,RASD1
nNOS Signaling in Skeletal Muscle Cells	1.24	0.0417	#NUM!	1/48 (2%)	0/48 (0%)	1/48 (2%)	46/48 (96%)	CACNA1B,CATSPER2
Superoxide Radicals Degradation	1.2	0.125	#NUM!	1/8 (13%)	0/8 (0%)	0/8 (0%)	7/8 (88%)	SOD3
Antioxidant Action of Vitamin C	1.2	0.0268	#NUM!	2/112 (2%)	0/112 (0%)	1/112 (1%)	109/112 (97%)	ABHD3,PLA2G2C,PLD4
Colorectal Cancer Metastasis Signaling	1.15	0.0185	0	3/271 (1%)	0/271 (0%)	2/271 (1%)	266/271 (98%)	EGF,MMP26,MMP9,RASD1,TLR7
Endothelin-1 Signaling	1.14	0.0208	#NUM!	3/192 (2%)	0/192 (0%)	1/192 (1%)	188/192 (98%)	ABHD3,PLA2G2C,PLD4,RASD1
Hepatic Fibrosis / Hepatic Stellate Cell Activation	1.13	0.0206	#NUM!	2/194 (1%)	0/194 (0%)	2/194 (1%)	190/194 (98%)	COL5A3,EGF,IGFBP3,MMP9
Neuroprotective Role of THOP1 in Alzheimer's Disease	1.12	0.0248	#NUM!	2/121 (2%)	0/121 (0%)	1/121 (1%)	118/121 (98%)	ACE,DPP4,MMP9
Natural Killer Cell Signaling	1.11	0.0202	0	3/198 (2%)	0/198 (0%)	1/198 (1%)	194/198 (98%)	COL5A3,IL12RB2,RASD1,TYROBP
Cancer Drug Resistance By Drug Efflux	1.09	0.0345	#NUM!	2/58 (3%)	0/58 (0%)	0/58 (0%)	56/58 (97%)	FOXO1,RASD1
Ephrin Receptor Signaling	1.08	0.0198	#NUM!	3/202 (1%)	0/202 (0%)	1/202 (0%)	198/202 (98%)	CXCR4,EGF,ITGB8,RASD1
Pancreatic Adenocarcinoma Signaling	1.08	0.0238	#NUM!	1/126 (1%)	0/126 (0%)	2/126 (2%)	123/126 (98%)	EGF,MMP9,PLD4
Gustation Pathway	1.08	0.0197	0	2/203 (1%)	0/203 (0%)	2/203 (1%)	199/203 (98%)	CACNA1B,CATSPER2,CD36,SCNN1A
Coronavirus Pathogenesis Pathway	1.07	0.0196	-1	2/204 (1%)	0/204 (0%)	2/204 (1%)	200/204 (98%)	ACE,EIF2AK3,NLRP3,TLR7
Sucrose Degradation V (Mammalian)	1.07	0.0909	#NUM!	1/11 (9%)	0/11 (0%)	0/11 (0%)	10/11 (91%)	ALDOB
IL-8 Signaling	1.03	0.019	#NUM!	1/210 (0%)	0/210 (0%)	3/210 (1%)	206/210 (98%)	CXCL1,MMP9,PLD4,RASD1
HGF Signaling	1.03	0.0227	#NUM!	2/132 (2%)	0/132 (0%)	1/132 (1%)	129/132 (98%)	ELF5,ITGB8,RASD1
GDP-glucose Biosynthesis	1.03	0.0833	#NUM!	1/12 (8%)	0/12 (0%)	0/12 (0%)	11/12 (92%)	HK2
STAT3 Pathway	1.01	0.0222	#NUM!	3/135 (2%)	0/135 (0%)	0/135 (0%)	132/135 (98%)	EGF,IL12RB2,RASD1
PXR/RXR Activation	1.01	0.0308	#NUM!	2/65 (3%)	0/65 (0%)	0/65 (0%)	63/65 (97%)	FOXO1,PAPSS2
ERB2-ERBB3 Signaling	1.01	0.0308	#NUM!	2/65 (3%)	0/65 (0%)	0/65 (0%)	63/65 (97%)	FOXO1,RASD1
Glucose and Glucose-1-phosphate Degradation	0.996	0.0769	#NUM!	1/13 (8%)	0/13 (0%)	0/13 (0%)	12/13 (92%)	HK2
NAD biosynthesis II (from tryptophan)	0.996	0.0769	#NUM!	1/13 (8%)	0/13 (0%)	0/13 (0%)	12/13 (92%)	KMO
Oleate Biosynthesis II (Animals)	0.996	0.0769	#NUM!	0/13 (0%)	0/13 (0%)	1/13 (8%)	12/13 (92%)	SCD5
Cholesterol Biosynthesis I	0.996	0.0769	#NUM!	1/13 (8%)	0/13 (0%)	0/13 (0%)	12/13 (92%)	SC5D
Cholesterol Biosynthesis II (via 24,25-dihydrolanosterol)	0.996	0.0769	#NUM!	1/13 (8%)	0/13 (0%)	0/13 (0%)	12/13 (92%)	SC5D
Cholesterol Biosynthesis III (via Desmosterol)	0.996	0.0769	#NUM!	1/13 (8%)	0/13 (0%)	0/13 (0%)	12/13 (92%)	SC5D
Glucocorticoid Receptor Signaling	0.983	0.0137	#NUM!	7/583 (1%)	0/583 (0%)	1/583 (0%)	575/583 (99%)	EGF,FKBP5,IL12RB2,KRT78,MMP9,MT-ND5,RASD1,TSC22D3
Role of NFAT in Cardiac Hypertrophy	0.971	0.018	#NUM!	3/222 (1%)	0/222 (0%)	1/222 (0%)	218/222 (98%)	CACNA1B,CATSPER2,LIF,RASD1
Agrin Interactions at Neuromuscular Junction	0.967	0.029	#NUM!	2/69 (3%)	0/69 (0%)	0/69 (0%)	67/69 (97%)	LAMB1,RASD1
Role of IL-17A in Psoriasis	0.967	0.0714	#NUM!	0/14 (0%)	0/14 (0%)	1/14 (7%)	13/14 (93%)	CXCL1
Phagosome Formation	0.947	0.013	-1	6/693 (1%)	0/693 (0%)	3/693 (0%)	684/693 (99%)	ABHD3,CD36,F2RL2,ITGB8,PLA2G2C,PLD4,RASD1,SSTR2,TLR7
Choline Biosynthesis III	0.939	0.0667	#NUM!	0/15 (0%)	0/15 (0%)	1/15 (7%)	14/15 (93%)	PLD4
Netrin Signaling	0.936	0.0278	#NUM!	1/72 (1%)	0/72 (0%)	1/72 (1%)	70/72 (97%)	CACNA1B,CATSPER2
Glioma Invasiveness Signaling	0.924	0.0274	#NUM!	1/73 (1%)	0/73 (0%)	1/73 (1%)	71/73 (97%)	MMP9,RASD1
Extrinsic Prothrombin Activation Pathway	0.914	0.0625	#NUM!	1/16 (6%)	0/16 (0%)	0/16 (0%)	15/16 (94%)	F5
PTEN Signaling	0.91	0.02	#NUM!	3/150 (2%)	0/150 (0%)	0/150 (0%)	147/150 (98%)	FOXO1,ITGB8,RASD1
Caveolar-mediated Endocytosis Signaling	0.907	0.0267	#NUM!	2/75 (3%)	0/75 (0%)	0/75 (0%)	73/75 (97%)	EGF,ITGB8
Corticotropin Releasing Hormone Signaling	0.903	0.0199	#NUM!	2/151 (1%)	0/151 (0%)	1/151 (1%)	148/151 (98%)	CACNA1B,CATSPER2,NPR3
Osteoarthritis Pathway	0.9	0.0169	#NUM!	3/236 (1%)	0/236 (0%)	1/236 (0%)	232/236 (98%)	DKK1,ITGB8,MMP9,SLC39A8
Angiopoietin Signaling	0.896	0.0263	#NUM!	2/76 (3%)	0/76 (0%)	0/76 (0%)	74/76 (97%)	FOXO1,RASD1
Type II Diabetes Mellitus Signaling	0.889	0.0196	#NUM!	1/153 (1%)	0/153 (0%)	2/153 (1%)	150/153 (98%)	CACNA1B,CATSPER2,CD36
Role of MAPK Signaling in Inhibiting the Pathogenesis of Influenza	0.886	0.026	#NUM!	2/77 (3%)	0/77 (0%)	0/77 (0%)	75/77 (97%)	ABHD3,PLA2G2C
VDR/RXR Activation	0.879	0.0256	#NUM!	1/78 (1%)	0/78 (0%)	1/78 (1%)	76/78 (97%)	FOXO1,IGFBP3
Role of Pattern Recognition Receptors in Recognition of Bacteria and Viruses	0.873	0.0192	#NUM!	1/156 (1%)	0/156 (0%)	2/156 (1%)	153/156 (98%)	LIF,NLRP3,TLR7
IL-3 Signaling	0.87	0.0253	#NUM!	2/79 (3%)	0/79 (0%)	0/79 (0%)	77/79 (97%)	FOXO1,RASD1
Maturity Onset Diabetes of Young (MODY) Signaling	0.87	0.0253	#NUM!	1/79 (1%)	0/79 (0%)	1/79 (1%)	77/79 (97%)	ALDOB,CACNA1B
Differential Regulation of Cytokine Production in Macrophages and T Helper Cells by IL-17A and IL-17F	0.863	0.0556	#NUM!	0/18 (0%)	0/18 (0%)	1/18 (6%)	17/18 (94%)	CXCL1
Actin Cytoskeleton Signaling	0.86	0.0164	#NUM!	4/244 (2%)	0/244 (0%)	0/244 (0%)	240/244 (98%)	EGF,FGF7,ITGB8,RASD1
Ovarian Cancer Signaling	0.86	0.019	#NUM!	2/158 (1%)	0/158 (0%)	1/158 (1%)	155/158 (98%)	EGF,MMP9,RASD1
Chemokine Signaling	0.86	0.025	#NUM!	1/80 (1%)	0/80 (0%)	1/80 (1%)	78/80 (98%)	CXCR4,RASD1
Aryl Hydrocarbon Receptor Signaling	0.854	0.0189	#NUM!	3/159 (2%)	0/159 (0%)	0/159 (0%)	156/159 (98%)	ALDH1L2,GSTM4,GSTZ1
Inflammasome pathway	0.821	0.05	#NUM!	0/20 (0%)	0/20 (0%)	1/20 (5%)	19/20 (95%)	NLRP3
BMP signaling pathway	0.804	0.023	#NUM!	2/87 (2%)	0/87 (0%)	0/87 (0%)	85/87 (98%)	CHRD,RASD1
Glioblastoma Multiforme Signaling	0.788	0.0175	#NUM!	3/171 (2%)	0/171 (0%)	0/171 (0%)	168/171 (98%)	EGF,FOXO1,RASD1
Immunogenic Cell Death Signaling Pathway	0.78	0.0222	#NUM!	1/90 (1%)	0/90 (0%)	1/90 (1%)	88/90 (98%)	EIF2AK3,NLRP3
Acute Myeloid Leukemia Signaling	0.772	0.022	#NUM!	1/91 (1%)	0/91 (0%)	1/91 (1%)	89/91 (98%)	KIT,RASD1
Circadian Rhythm Signaling	0.759	0.0149	#NUM!	3/268 (1%)	0/268 (0%)	1/268 (0%)	264/268 (99%)	CACNA1B,CATSPER2,NPR3,RASD1
Pyroptosis Signaling Pathway	0.757	0.0215	#NUM!	0/93 (0%)	0/93 (0%)	2/93 (2%)	91/93 (98%)	NLRP3,TLR7
Actin Nucleation by ARP-WASP Complex	0.757	0.0215	#NUM!	2/93 (2%)	0/93 (0%)	0/93 (0%)	91/93 (98%)	ITGB8,RASD1
Tight Junction Signaling	0.747	0.0168	#NUM!	3/179 (2%)	0/179 (0%)	0/179 (0%)	176/179 (98%)	CLDN3,CLDN8,F2RL2
Cardiac β-adrenergic Signaling	0.742	0.0167	#NUM!	2/180 (1%)	0/180 (0%)	1/180 (1%)	177/180 (98%)	CACNA1B,FICD,SMPDL3B
Melanocyte Development and Pigmentation Signaling	0.724	0.0204	#NUM!	1/98 (1%)	0/98 (0%)	1/98 (1%)	96/98 (98%)	KIT,RASD1
IL-17A Signaling in Gastric Cells	0.719	0.0385	#NUM!	0/26 (0%)	0/26 (0%)	1/26 (4%)	25/26 (96%)	CXCL1
Tryptophan Degradation III (Eukaryotic)	0.719	0.0385	#NUM!	1/26 (4%)	0/26 (0%)	0/26 (0%)	25/26 (96%)	KMO
VEGF Signaling	0.717	0.0202	#NUM!	2/99 (2%)	0/99 (0%)	0/99 (0%)	97/99 (98%)	FOXO1,RASD1
MicroRNA Biogenesis Signaling Pathway	0.71	0.016	#NUM!	3/187 (2%)	0/187 (0%)	0/187 (0%)	184/187 (98%)	EGF,HOPX,RASD1
Oxytocin Signaling Pathway	0.706	0.0142	0	2/282 (1%)	0/282 (0%)	2/282 (1%)	278/282 (99%)	CACNA1B,CD36,NPR3,RASD1
Glycolysis I	0.703	0.037	#NUM!	1/27 (4%)	0/27 (0%)	0/27 (0%)	26/27 (96%)	ALDOB
Gluconeogenesis I	0.703	0.037	#NUM!	1/27 (4%)	0/27 (0%)	0/27 (0%)	26/27 (96%)	ALDOB
Apelin Liver Signaling Pathway	0.703	0.037	#NUM!	1/27 (4%)	0/27 (0%)	0/27 (0%)	26/27 (96%)	COL5A3
GNRH Signaling	0.693	0.0157	#NUM!	2/191 (1%)	0/191 (0%)	1/191 (1%)	188/191 (98%)	CACNA1B,CATSPER2,RASD1
Glutathione Redox Reactions I	0.69	0.0357	#NUM!	1/28 (4%)	0/28 (0%)	0/28 (0%)	27/28 (96%)	GSTZ1
Xenobiotic Metabolism PXR Signaling Pathway	0.688	0.0156	#NUM!	3/192 (2%)	0/192 (0%)	0/192 (0%)	189/192 (98%)	ALDH1L2,GSTM4,GSTZ1
Clathrin-mediated Endocytosis Signaling	0.684	0.0155	#NUM!	3/193 (2%)	0/193 (0%)	0/193 (0%)	190/193 (98%)	EGF,FGF7,ITGB8
Virus Entry via Endocytic Pathways	0.684	0.0192	#NUM!	2/104 (2%)	0/104 (0%)	0/104 (0%)	102/104 (98%)	ITGB8,RASD1
Mouse Embryonic Stem Cell Pluripotency	0.684	0.0192	#NUM!	2/104 (2%)	0/104 (0%)	0/104 (0%)	102/104 (98%)	LIF,RASD1
Superpathway of Cholesterol Biosynthesis	0.676	0.0345	#NUM!	1/29 (3%)	0/29 (0%)	0/29 (0%)	28/29 (97%)	SC5D
Paxillin Signaling	0.666	0.0187	#NUM!	2/107 (2%)	0/107 (0%)	0/107 (0%)	105/107 (98%)	ITGB8,RASD1
Sirtuin Signaling Pathway	0.666	0.0137	0	4/293 (1%)	0/293 (0%)	0/293 (0%)	289/293 (99%)	FOXO1,MT-ND5,SCNN1A,SOD3
Gap Junction Signaling	0.662	0.0152	#NUM!	3/198 (2%)	0/198 (0%)	0/198 (0%)	195/198 (98%)	EGF,NPR3,RASD1
α-Adrenergic Signaling	0.66	0.0185	#NUM!	2/108 (2%)	0/108 (0%)	0/108 (0%)	106/108 (98%)	GYS2,RASD1
Adrenomedullin signaling pathway	0.658	0.0151	#NUM!	3/199 (2%)	0/199 (0%)	0/199 (0%)	196/199 (98%)	ADM,NPR3,RASD1
Prostate Cancer Signaling	0.625	0.0175	#NUM!	2/114 (2%)	0/114 (0%)	0/114 (0%)	112/114 (98%)	FOXO1,RASD1
CDK5 Signaling	0.62	0.0174	#NUM!	2/115 (2%)	0/115 (0%)	0/115 (0%)	113/115 (98%)	LAMB1,RASD1
Role of Tissue Factor in Cancer	0.614	0.0172	#NUM!	1/116 (1%)	0/116 (0%)	1/116 (1%)	114/116 (98%)	CXCL1,RASD1
PAK Signaling	0.609	0.0171	#NUM!	2/117 (2%)	0/117 (0%)	0/117 (0%)	115/117 (98%)	ITGB8,RASD1
Oxytocin In Spinal Neurons Signaling Pathway	0.606	0.0286	#NUM!	1/35 (3%)	0/35 (0%)	0/35 (0%)	34/35 (97%)	NPR3
GPCR-Mediated Nutrient Sensing in Enteroendocrine Cells	0.604	0.0169	#NUM!	1/118 (1%)	0/118 (0%)	1/118 (1%)	116/118 (98%)	CACNA1B,CATSPER2
ERK/MAPK Signaling	0.595	0.014	#NUM!	2/215 (1%)	0/215 (0%)	1/215 (0%)	212/215 (99%)	ELF5,ITGB8,RASD1
Role of NANOG in Mammalian Embryonic Stem Cell Pluripotency	0.593	0.0167	#NUM!	2/120 (2%)	0/120 (0%)	0/120 (0%)	118/120 (98%)	LIF,RASD1
Interferon Signaling	0.593	0.0278	#NUM!	1/36 (3%)	0/36 (0%)	0/36 (0%)	35/36 (97%)	ISG15
Neuroinflammation Signaling Pathway	0.59	0.0126	#NUM!	0/317 (0%)	0/317 (0%)	4/317 (1%)	313/317 (99%)	MMP9,NLRP3,TLR7,TYROBP
Renin-Angiotensin Signaling	0.588	0.0165	#NUM!	2/121 (2%)	0/121 (0%)	0/121 (0%)	119/121 (98%)	ACE,RASD1
Hepatic Fibrosis Signaling Pathway	0.583	0.0118	#NUM!	4/423 (1%)	0/423 (0%)	1/423 (0%)	418/423 (99%)	CACNA1B,COL5A3,FOXO1,ITGB8,RASD1
LXR/RXR Activation	0.578	0.0163	#NUM!	0/123 (0%)	0/123 (0%)	2/123 (2%)	121/123 (98%)	CD36,MMP9
Docosahexaenoic Acid (DHA) Signaling	0.573	0.0263	#NUM!	1/38 (3%)	0/38 (0%)	0/38 (0%)	37/38 (97%)	FOXO1
Glioma Signaling	0.573	0.0161	#NUM!	2/124 (2%)	0/124 (0%)	0/124 (0%)	122/124 (98%)	EGF,RASD1
IL-17A Signaling in Fibroblasts	0.573	0.0263	#NUM!	1/38 (3%)	0/38 (0%)	0/38 (0%)	37/38 (97%)	CEBPD
Role of Osteoblasts, Osteoclasts and Chondrocytes in Rheumatoid Arthritis	0.562	0.0134	#NUM!	2/224 (1%)	0/224 (0%)	1/224 (0%)	221/224 (99%)	CTSK,DKK1,FOXO1
14-3-3-mediated Signaling	0.559	0.0157	#NUM!	2/127 (2%)	0/127 (0%)	0/127 (0%)	125/127 (98%)	FOXO1,RASD1
Thrombin Signaling	0.559	0.0133	#NUM!	3/225 (1%)	0/225 (0%)	0/225 (0%)	222/225 (99%)	EGF,F2RL2,RASD1
GP6 Signaling Pathway	0.559	0.0157	#NUM!	2/127 (2%)	0/127 (0%)	0/127 (0%)	125/127 (98%)	COL5A3,LAMB1
EIF2 Signaling	0.551	0.0132	#NUM!	3/227 (1%)	0/227 (0%)	0/227 (0%)	224/227 (99%)	EIF2AK3,RASD1,TRIB3
Role of Macrophages, Fibroblasts and Endothelial Cells in Rheumatoid Arthritis	0.547	0.012	#NUM!	3/332 (1%)	0/332 (0%)	1/332 (0%)	328/332 (99%)	CEBPD,DKK1,RASD1,TLR7
GABA Receptor Signaling	0.536	0.0152	#NUM!	1/132 (1%)	0/132 (0%)	1/132 (1%)	130/132 (98%)	CACNA1B,CATSPER2
Gα12/13 Signaling	0.532	0.015	#NUM!	2/133 (2%)	0/133 (0%)	0/133 (0%)	131/133 (98%)	F2RL2,RASD1
Oncostatin M Signaling	0.529	0.0233	#NUM!	1/43 (2%)	0/43 (0%)	0/43 (0%)	42/43 (98%)	RASD1
cAMP-mediated signaling	0.526	0.0128	#NUM!	3/235 (1%)	0/235 (0%)	0/235 (0%)	232/235 (99%)	FICD,NPR3,SMPDL3B
p70S6K Signaling	0.523	0.0148	#NUM!	2/135 (1%)	0/135 (0%)	0/135 (0%)	133/135 (99%)	F2RL2,RASD1
Adipogenesis pathway	0.523	0.0148	#NUM!	2/135 (1%)	0/135 (0%)	0/135 (0%)	133/135 (99%)	CEBPD,FOXO1
IL-12 Signaling and Production in Macrophages	0.519	0.0147	#NUM!	1/136 (1%)	0/136 (0%)	1/136 (1%)	134/136 (99%)	IL12RB2,IRF8
RAC Signaling	0.514	0.0146	#NUM!	2/137 (1%)	0/137 (0%)	0/137 (0%)	135/137 (99%)	ITGB8,RASD1
Th2 Pathway	0.514	0.0146	#NUM!	1/137 (1%)	0/137 (0%)	1/137 (1%)	135/137 (99%)	CXCR4,IL12RB2
Coronavirus Replication Pathway	0.513	0.0222	#NUM!	1/45 (2%)	0/45 (0%)	0/45 (0%)	44/45 (98%)	ACE
Iron homeostasis signaling pathway	0.51	0.0145	#NUM!	2/138 (1%)	0/138 (0%)	0/138 (0%)	136/138 (99%)	ATP6V1C2,EGF
White Adipose Tissue Browning Pathway	0.51	0.0145	#NUM!	1/138 (1%)	0/138 (0%)	1/138 (1%)	136/138 (99%)	CACNA1B,CATSPER2
IL-23 Signaling Pathway	0.504	0.0217	#NUM!	1/46 (2%)	0/46 (0%)	0/46 (0%)	45/46 (98%)	IL12RB2
Gαi Signaling	0.502	0.0143	#NUM!	2/140 (1%)	0/140 (0%)	0/140 (0%)	138/140 (99%)	NPR3,RASD1
MSP-RON Signaling In Cancer Cells Pathway	0.502	0.0143	#NUM!	1/140 (1%)	0/140 (0%)	1/140 (1%)	138/140 (99%)	ELF5,RASD1
Role of IL-17F in Allergic Inflammatory Airway Diseases	0.496	0.0213	#NUM!	0/47 (0%)	0/47 (0%)	1/47 (2%)	46/47 (98%)	CXCL1
nNOS Signaling in Neurons	0.496	0.0213	#NUM!	1/47 (2%)	0/47 (0%)	0/47 (0%)	46/47 (98%)	RASD1
PFKFB4 Signaling Pathway	0.489	0.0208	#NUM!	1/48 (2%)	0/48 (0%)	0/48 (0%)	47/48 (98%)	HK2
Melanoma Signaling	0.475	0.02	#NUM!	1/50 (2%)	0/50 (0%)	0/50 (0%)	49/50 (98%)	RASD1
FAT10 Cancer Signaling Pathway	0.475	0.02	#NUM!	0/50 (0%)	0/50 (0%)	1/50 (2%)	49/50 (98%)	CXCR4
FAK Signaling	0.47	0.00961	-1.265	7/1041 (1%)	0/1041 (0%)	3/1041 (0%)	1031/1041 (99%)	COL5A3,EGF,ELF5,F2RL2,IL12RB2,ITGB8,KIT,MMP9,RASD1,SSTR2
UVC-Induced MAPK Signaling	0.467	0.0196	#NUM!	1/51 (2%)	0/51 (0%)	0/51 (0%)	50/51 (98%)	RASD1
Endocannabinoid Neuronal Synapse Pathway	0.466	0.0134	#NUM!	1/149 (1%)	0/149 (0%)	1/149 (1%)	147/149 (99%)	CACNA1B,CATSPER2
Dilated Cardiomyopathy Signaling Pathway	0.463	0.0133	#NUM!	1/150 (1%)	0/150 (0%)	1/150 (1%)	148/150 (99%)	CACNA1B,CATSPER2
Cellular Effects of Sildenafil (Viagra)	0.463	0.0133	#NUM!	0/150 (0%)	0/150 (0%)	2/150 (1%)	148/150 (99%)	CACNA1B,SLC4A10
Semaphorin Neuronal Repulsive Signaling Pathway	0.463	0.0133	#NUM!	2/150 (1%)	0/150 (0%)	0/150 (0%)	148/150 (99%)	DPYSL5,ITGB8
G-Protein Coupled Receptor Signaling	0.462	0.00997	-0.378	7/702 (1%)	0/702 (0%)	0/702 (0%)	695/702 (99%)	F2RL2,FICD,FOXO1,NPR3,RASD1,SMPDL3B,SSTR2
Triacylglycerol Biosynthesis	0.461	0.0192	#NUM!	1/52 (2%)	0/52 (0%)	0/52 (0%)	51/52 (98%)	PLPP6
Breast Cancer Regulation by Stathmin1	0.452	0.0101	-0.816	5/594 (1%)	0/594 (0%)	1/594 (0%)	588/594 (99%)	EGF,F2RL2,MMP9,RASD1,SPDEF,SSTR2
Lymphotoxin β Receptor Signaling	0.441	0.0182	#NUM!	0/55 (0%)	0/55 (0%)	1/55 (2%)	54/55 (98%)	CXCL1
EGF Signaling	0.441	0.0182	#NUM!	1/55 (2%)	0/55 (0%)	0/55 (0%)	54/55 (98%)	EGF
Epithelial Adherens Junction Signaling	0.438	0.0127	#NUM!	2/157 (1%)	0/157 (0%)	0/157 (0%)	155/157 (99%)	EGF,RASD1
CREB Signaling in Neurons	0.432	0.0099	-1.342	5/606 (1%)	0/606 (0%)	1/606 (0%)	600/606 (99%)	CACNA1B,CATSPER2,EGF,F2RL2,RASD1,SSTR2
CNTF Signaling	0.429	0.0175	#NUM!	1/57 (2%)	0/57 (0%)	0/57 (0%)	56/57 (98%)	RASD1
Role of IL-17A in Arthritis	0.429	0.0175	#NUM!	0/57 (0%)	0/57 (0%)	1/57 (2%)	56/57 (98%)	CXCL1
Insulin Secretion Signaling Pathway	0.42	0.011	#NUM!	2/272 (1%)	0/272 (0%)	1/272 (0%)	269/272 (99%)	CACNA1B,EIF2AK3,SCNN1A
HOTAIR Regulatory Pathway	0.418	0.0123	#NUM!	1/163 (1%)	0/163 (0%)	1/163 (1%)	161/163 (99%)	MMP26,MMP9
Endometrial Cancer Signaling	0.412	0.0167	#NUM!	1/60 (2%)	0/60 (0%)	0/60 (0%)	59/60 (98%)	RASD1
PCP (Planar Cell Polarity) Pathway	0.412	0.0167	#NUM!	0/60 (0%)	0/60 (0%)	1/60 (2%)	59/60 (98%)	PRICKLE1
Semaphorin Signaling in Neurons	0.407	0.0164	#NUM!	1/61 (2%)	0/61 (0%)	0/61 (0%)	60/61 (98%)	DPYSL5
IL-2 Signaling	0.407	0.0164	#NUM!	1/61 (2%)	0/61 (0%)	0/61 (0%)	60/61 (98%)	RASD1
HMGB1 Signaling	0.405	0.012	#NUM!	2/167 (1%)	0/167 (0%)	0/167 (0%)	165/167 (99%)	LIF,RASD1
Opioid Signaling Pathway	0.402	0.0108	#NUM!	2/279 (1%)	0/279 (0%)	1/279 (0%)	276/279 (99%)	CACNA1B,CATSPER2,RASD1
CXCR4 Signaling	0.401	0.0119	#NUM!	1/168 (1%)	0/168 (0%)	1/168 (1%)	166/168 (99%)	CXCR4,RASD1
Aldosterone Signaling in Epithelial Cells	0.401	0.0119	#NUM!	2/168 (1%)	0/168 (0%)	0/168 (0%)	166/168 (99%)	SCNN1A,SLC12A2
Androgen Signaling	0.398	0.0118	#NUM!	1/169 (1%)	0/169 (0%)	1/169 (1%)	167/169 (99%)	CACNA1B,CATSPER2
Thrombopoietin Signaling	0.396	0.0159	#NUM!	1/63 (2%)	0/63 (0%)	0/63 (0%)	62/63 (98%)	RASD1
Gαq Signaling	0.396	0.0118	#NUM!	1/170 (1%)	0/170 (0%)	1/170 (1%)	168/170 (99%)	GYS2,PLD4
Th1 and Th2 Activation Pathway	0.389	0.0116	#NUM!	1/172 (1%)	0/172 (0%)	1/172 (1%)	170/172 (99%)	CXCR4,IL12RB2
Activation of IRF by Cytosolic Pattern Recognition Receptors	0.385	0.0154	#NUM!	1/65 (2%)	0/65 (0%)	0/65 (0%)	64/65 (98%)	ISG15
Induction of Apoptosis by HIV1	0.385	0.0154	#NUM!	0/65 (0%)	0/65 (0%)	1/65 (2%)	64/65 (98%)	CXCR4
Pyridoxal 5'-phosphate Salvage Pathway	0.385	0.0154	#NUM!	1/65 (2%)	0/65 (0%)	0/65 (0%)	64/65 (98%)	PDXK
Nicotine Degradation II	0.38	0.0152	#NUM!	1/66 (2%)	0/66 (0%)	0/66 (0%)	65/66 (98%)	FMO1
IL-17A Signaling in Airway Cells	0.376	0.0149	#NUM!	0/67 (0%)	0/67 (0%)	1/67 (1%)	66/67 (99%)	CXCL1
Erythropoietin Signaling Pathway	0.375	0.0113	#NUM!	2/177 (1%)	0/177 (0%)	0/177 (0%)	175/177 (99%)	LIF,RASD1
ERBB4 Signaling	0.371	0.0147	#NUM!	1/68 (1%)	0/68 (0%)	0/68 (0%)	67/68 (99%)	RASD1
Cell Cycle: G1/S Checkpoint Regulation	0.371	0.0147	#NUM!	1/68 (1%)	0/68 (0%)	0/68 (0%)	67/68 (99%)	FOXO1
Role of JAK1 and JAK3 in γc Cytokine Signaling	0.366	0.0145	#NUM!	1/69 (1%)	0/69 (0%)	0/69 (0%)	68/69 (99%)	RASD1
SPINK1 General Cancer Pathway	0.366	0.0145	#NUM!	1/69 (1%)	0/69 (0%)	0/69 (0%)	68/69 (99%)	RASD1
Regulation of eIF4 and p70S6K Signaling	0.364	0.011	#NUM!	2/181 (1%)	0/181 (0%)	0/181 (0%)	179/181 (99%)	ITGB8,RASD1
GM-CSF Signaling	0.362	0.0143	#NUM!	1/70 (1%)	0/70 (0%)	0/70 (0%)	69/70 (99%)	RASD1
Senescence Pathway	0.358	0.01	#NUM!	1/299 (0%)	0/299 (0%)	2/299 (1%)	296/299 (99%)	CACNA1B,ELF5,RASD1
Growth Hormone Signaling	0.357	0.0141	#NUM!	0/71 (0%)	0/71 (0%)	1/71 (1%)	70/71 (99%)	IGFBP3
Acute Phase Response Signaling	0.353	0.0108	#NUM!	1/185 (1%)	0/185 (0%)	1/185 (1%)	183/185 (99%)	F8,RASD1
Ephrin B Signaling	0.352	0.0139	#NUM!	0/72 (0%)	0/72 (0%)	1/72 (1%)	71/72 (99%)	CXCR4
Macrophage Classical Activation Signaling Pathway	0.342	0.0106	#NUM!	1/189 (1%)	0/189 (0%)	1/189 (1%)	187/189 (99%)	IRF8,LIF
Granzyme A Signaling	0.339	0.0133	#NUM!	1/75 (1%)	0/75 (0%)	0/75 (0%)	74/75 (99%)	MT-ND5
Leptin Signaling in Obesity	0.335	0.0132	#NUM!	1/76 (1%)	0/76 (0%)	0/76 (0%)	75/76 (99%)	FOXO1
GDNF Family Ligand-Receptor Interactions	0.335	0.0132	#NUM!	1/76 (1%)	0/76 (0%)	0/76 (0%)	75/76 (99%)	RASD1
PPARα/RXRα Activation	0.327	0.0103	#NUM!	1/195 (1%)	0/195 (0%)	1/195 (1%)	193/195 (99%)	CD36,RASD1
NF-κB Activation by Viruses	0.327	0.0128	#NUM!	1/78 (1%)	0/78 (0%)	0/78 (0%)	77/78 (99%)	RASD1
Toll-like Receptor Signaling	0.327	0.0128	#NUM!	0/78 (0%)	0/78 (0%)	1/78 (1%)	77/78 (99%)	TLR7
Neurotrophin/TRK Signaling	0.327	0.0128	#NUM!	1/78 (1%)	0/78 (0%)	0/78 (0%)	77/78 (99%)	RASD1
IL-7 Signaling Pathway	0.327	0.0128	#NUM!	1/78 (1%)	0/78 (0%)	0/78 (0%)	77/78 (99%)	FOXO1
Renal Cell Carcinoma Signaling	0.323	0.0127	#NUM!	1/79 (1%)	0/79 (0%)	0/79 (0%)	78/79 (99%)	RASD1
Estrogen-Dependent Breast Cancer Signaling	0.315	0.0123	#NUM!	1/81 (1%)	0/81 (0%)	0/81 (0%)	80/81 (99%)	RASD1
ILK Signaling	0.312	0.00995	#NUM!	1/201 (0%)	0/201 (0%)	1/201 (0%)	199/201 (99%)	ITGB8,MMP9
FLT3 Signaling in Hematopoietic Progenitor Cells	0.312	0.0122	#NUM!	1/82 (1%)	0/82 (0%)	0/82 (0%)	81/82 (99%)	RASD1
JAK/STAT Signaling	0.312	0.0122	#NUM!	1/82 (1%)	0/82 (0%)	0/82 (0%)	81/82 (99%)	RASD1
RAR Activation	0.305	0.0098	#NUM!	1/204 (0%)	0/204 (0%)	1/204 (0%)	202/204 (99%)	CYP26A1,IGFBP3
VEGF Family Ligand-Receptor Interactions	0.305	0.0119	#NUM!	1/84 (1%)	0/84 (0%)	0/84 (0%)	83/84 (99%)	RASD1
PEDF Signaling	0.305	0.0119	#NUM!	1/84 (1%)	0/84 (0%)	0/84 (0%)	83/84 (99%)	RASD1
LPS-stimulated MAPK Signaling	0.3	0.0118	#NUM!	1/85 (1%)	0/85 (0%)	0/85 (0%)	84/85 (99%)	RASD1
FGF Signaling	0.297	0.0116	#NUM!	1/86 (1%)	0/86 (0%)	0/86 (0%)	85/86 (99%)	FGF7
PDGF Signaling	0.297	0.0116	#NUM!	1/86 (1%)	0/86 (0%)	0/86 (0%)	85/86 (99%)	RASD1
Integrin Signaling	0.288	0.00943	#NUM!	2/212 (1%)	0/212 (0%)	0/212 (0%)	210/212 (99%)	ITGB8,RASD1
mTOR Signaling	0.284	0.00935	#NUM!	1/214 (0%)	0/214 (0%)	1/214 (0%)	212/214 (99%)	PLD4,RASD1
Ceramide Signaling	0.28	0.011	#NUM!	1/91 (1%)	0/91 (0%)	0/91 (0%)	90/91 (99%)	RASD1
Prolactin Signaling	0.28	0.011	#NUM!	1/91 (1%)	0/91 (0%)	0/91 (0%)	90/91 (99%)	RASD1
Apelin Adipocyte Signaling Pathway	0.28	0.011	#NUM!	1/91 (1%)	0/91 (0%)	0/91 (0%)	90/91 (99%)	GSTZ1
IL-4 Signaling	0.274	0.0108	#NUM!	1/93 (1%)	0/93 (0%)	0/93 (0%)	92/93 (99%)	RASD1
Calcium Signaling	0.273	0.00913	#NUM!	1/219 (0%)	0/219 (0%)	1/219 (0%)	217/219 (99%)	CACNA1B,CATSPER2
Fcγ Receptor-mediated Phagocytosis in Macrophages and Monocytes	0.271	0.0106	#NUM!	0/94 (0%)	0/94 (0%)	1/94 (1%)	93/94 (99%)	PLD4
Small Cell Lung Cancer Signaling	0.264	0.0104	#NUM!	0/96 (0%)	0/96 (0%)	1/96 (1%)	95/96 (99%)	FHIT
TGF-β Signaling	0.264	0.0104	#NUM!	1/96 (1%)	0/96 (0%)	0/96 (0%)	95/96 (99%)	RASD1
p53 Signaling	0.259	0.0102	#NUM!	1/98 (1%)	0/98 (0%)	0/98 (0%)	97/98 (99%)	CCNG1
UVA-Induced MAPK Signaling	0.259	0.0102	#NUM!	1/98 (1%)	0/98 (0%)	0/98 (0%)	97/98 (99%)	RASD1
Apoptosis Signaling	0.242	0.00962	#NUM!	1/104 (1%)	0/104 (0%)	0/104 (0%)	103/104 (99%)	RASD1
Chronic Myeloid Leukemia Signaling	0.234	0.00935	#NUM!	1/107 (1%)	0/107 (0%)	0/107 (0%)	106/107 (99%)	RASD1
PPAR Signaling	0.234	0.00935	#NUM!	1/107 (1%)	0/107 (0%)	0/107 (0%)	106/107 (99%)	RASD1
AMPK Signaling	0.231	0.00826	#NUM!	2/242 (1%)	0/242 (0%)	0/242 (0%)	240/242 (99%)	FOXO1,GYS2
Oxidative Phosphorylation	0.225	0.00901	#NUM!	1/111 (1%)	0/111 (0%)	0/111 (0%)	110/111 (99%)	MT-ND5
Regulation of Actin-based Motility by Rho	0.215	0.0087	#NUM!	1/115 (1%)	0/115 (0%)	0/115 (0%)	114/115 (99%)	ITGB8
Amyotrophic Lateral Sclerosis Signaling	0.213	0.00862	#NUM!	0/116 (0%)	0/116 (0%)	1/116 (1%)	115/116 (99%)	CACNA1B
Fc Epsilon RI Signaling	0.208	0.00847	#NUM!	1/118 (1%)	0/118 (0%)	0/118 (0%)	117/118 (99%)	RASD1
Cholecystokinin/Gastrin-mediated Signaling	0.206	0.0084	#NUM!	1/119 (1%)	0/119 (0%)	0/119 (0%)	118/119 (99%)	RASD1
MSP-RON Signaling In Macrophages Pathway	0.206	0.0084	#NUM!	1/119 (1%)	0/119 (0%)	0/119 (0%)	118/119 (99%)	RASD1
NGF Signaling	0.204	0.00833	#NUM!	1/120 (1%)	0/120 (0%)	0/120 (0%)	119/120 (99%)	RASD1
Nitric Oxide Signaling in the Cardiovascular System	0.204	0.00833	#NUM!	0/120 (0%)	0/120 (0%)	1/120 (1%)	119/120 (99%)	CACNA1B
Th1 Pathway	0.2	0.0082	#NUM!	1/122 (1%)	0/122 (0%)	0/122 (0%)	121/122 (99%)	IL12RB2
IL-15 Production	0.198	0.00813	#NUM!	0/123 (0%)	0/123 (0%)	1/123 (1%)	122/123 (99%)	KIT
SNARE Signaling Pathway	0	0.00735	#NUM!	0/136 (0%)	0/136 (0%)	1/136 (1%)	135/136 (99%)	CACNA1B
CDX Gastrointestinal Cancer Signaling Pathway	0	0.00495	#NUM!	1/202 (0%)	0/202 (0%)	0/202 (0%)	201/202 (100%)	LIF
Ribonucleotide Reductase Signaling Pathway	0	0.00588	#NUM!	0/170 (0%)	0/170 (0%)	1/170 (1%)	169/170 (99%)	MMP9
Synaptic Long Term Potentiation	0	0.00763	#NUM!	1/131 (1%)	0/131 (0%)	0/131 (0%)	130/131 (99%)	RASD1
Huntington's Disease Signaling	0	0.00707	#NUM!	1/283 (0%)	0/283 (0%)	1/283 (0%)	281/283 (99%)	CACNA1B,EGF
Hepatic Cholestasis	0	0.00524	#NUM!	1/191 (1%)	0/191 (0%)	0/191 (0%)	190/191 (99%)	LIF
Mitochondrial Dysfunction	0	0.00585	#NUM!	1/171 (1%)	0/171 (0%)	0/171 (0%)	170/171 (99%)	MT-ND5
FXR/RXR Activation	0	0.00794	#NUM!	1/126 (1%)	0/126 (0%)	0/126 (0%)	125/126 (99%)	FOXO1
Role of PKR in Interferon Induction and Antiviral Response	0	0.00735	#NUM!	0/136 (0%)	0/136 (0%)	1/136 (1%)	135/136 (99%)	NLRP3
Role of NFAT in Regulation of the Immune Response	0	0.00169	#NUM!	1/591 (0%)	0/591 (0%)	0/591 (0%)	590/591 (100%)	RASD1
CCR5 Signaling in Macrophages	0	0.00401	#NUM!	1/499 (0%)	0/499 (0%)	1/499 (0%)	497/499 (100%)	CACNA1B,CATSPER2
fMLP Signaling in Neutrophils	0	0.00763	#NUM!	1/131 (1%)	0/131 (0%)	0/131 (0%)	130/131 (99%)	RASD1
CTLA4 Signaling in Cytotoxic T Lymphocytes	0	0.00329	#NUM!	1/608 (0%)	0/608 (0%)	1/608 (0%)	606/608 (100%)	PLD4,RASD1
T Helper Cell Differentiation	0	0.00212	#NUM!	1/471 (0%)	0/471 (0%)	0/471 (0%)	470/471 (100%)	IL12RB2
CCR3 Signaling in Eosinophils	0	0.00746	#NUM!	1/134 (1%)	0/134 (0%)	0/134 (0%)	133/134 (99%)	RASD1
IL-15 Signaling	0	0.00189	#NUM!	1/529 (0%)	0/529 (0%)	0/529 (0%)	528/529 (100%)	RASD1
Dendritic Cell Maturation	0	0.00671	1	1/596 (0%)	0/596 (0%)	3/596 (1%)	592/596 (99%)	CD83,COL5A3,IRF8,TYROBP
Factors Promoting Cardiogenesis in Vertebrates	0	0.00658	#NUM!	1/152 (1%)	0/152 (0%)	0/152 (0%)	151/152 (99%)	DKK1
Cardiac Hypertrophy Signaling	0	0.00766	#NUM!	1/261 (0%)	0/261 (0%)	1/261 (0%)	259/261 (99%)	CACNA1B,RASD1
Molecular Mechanisms of Cancer	0	0.00673	#NUM!	3/446 (1%)	0/446 (0%)	0/446 (0%)	443/446 (99%)	FOXO1,ITGB8,RASD1
Human Embryonic Stem Cell Pluripotency	0	0.00602	#NUM!	1/166 (1%)	0/166 (0%)	0/166 (0%)	165/166 (99%)	FOXO1
Germ Cell-Sertoli Cell Junction Signaling	0	0.00588	#NUM!	1/170 (1%)	0/170 (0%)	0/170 (0%)	169/170 (99%)	RASD1
Autoimmune Thyroid Disease Signaling	0	0.00218	#NUM!	1/458 (0%)	0/458 (0%)	0/458 (0%)	457/458 (100%)	TPO
Production of Nitric Oxide and Reactive Oxygen Species in Macrophages	0	0.00524	#NUM!	0/191 (0%)	0/191 (0%)	1/191 (1%)	190/191 (99%)	IRF8
Communication between Innate and Adaptive Immune Cells	0	0.00214	#NUM!	0/933 (0%)	0/933 (0%)	2/933 (0%)	931/933 (100%)	CD83,TLR7
Systemic Lupus Erythematosus Signaling	0	0.00317	#NUM!	1/630 (0%)	0/630 (0%)	1/630 (0%)	628/630 (100%)	RASD1,TLR7
CDC42 Signaling	0	0.00173	#NUM!	1/577 (0%)	0/577 (0%)	0/577 (0%)	576/577 (100%)	ITGB8
Hereditary Breast Cancer Signaling	0	0.00704	#NUM!	1/142 (1%)	0/142 (0%)	0/142 (0%)	141/142 (99%)	RASD1
Phospholipase C Signaling	0	0.0044	#NUM!	2/682 (0%)	0/682 (0%)	1/682 (0%)	679/682 (100%)	ITGB8,PLD4,RASD1
Altered T Cell and B Cell Signaling in Rheumatoid Arthritis	0	0.00202	#NUM!	0/494 (0%)	0/494 (0%)	1/494 (0%)	493/494 (100%)	TLR7
Protein Kinase A Signaling	0	0.00732	#NUM!	3/410 (1%)	0/410 (0%)	0/410 (0%)	407/410 (99%)	FICD,GYS2,SMPDL3B
Regulation of IL-2 Expression in Activated and Anergic T Lymphocytes	0	0.00216	#NUM!	1/462 (0%)	0/462 (0%)	0/462 (0%)	461/462 (100%)	RASD1
PKCθ Signaling in T Lymphocytes	0	0.00538	#NUM!	2/558 (0%)	0/558 (0%)	1/558 (0%)	555/558 (99%)	CACNA1B,CATSPER2,RASD1
PI3K Signaling in B Lymphocytes	0	0.0069	#NUM!	1/145 (1%)	0/145 (0%)	0/145 (0%)	144/145 (99%)	RASD1
P2Y Purigenic Receptor Signaling Pathway	0	0.00752	#NUM!	1/133 (1%)	0/133 (0%)	0/133 (0%)	132/133 (99%)	RASD1
Dopamine-DARPP32 Feedback in cAMP Signaling	0	0.00541	#NUM!	0/185 (0%)	0/185 (0%)	1/185 (1%)	184/185 (99%)	CACNA1B
Signaling by Rho Family GTPases	0	0.00375	#NUM!	1/267 (0%)	0/267 (0%)	0/267 (0%)	266/267 (100%)	ITGB8
RHOGDI Signaling	0	0.00455	#NUM!	1/220 (0%)	0/220 (0%)	0/220 (0%)	219/220 (100%)	ITGB8
Hematopoiesis from Pluripotent Stem Cells	0	0.00225	#NUM!	1/445 (0%)	0/445 (0%)	0/445 (0%)	444/445 (100%)	LIF
D-myo-inositol-5-phosphate Metabolism	0	0.00503	#NUM!	1/199 (1%)	0/199 (0%)	0/199 (0%)	198/199 (99%)	PLPP6
D-myo-inositol (1,4,5,6)-Tetrakisphosphate Biosynthesis	0	0.00546	#NUM!	1/183 (1%)	0/183 (0%)	0/183 (0%)	182/183 (99%)	PLPP6
Superpathway of Inositol Phosphate Compounds	0	0.0042	#NUM!	1/238 (0%)	0/238 (0%)	0/238 (0%)	237/238 (100%)	PLPP6
D-myo-inositol (3,4,5,6)-tetrakisphosphate Biosynthesis	0	0.00546	#NUM!	1/183 (1%)	0/183 (0%)	0/183 (0%)	182/183 (99%)	PLPP6
3-phosphoinositide Degradation	0	0.00513	#NUM!	1/195 (1%)	0/195 (0%)	0/195 (0%)	194/195 (99%)	PLPP6
3-phosphoinositide Biosynthesis	0	0.00478	#NUM!	1/209 (0%)	0/209 (0%)	0/209 (0%)	208/209 (100%)	PLPP6
TEC Kinase Signaling	0	0.00173	#NUM!	1/578 (0%)	0/578 (0%)	0/578 (0%)	577/578 (100%)	ITGB8
SAPK/JNK Signaling	0	0.00199	#NUM!	1/502 (0%)	0/502 (0%)	0/502 (0%)	501/502 (100%)	RASD1
B Cell Receptor Signaling	0	0.00315	#NUM!	2/635 (0%)	0/635 (0%)	0/635 (0%)	633/635 (100%)	FOXO1,RASD1
WNT/β-catenin Signaling	0	0.00575	#NUM!	1/174 (1%)	0/174 (0%)	0/174 (0%)	173/174 (99%)	DKK1
NF-κB Signaling	0	0.00526	#NUM!	2/570 (0%)	0/570 (0%)	1/570 (0%)	567/570 (99%)	EGF,RASD1,TLR7
T Cell Receptor Signaling	0	0.00162	#NUM!	1/616 (0%)	0/616 (0%)	0/616 (0%)	615/616 (100%)	RASD1
IL-6 Signaling	0	0.00781	#NUM!	1/128 (1%)	0/128 (0%)	0/128 (0%)	127/128 (99%)	RASD1
Th17 Activation Pathway	0	0.00413	#NUM!	2/484 (0%)	0/484 (0%)	0/484 (0%)	482/484 (100%)	DEFB1,IL12RB2
Endocannabinoid Developing Neuron Pathway	0	0.00787	#NUM!	1/127 (1%)	0/127 (0%)	0/127 (0%)	126/127 (99%)	RASD1
Endocannabinoid Cancer Inhibition Pathway	0	0.0068	#NUM!	1/147 (1%)	0/147 (0%)	0/147 (0%)	146/147 (99%)	TRIB3
Apelin Endothelial Signaling Pathway	0	0.00709	#NUM!	1/141 (1%)	0/141 (0%)	0/141 (0%)	140/141 (99%)	RASD1
T Cell Exhaustion Signaling Pathway	0	0.00529	#NUM!	3/567 (1%)	0/567 (0%)	0/567 (0%)	564/567 (99%)	FOXO1,IL12RB2,RASD1
Synaptogenesis Signaling Pathway	0	0.00635	#NUM!	1/315 (0%)	0/315 (0%)	1/315 (0%)	313/315 (99%)	CACNA1B,RASD1
Systemic Lupus Erythematosus In T Cell Signaling Pathway	0	0.00155	#NUM!	1/644 (0%)	0/644 (0%)	0/644 (0%)	643/644 (100%)	RASD1
Systemic Lupus Erythematosus In B Cell Signaling Pathway	0	0.00691	-0.447	4/724 (1%)	0/724 (0%)	1/724 (0%)	719/724 (99%)	FOXO1,ISG15,LIF,RASD1,TLR7
Necroptosis Signaling Pathway	0	0.00641	#NUM!	0/156 (0%)	0/156 (0%)	1/156 (1%)	155/156 (99%)	NLRP3

## Sheet: cat. IIA vs I D&F
© 2000-2022 QIAGEN. All rights reserved.
Categories	Diseases or Functions Annotation	p-value	Predicted Activation State	Activation z-score	Molecules	# Molecules
Inflammatory Response,Organismal Injury and Abnormalities	Inflammation of organ	2.59e-08	Increased	2.981	ACE,ADM,AGR2,ALOX5,AREG,B3GNT6,CD36,CD68,CXCL1,CXCR4,CYP26A1,CYP26B1,DEFB1,DKK1,DPP4,EGF,EIF2AK3,F5,F8,FABP5,FUT2,GSTZ1,GYS2,IGFBP3,IL12RB2,ISG15,ITGB8,KIT,KMO,LIF,LRP2,LRRC26,MMP9,MPEG1,NLRP3,NPR3,RNF128,RNF186,SC5D,SFTA2,SLC39A8,SOD3,SPDEF,STAC,TLR7,TRPM2,TYROBP	47
Cellular Movement	Cell movement of myeloid cells	2.58e-07	Increased	2.559	ADM,ALOX5,AREG,CBFB,CD36,CTSK,CXCL1,CXCL14,CXCR4,CYP26A1,CYP26B1,DEFB1,DPP4,EGF,ERN1,IGFBP3,KIT,KLF15,MMP9,NLRP3,SOD3,SPDEF,TLR7,TRPM2,TYROBP	25
Cellular Movement,Hematological System Development and Function,Immune Cell Trafficking,Inflammatory Response	Cell movement of phagocytes	3.58e-07	Increased	2.072	ADM,ALOX5,AREG,CD36,CTSK,CTSZ,CXCL1,CXCL14,CXCR4,CYP26A1,CYP26B1,DEFB1,DPP4,EGF,ERN1,KIT,KLF15,MMP9,NLRP3,RNASE2,SOD3,SPDEF,TLR7,TRPM2,TYROBP	25
Organismal Injury and Abnormalities,Organismal Survival	Organismal death	6.06e-07	Increased	2.899	ACE,ADAM28,ADM,AGA,AGR2,ALOX5,AREG,CBFB,CCNG1,CD36,CD68,CDC14A,CEBPD,CHRD,CXCL14,CXCR4,CYP26A1,CYP26B1,DEFB1,DKK1,DPP4,EIF2AK3,ERN1,F2RL2,F5,F8,FABP5,FBXO45,FGF7,FHIT,FOXO1,GNPNAT1,GSTZ1,HK2,HOPX,IGFBP3,IL12RB2,INSIG2,IRF8,ISG15,ITGB8,KIT,LIF,LRP2,LRP4,MMP9,NEBL,NLRP3,NPR3,PEA15,PLD4,RNF186,SC5D,SCNN1A,SLC12A2,SLC39A8,SLC4A10,SOD3,SPDEF,SRXN1,SULF2,TLR7,TRIB3	63
Cellular Movement,Hematological System Development and Function,Immune Cell Trafficking	Cell movement of leukocytes	6.84e-07	Increased	2.268	ADM,ALOX5,AREG,CBFB,CD36,CTSK,CTSZ,CXCL1,CXCL14,CXCR4,CYP26A1,CYP26B1,DEFB1,DKK1,DPP4,EGF,ERN1,FABP5,FOXO1,IGFBP3,KIT,KLF15,MMP9,NLRP3,RNASE2,SOD3,SPDEF,TLR7,TRPM2,TYROBP	30
Organismal Injury and Abnormalities,Renal and Urological Disease	Urination disorder	1.39e-06	Increased	2.69	ACE,AGA,AMN,CACNA1B,DPP4,ERN1,FXYD4,GSTZ1,LRP2,MMP9,NLRP3,NPR3,SCNN1A,SLC1A1,SLC6A20,TLR7	16
Cellular Movement	Cellular infiltration by myeloid cells	1.56e-06	Increased	2.528	ADM,ALOX5,AREG,CBFB,CD36,CTSK,CYP26A1,CYP26B1,DPP4,ERN1,KLF15,MMP9,NLRP3,SOD3,SPDEF,TLR7,TRPM2	17
Cellular Movement,Immune Cell Trafficking	Leukocyte migration	1.92e-06	Increased	2.432	ADM,ALOX5,AREG,CBFB,CD36,CTSK,CTSZ,CXCL1,CXCL14,CXCR4,CYP26A1,CYP26B1,DEFB1,DKK1,DPP4,EGF,ERN1,FABP5,FOXO1,IGFBP3,KIT,KLF15,LIF,MMP9,NLRP3,RNASE2,SOD3,SPDEF,TLR7,TRPM2,TYROBP	31
Cellular Movement,Hematological System Development and Function,Immune Cell Trafficking,Inflammatory Response	Cellular infiltration by phagocytes	2.28e-06	Increased	2.341	ADM,ALOX5,AREG,CD36,CTSK,CYP26A1,CYP26B1,DPP4,ERN1,KLF15,MMP9,NLRP3,SOD3,SPDEF,TLR7,TRPM2	16
Inflammatory Response,Organismal Injury and Abnormalities	Inflammation of absolute anatomical region	2.83e-06	Increased	2.95	ACE,ADM,AGR2,ALOX5,AREG,B3GNT6,CD36,CD68,CXCL1,DKK1,DPP4,EGF,EIF2AK3,F5,F8,FUT2,GSTZ1,IGFBP3,IL12RB2,ISG15,ITGB8,KIT,KMO,LIF,LRP2,LRRC26,MMP9,MPEG1,NLRP3,NPR3,RNF128,RNF186,SC5D,SLC39A8,SPDEF,TLR7,TRPM2,TYROBP	38
Inflammatory Response,Neurological Disease,Organismal Injury and Abnormalities	Inflammation of central nervous system	8.74e-06	Increased	2.142	ALOX5,CD36,CD68,DPP4,EIF2AK3,F5,F8,IL12RB2,ISG15,ITGB8,KIT,LIF,MMP9,NLRP3,RNF128,SC5D,TRPM2,TYROBP	18
Cellular Movement	Cellular infiltration	1.11e-05	Increased	2.062	ADM,ALOX5,AREG,CBFB,CD36,CTSK,CYP26A1,CYP26B1,DPP4,ERN1,IGFBP3,IRF8,KLF15,LIF,MMP9,NLRP3,SOD3,SPDEF,TLR7,TRPM2	20
Cellular Movement,Hematological System Development and Function,Immune Cell Trafficking	Cellular infiltration by leukocytes	2.92e-05	Increased	2.037	ADM,ALOX5,AREG,CBFB,CD36,CTSK,CYP26A1,CYP26B1,DPP4,ERN1,IGFBP3,KLF15,MMP9,NLRP3,SOD3,SPDEF,TLR7,TRPM2	18
Inflammatory Disease,Inflammatory Response,Neurological Disease,Organismal Injury and Abnormalities	Encephalitis	4.43e-05	Increased	2.113	ALOX5,CD36,CD68,DPP4,EIF2AK3,IL12RB2,ISG15,ITGB8,KIT,LIF,MMP9,NLRP3,RNF128,SC5D,TRPM2,TYROBP	16
Connective Tissue Disorders,Inflammatory Disease,Organismal Injury and Abnormalities,Skeletal and Muscular Disorders	Rheumatic Disease	7.27e-05	Increased	2.179	ADM,ALOX5,AREG,CACNA1B,CD36,CD68,CD83,CDK2AP2,CXCL1,CXCL14,CXCR4,DPP4,ERN1,FKBP5,FOXO1,IRF8,ITGB8,KIT,MMP26,MMP9,NLRP3,PADI2,SLC1A1,SLC1A7,SLC39A8,SLC7A2,SOD3,TFPI2,TLR7,TYROBP	30
Immunological Disease,Inflammatory Disease,Inflammatory Response,Neurological Disease,Organismal Injury and Abnormalities	Experimental autoimmune encephalomyelitis	0.000141	Increased	2.177	CD68,DPP4,EIF2AK3,IL12RB2,ISG15,ITGB8,KIT,LIF,MMP9,NLRP3,RNF128,SC5D,TRPM2,TYROBP	14
Cell-To-Cell Signaling and Interaction,Cellular Movement	Recruitment of cells	0.000495	Increased	3.312	ALOX5,CD36,CXCL1,CXCR4,DKK1,DPP4,FABP5,LIF,MMP9,NLRP3,SOD3,TLR7,TRPM2	13
Protein Synthesis	Quantity of interleukin	0.000605	Increased	2.615	IL12RB2,LIF,MMP9,NLRP3,RNF128,TFPI2,TRPM2	7
Cell-To-Cell Signaling and Interaction,Cellular Movement,Hematological System Development and Function,Immune Cell Trafficking	Recruitment of leukocytes	0.000618	Increased	2.715	ALOX5,CD36,CXCL1,CXCR4,DKK1,DPP4,FABP5,LIF,MMP9,NLRP3,TLR7,TRPM2	12
Cellular Movement,Hematological System Development and Function,Immune Cell Trafficking,Inflammatory Response	Cellular infiltration by macrophages	0.000683	Increased	2.157	ALOX5,AREG,CTSK,DPP4,KLF15,MMP9,NLRP3,SOD3,TLR7	9
Cancer,Organismal Injury and Abnormalities	Lymphatic system tumor	3.27e-06	Decreased	-2.186	ABCA13,ACE,ADAM28,AGR2,ALOX5,CACNA1B,CARD19,CAV2,CBFB,CD36,CD68,CD83,CDC14A,CEBPD,CHRD,CTSK,CXCL1,CXCL14,CXCR4,CYP26B1,DKK1,DPP4,EGF,EIF2AK3,EMB,ENC1,F5,FABP5,FHIT,FOXO1,GSTM4,HK2,IGFBP3,IL12RB2,IRF8,ISG15,KIT,KMO,LAMB1,LIF,LRP2,LRP4,MMP26,MMP9,MPEG1,MT-ND5,NLRP3,NUCB2,PLA2G2C,PLD4,PRICKLE1,RIMKLB,SCNN1A,SHISA9,SLC22A9,SLC41A2,SLC4A10,SLC7A2,SMPDL3B,SPINK7,SSTR2,ST6GALNAC3,TLR7,TPO,ZNF185	65
Organismal Development	Growth of organism	0.000473	Decreased	-2.191	AREG,CD36,CEBPD,CHRD,CTSZ,CXCL14,DEFB1,DKK1,EGF,EIF2AK3,FGF7,FOXO1,GNPNAT1,IGFBP3,ISG15,KIT,LIF,LRP4,MMP9,PAPSS2,SCNN1A,SLC12A2,SLC4A10	23
Endocrine System Disorders,Metabolic Disease,Organismal Injury and Abnormalities	Impaired glucose tolerance	0.000697	Decreased	-2.236	ACE,CD36,DPP4,ERN1,FKBP5,FOXO1,TLR7,TRIB3	8
Cardiovascular System Development and Function,Hematological System Development and Function	Blood pressure	0.00082	Decreased	-2.358	ACE,ADM,CACNA1B,CD36,FOXO1,MMP9,NPR3,NUCB2,SCNN1A,SLC12A2,SOD3,SPX	12
Cancer,Organismal Injury and Abnormalities	Nonhematologic malignant neoplasm	2.73e-17		-1.084	ABCA13,ABHD14B,ABHD15,ABHD3,ACE,ADAM28,ADM,AGA,AGR2,ALDH1L2,ALDOB,ALOX5,AMN,AREG,ARMC12,ARRDC2,ATP6V1C2,B3GNT6,BHLHA15,BNIP3,C1orf122,CACNA1B,CARD19,CATSPER2,CAV2,CBFB,CCDC15,CCDC68,CCNG1,CD36,CD68,CD83,CDC14A,CDK2AP2,CEBPD,CHRD,CITED4,CLDN3,CLDN8,CLHC1,COL5A3,CTSK,CTSZ,CXCL1,CXCL14,CXCR4,CYB5R1,CYP26A1,CYP26B1,DEFB1,DKK1,DPP4,DPYSL5,DRC7,EGF,EIF2AK3,ELF5,EMB,EMC9,EMID1,ENC1,EPYC,ERN1,F2RL2,F5,F8…	189
Cancer,Organismal Injury and Abnormalities	Non-melanoma solid tumor	8.5e-15		-1.605	ABCA13,ABHD14B,ABHD15,ABHD3,ACE,ADAM28,ADM,AGA,AGR2,ALDH1L2,ALDOB,ALOX5,AMN,AREG,ARMC12,ARRDC2,ATP6V1C2,B3GNT6,BHLHA15,BNIP3,C1orf122,CACNA1B,CARD19,CATSPER2,CAV2,CBFB,CCDC15,CCDC68,CCNG1,CD36,CD68,CD83,CDC14A,CDK2AP2,CEBPD,CHRD,CITED4,CLDN3,CLDN8,CLHC1,COL5A3,CTSK,CTSZ,CXCL1,CXCL14,CXCR4,CYB5R1,CYP26A1,CYP26B1,DEFB1,DKK1,DPP4,DPYSL5,DRC7,EGF,EIF2AK3,ELF5,EMB,EMC9,EMID1,ENC1,EPYC,ERN1,F2RL2,F5,F8…	187
Cancer,Organismal Injury and Abnormalities	Extracranial solid tumor	2.01e-14		0.339	ABCA13,ABHD14B,ABHD15,ABHD3,ACE,ADAM28,ADM,AGA,AGR2,ALDH1L2,ALDOB,ALOX5,AMN,AREG,ARMC12,ARRDC2,ATP6V1C2,B3GNT6,BHLHA15,BNIP3,C1orf122,CACNA1B,CARD19,CATSPER2,CAV2,CBFB,CCDC15,CCDC68,CCNG1,CD36,CD68,CD83,CDC14A,CDK2AP2,CEBPD,CHRD,CITED4,CLDN3,CLDN8,CLHC1,COL5A3,CTSK,CTSZ,CXCL1,CXCL14,CXCR4,CYB5R1,CYP26A1,CYP26B1,DEFB1,DKK1,DPP4,DPYSL5,DRC7,EGF,EIF2AK3,ELF5,EMB,EMC9,EMID1,ENC1,EPYC,ERN1,F2RL2,F5,F8…	188
Cancer,Organismal Injury and Abnormalities	Carcinoma	8.21e-14		-0.877	ABCA13,ABHD14B,ABHD15,ABHD3,ACE,ADAM28,ADM,AGA,AGR2,ALDH1L2,ALDOB,ALOX5,AMN,AREG,ARMC12,ARRDC2,ATP6V1C2,B3GNT6,BHLHA15,BNIP3,C1orf122,CACNA1B,CARD19,CATSPER2,CAV2,CBFB,CCDC15,CCDC68,CCNG1,CD36,CD68,CD83,CDC14A,CDK2AP2,CEBPD,CHRD,CITED4,CLDN3,CLDN8,CLHC1,COL5A3,CTSK,CTSZ,CXCL1,CXCL14,CXCR4,CYB5R1,CYP26A1,CYP26B1,DEFB1,DKK1,DPP4,DPYSL5,DRC7,EGF,EIF2AK3,ELF5,EMB,EMC9,EMID1,ENC1,EPYC,ERN1,F2RL2,F5,F8…	185
Cancer,Organismal Injury and Abnormalities	Head and neck tumor	2.14e-12		-0.391	ABCA13,ABHD14B,ABHD15,ABHD3,ACE,ADAM28,ADM,AGA,AGR2,ALDH1L2,ALDOB,ALOX5,AMN,AREG,ARMC12,ARRDC2,ATP6V1C2,B3GNT6,BHLHA15,BNIP3,C1orf122,CACNA1B,CARD19,CATSPER2,CAV2,CBFB,CCDC15,CCDC68,CCNG1,CD36,CD68,CD83,CDC14A,CDK2AP2,CEBPD,CHRD,CITED4,CLDN3,CLDN8,CLHC1,COL5A3,CTSK,CTSZ,CXCL1,CXCL14,CXCR4,CYB5R1,CYP26A1,CYP26B1,DPP4,DPYSL5,DRC7,EGF,EIF2AK3,ELF5,EMB,EMC9,EMID1,ENC1,EPYC,ERN1,F5,F8,FABP5,FAM110C,FB…	172
Cancer,Organismal Injury and Abnormalities	Formation of solid tumor	7.44e-11		-0.152	ABCA13,ABHD14B,ABHD15,ABHD3,ACE,ADAM28,ADM,AGA,AGR2,ALDH1L2,ALDOB,ALOX5,AMN,AREG,ARMC12,ARRDC2,ATP6V1C2,B3GNT6,BHLHA15,BNIP3,CACNA1B,CARD19,CATSPER2,CBFB,CCDC15,CCDC68,CCNG1,CD36,CD68,CD83,CDC14A,CDK2AP2,CEBPD,CHRD,CLDN3,CLDN8,CLHC1,COL5A3,CTSK,CTSZ,CXCL1,CXCL14,CXCR4,CYB5R1,CYP26A1,CYP26B1,DEFB1,DKK1,DPP4,DPYSL5,DRC7,EGF,EIF2AK3,ELF5,EMB,EMID1,ENC1,EPYC,ERN1,F2RL2,F5,F8,FABP5,FAM110C,FBXO45,FGF7…	168
Cancer,Organismal Injury and Abnormalities	Extrapancreatic malignant tumor	2.12e-10		-1.61	ABCA13,ABHD14B,ABHD15,ABHD3,ACE,ADAM28,ADM,AGA,AGR2,ALDH1L2,ALDOB,ALOX5,AMN,AREG,ARMC12,ARRDC2,ATP6V1C2,B3GNT6,BHLHA15,BNIP3,CACNA1B,CARD19,CATSPER2,CAV2,CBFB,CCDC15,CCDC68,CCNG1,CD36,CD68,CD83,CDC14A,CDK2AP2,CEBPD,CHRD,CLDN3,CLDN8,CLHC1,COL5A3,CTSK,CTSZ,CXCL1,CXCL14,CXCR4,CYB5R1,CYP26A1,CYP26B1,DEFB1,DKK1,DPP4,DPYSL5,DRC7,EGF,EIF2AK3,ELF5,EMB,EMID1,ENC1,EPYC,ERN1,F2RL2,F5,F8,FABP5,FAM110C,FBXO45…	181
Organismal Injury and Abnormalities	Abdominal lesion	3.05e-10		0.536	ABCA13,ABHD14B,ABHD15,ABHD3,ACE,ADAM28,ADM,AGA,AGR2,ALDH1L2,ALDOB,ALOX5,AMN,AREG,ARMC12,ARRDC2,ATP6V1C2,B3GNT6,BHLHA15,BNIP3,CACNA1B,CARD19,CATSPER2,CBFB,CCDC15,CCDC68,CCNG1,CD36,CD68,CD83,CDC14A,CDK2AP2,CEBPD,CHRD,CLDN3,CLDN8,CLHC1,COL5A3,CTSK,CTSZ,CXCL1,CXCL14,CXCR4,CYB5R1,CYP26A1,CYP26B1,DEFB1,DKK1,DPP4,DPYSL5,DRC7,EGF,EIF2AK3,ELF5,EMB,EMC9,EMID1,ENC1,EPYC,ERN1,F2RL2,F5,F8,FABP5,FAM110C,FBXO45…	177
Organismal Development	Morphology of body cavity	5.09e-10			ACE,ADM,AGA,AGR2,ALOX5,AREG,BNIP3,CAV2,CBFB,CCNG1,CD36,COL5A3,CTSK,CXCL14,CXCR4,CYP26A1,CYP26B1,DKK1,DPP4,EGF,EIF2AK3,ERN1,FABP5,FGF7,FHIT,FOXO1,GSTZ1,HOPX,IGFBP3,IRF8,ITGB8,KIT,KLF15,LIF,LRP2,LRP4,MMP9,NEBL,NLRP3,NPR3,NUCB2,PLD4,RNF128,RNF186,SC5D,SLC12A2,SLC39A8,SPDEF,SSTR2,TLR7,TRIB1,TRPM2,TSC22D3,WDFY4	54
Cancer,Organismal Injury and Abnormalities	Abdominal neoplasm	8.32e-10		-0.061	ABCA13,ABHD14B,ABHD15,ABHD3,ACE,ADAM28,ADM,AGA,AGR2,ALDH1L2,ALDOB,ALOX5,AMN,AREG,ARMC12,ARRDC2,ATP6V1C2,B3GNT6,BHLHA15,BNIP3,CACNA1B,CARD19,CATSPER2,CBFB,CCDC15,CCDC68,CCNG1,CD36,CD68,CD83,CDC14A,CDK2AP2,CEBPD,CHRD,CLDN3,CLDN8,CLHC1,COL5A3,CTSK,CTSZ,CXCL1,CXCL14,CXCR4,CYB5R1,CYP26A1,CYP26B1,DEFB1,DKK1,DPP4,DPYSL5,DRC7,EGF,EIF2AK3,ELF5,EMB,EMC9,EMID1,ENC1,EPYC,ERN1,F2RL2,F5,F8,FABP5,FAM110C,FBXO45…	176
Cancer,Organismal Injury and Abnormalities	Cancer of secretory structure	1.87e-09		1	ABCA13,ABHD15,ABHD3,ACE,ADAM28,AGA,AGR2,ALDH1L2,ALDOB,ALOX5,AMN,AREG,ARMC12,ARRDC2,ATP6V1C2,B3GNT6,BHLHA15,BNIP3,C1orf122,CACNA1B,CARD19,CATSPER2,CAV2,CBFB,CCDC15,CCDC68,CCNG1,CD36,CD68,CDC14A,CDK2AP2,CEBPD,CHRD,CITED4,CLDN3,CLHC1,COL5A3,CTSK,CTSZ,CXCL1,CXCL14,CXCR4,CYB5R1,CYP26A1,CYP26B1,DEFB1,DKK1,DPP4,DPYSL5,DRC7,EGF,EIF2AK3,ELF5,EMB,EMC9,EMID1,ENC1,EPYC,ERN1,F5,F8,FABP5,FAM110C,FBXO45,FGF7,FK…	161
Cancer,Organismal Injury and Abnormalities	Intraabdominal organ tumor	5.49e-09		-0.151	ABCA13,ABHD14B,ABHD15,ABHD3,ACE,ADAM28,ADM,AGA,AGR2,ALDH1L2,ALDOB,ALOX5,AMN,AREG,ARMC12,ARRDC2,ATP6V1C2,B3GNT6,BHLHA15,BNIP3,CACNA1B,CARD19,CBFB,CCDC15,CCDC68,CCNG1,CD36,CD68,CD83,CDC14A,CEBPD,CHRD,CLDN3,CLDN8,CLHC1,COL5A3,CTSK,CTSZ,CXCL1,CXCL14,CXCR4,CYB5R1,CYP26A1,CYP26B1,DEFB1,DKK1,DPP4,DPYSL5,DRC7,EGF,EIF2AK3,ELF5,EMB,EMC9,EMID1,ENC1,EPYC,ERN1,F2RL2,F5,F8,FABP5,FAM110C,FBXO45,FGF7,FHIT,FICD,F…	173
Cancer,Organismal Injury and Abnormalities	Abdominal cancer	1.02e-08		-0.783	ABCA13,ABHD14B,ABHD15,ABHD3,ACE,ADAM28,ADM,AGA,AGR2,ALDH1L2,ALDOB,ALOX5,AMN,AREG,ARMC12,ARRDC2,ATP6V1C2,B3GNT6,BHLHA15,BNIP3,CACNA1B,CARD19,CATSPER2,CBFB,CCDC15,CCDC68,CCNG1,CD36,CD68,CD83,CDC14A,CDK2AP2,CEBPD,CHRD,CLDN3,CLDN8,CLHC1,COL5A3,CTSK,CXCL1,CXCL14,CXCR4,CYB5R1,CYP26A1,CYP26B1,DEFB1,DKK1,DPP4,DPYSL5,DRC7,EGF,EIF2AK3,ELF5,EMB,EMID1,ENC1,EPYC,ERN1,F2RL2,F5,F8,FABP5,FAM110C,FBXO45,FGF7,FHIT…	173
Organismal Development	Abnormal morphology of body cavity	1.1e-08			ACE,ADM,AGA,AGR2,ALOX5,AREG,BNIP3,CAV2,CCNG1,CD36,CTSK,CXCR4,CYP26A1,CYP26B1,DKK1,EGF,EIF2AK3,ERN1,FGF7,FHIT,FOXO1,GSTZ1,HOPX,IGFBP3,ITGB8,KIT,KLF15,LIF,LRP2,LRP4,MMP9,NEBL,NLRP3,NPR3,PLD4,RNF128,RNF186,SC5D,SLC12A2,SLC39A8,SPDEF,SSTR2,TLR7,TRIB1,TRPM2,TSC22D3,WDFY4	47
Cell-To-Cell Signaling and Interaction	Activation of cells	1.58e-08		0.809	ACE,ALOX5,AREG,B3GNT6,BNIP3,CACNA1B,CD36,CD83,CXCL1,CXCR4,CYP26B1,DKK1,DPP4,EGF,ERN1,F2RL2,F5,FOXO1,IL12RB2,IRF8,KIT,LIF,MMP9,MT-ND5,NLRP3,NUCB2,PLEK,PLPP6,RNASE2,RNF128,SLC7A2,SPDEF,TLR7,TPO,TRPM2,TYROBP,WDFY4	37
Cancer,Organismal Injury and Abnormalities	Generation of tumor	1.62e-08		-0.979	ABCA13,ABHD14B,ABHD15,ABHD3,ACE,ADAM28,ADM,AGA,AGR2,ALDH1L2,ALDOB,ALOX5,AMN,AREG,ARMC12,ARRDC2,ATP6V1C2,B3GNT6,BHLHA15,BNIP3,CACNA1B,CARD19,CATSPER2,CBFB,CCDC15,CCDC68,CD36,CD68,CDC14A,CDK2AP2,CHRD,CLDN3,CLDN8,CLHC1,COL5A3,CTSK,CTSZ,CXCL1,CXCL14,CXCR4,CYB5R1,CYP26A1,CYP26B1,DEFB1,DPP4,DPYSL5,DRC7,EGF,EIF2AK3,ELF5,EMB,EMID1,ENC1,EPYC,ERN1,F2RL2,F5,F8,FABP5,FAM110C,FBXO45,FGF7,FHIT,FICD,FKBP5,FMO1,…	161
Cancer,Organismal Injury and Abnormalities	Abdominal carcinoma	2.49e-08		-0.326	ABCA13,ABHD14B,ABHD15,ABHD3,ACE,ADAM28,ADM,AGA,AGR2,ALDH1L2,ALDOB,ALOX5,AMN,AREG,ARMC12,ARRDC2,ATP6V1C2,B3GNT6,BNIP3,CACNA1B,CARD19,CATSPER2,CBFB,CCDC15,CCDC68,CCNG1,CD36,CD68,CD83,CDC14A,CDK2AP2,CEBPD,CHRD,CLDN3,CLDN8,CLHC1,COL5A3,CTSK,CXCL1,CXCL14,CXCR4,CYB5R1,CYP26A1,CYP26B1,DEFB1,DKK1,DPP4,DPYSL5,DRC7,EGF,EIF2AK3,ELF5,EMB,EMID1,ENC1,EPYC,ERN1,F2RL2,F5,F8,FABP5,FAM110C,FBXO45,FGF7,FHIT,FICD,FK…	169
Cancer,Organismal Injury and Abnormalities	Growth of tumor	2.73e-08		-0.339	ACE,ADAM28,ADM,AGA,ALOX5,AREG,BNIP3,CD36,CEBPD,CTSK,CTSZ,CXCL1,CXCL14,CXCR4,DKK1,DPP4,EGF,EIF2AK3,ELF5,ERN1,FABP5,FHIT,FOXO1,GSTZ1,HK2,IGFBP3,IL12RB2,IRF8,ITGB8,KIT,LAMB1,LIF,MMP9,NLRP3,SPDEF,SPINK7,SSTR2,SULF2,TRIB3	39
Cancer,Organismal Injury and Abnormalities	Breast or pancreatic cancer	8.58e-08		0	ABCA13,ABHD14B,ACE,ADAM28,AGR2,ALDH1L2,ALOX5,AMN,AREG,ARMC12,B3GNT6,BNIP3,CACNA1B,CARD19,CAV2,CBFB,CCDC15,CCNG1,CD36,CD68,CDC14A,CDK2AP2,CEBPD,CHRD,CLDN3,CLDN8,CLHC1,COL5A3,CTSK,CTSZ,CXCL1,CXCL14,CXCR4,CYP26A1,DEFB1,DKK1,DPP4,DPYSL5,EGF,EIF2AK3,EMB,ENC1,ERN1,F2RL2,F5,F8,FABP5,FGF7,FKBP5,FOCAD,FOXO1,GALNT15,GSTM4,GYS2,HGD,HK2,IGFBP3,ITGB8,ITPRIP,KIAA0513,KIT,KMO,KRT78,LAMB1,LIF,LRP2,LRP4,MMP26,MMP…	105
Cancer,Organismal Injury and Abnormalities	Adenocarcinoma	1.02e-07		-0.478	ABCA13,ABHD14B,ABHD15,ABHD3,ACE,ADAM28,ADM,AGA,AGR2,ALDH1L2,ALDOB,ALOX5,AMN,AREG,ARMC12,ARRDC2,ATP6V1C2,B3GNT6,BNIP3,CACNA1B,CARD19,CATSPER2,CBFB,CCDC15,CCDC68,CCNG1,CD36,CD68,CDC14A,CDK2AP2,CEBPD,CHRD,CLDN3,CLDN8,CLHC1,COL5A3,CTSK,CXCL1,CXCL14,CXCR4,CYB5R1,CYP26A1,CYP26B1,DEFB1,DKK1,DPP4,DPYSL5,DRC7,EGF,EIF2AK3,EMB,EMID1,ENC1,EPYC,ERN1,F2RL2,F5,F8,FABP5,FAM110C,FBXO45,FGF7,FHIT,FICD,FKBP5,FMO1,F…	164
Cancer,Organismal Injury and Abnormalities	Malignant neoplasm of retroperitoneum	1.1e-07		1	ABCA13,ADAM28,ADM,AGR2,AREG,ARMC12,BNIP3,CACNA1B,CARD19,CBFB,CCDC15,CD68,CDC14A,COL5A3,CTSK,CXCL1,CXCL14,CXCR4,DEFB1,DKK1,DPP4,DPYSL5,EGF,EIF2AK3,EMB,ERN1,F5,F8,FABP5,FOCAD,FOXO1,GALNT15,HK2,IGFBP3,IL12RB2,ITGB8,ITPRIP,KIAA0513,KIT,KMO,LAMB1,LIF,LRP2,MMP26,MMP9,MRPL57,MT-ND5,NEBL,NLRP3,PADI2,PDXK,PLD4,PRICKLE1,RNF128,RNF186,RNF207,SCNN1A,SFTA2,SLC12A2,SLC25A29,SLC37A2,SLC39A8,SLC41A2,SLC4A10,SPIN…	76
Cancer,Organismal Injury and Abnormalities	Head and neck cancer	1.18e-07		0	ABCA13,ABHD15,ABHD3,ACE,ADAM28,ADM,AGA,AGR2,ALDH1L2,ALDOB,ALOX5,AMN,AREG,ARMC12,ARRDC2,ATP6V1C2,B3GNT6,BHLHA15,BNIP3,C1orf122,CACNA1B,CATSPER2,CAV2,CBFB,CCDC15,CCDC68,CCNG1,CD36,CD68,CD83,CDC14A,CEBPD,CHRD,CITED4,CLDN3,CLHC1,COL5A3,CTSK,CTSZ,CXCL1,CXCL14,CXCR4,CYB5R1,CYP26A1,CYP26B1,DPP4,DPYSL5,DRC7,EGF,EIF2AK3,ELF5,EMB,EMC9,EMID1,ENC1,EPYC,ERN1,F5,F8,FABP5,FAM110C,FBXO45,FGF7,FHIT,FKBP5,FMO1,FOC…	156
Organismal Development,Organismal Injury and Abnormalities	Abnormal morphology of abdomen	1.23e-07			ACE,AGA,AGR2,ALOX5,AREG,CCNG1,CD36,CYP26A1,CYP26B1,DKK1,EGF,EIF2AK3,ERN1,FGF7,FHIT,FOXO1,GSTZ1,IGFBP3,KIT,LIF,LRP2,LRP4,NLRP3,PLD4,RNF128,RNF186,SC5D,SLC12A2,SPDEF,SSTR2,TLR7,TRIB1,WDFY4	33
Cancer,Organismal Injury and Abnormalities	Incidence of tumor	1.25e-07		-0.232	ABCA13,ABHD14B,ABHD3,ACE,ADAM28,ADM,AGR2,ALDH1L2,ALDOB,ALOX5,AREG,ARMC12,ATP6V1C2,B3GNT6,BHLHA15,BNIP3,CACNA1B,CBFB,CCDC15,CCDC68,CCNG1,CD36,CD68,CD83,CDC14A,CEBPD,CHRD,CLDN3,CLDN8,CLHC1,COL5A3,CTSK,CTSZ,CXCL1,CXCL14,CXCR4,CYB5R1,CYP26A1,CYP26B1,DEFB1,DKK1,DPP4,DPYSL5,DRC7,EGF,EIF2AK3,EMB,EMID1,ENC1,EPYC,ERN1,F2RL2,F5,F8,FABP5,FAM110C,FGF7,FHIT,FICD,FKBP5,FMO1,FOCAD,FOXO1,FUT2,GALNT15,GNPNAT1,GST…	149
Digestive System Development and Function	Morphology of digestive system	1.52e-07			AGR2,AREG,CBFB,CCNG1,CD36,COL5A3,CTSK,CXCL14,DKK1,DPP4,EGF,EIF2AK3,FABP5,FGF7,FHIT,FOXO1,GSTZ1,IGFBP3,KIT,LIF,LRP4,NLRP3,RNF186,SC5D,SLC12A2,SPDEF,SSTR2,SULF2	28
Inflammatory Response,Organismal Injury and Abnormalities	Inflammation of body cavity	2.76e-07		1.206	ACE,ADM,AGR2,ALOX5,AREG,B3GNT6,CD36,CXCL1,DKK1,DPP4,EGF,EIF2AK3,F5,F8,FUT2,GSTZ1,IGFBP3,IL12RB2,ISG15,ITGB8,KIT,KMO,LIF,LRP2,LRRC26,MMP9,MPEG1,NLRP3,NPR3,RNF128,RNF186,SLC39A8,SPDEF,TLR7,TRPM2,TYROBP	36
Cancer,Organismal Injury and Abnormalities	Extraadrenal retroperitoneal tumor	2.89e-07		1.069	ABCA13,ADAM28,ADM,AGR2,AREG,ARMC12,BHLHA15,BNIP3,CACNA1B,CARD19,CBFB,CCDC15,CD68,CDC14A,COL5A3,CTSK,CTSZ,CXCL1,CXCL14,CXCR4,DEFB1,DKK1,DPP4,DPYSL5,EGF,EIF2AK3,EMB,ERN1,F5,F8,FABP5,FMO1,FOCAD,FOXO1,GALNT15,HK2,IGFBP3,IL12RB2,ITGB8,ITPRIP,KIAA0513,KIT,KMO,LAMB1,LIF,LRP2,MMP26,MMP9,MRPL57,MT-ND5,NEBL,NLRP3,PADI2,PDXK,PLD4,PRICKLE1,RNF128,RNF186,RNF207,SCNN1A,SFTA2,SLC12A2,SLC25A29,SLC37A2,SLC39A8,SL…	80
Cancer,Endocrine System Disorders,Organismal Injury and Abnormalities	Thyroid carcinoma	3e-07			ABCA13,ABHD15,ABHD3,ACE,ADAM28,AGA,AGR2,ALDH1L2,ALDOB,ALOX5,AMN,AREG,ARMC12,ARRDC2,ATP6V1C2,B3GNT6,BHLHA15,BNIP3,C1orf122,CACNA1B,CATSPER2,CAV2,CBFB,CCDC15,CCDC68,CCNG1,CD36,CD68,CDC14A,CEBPD,CHRD,CITED4,CLDN3,CLHC1,COL5A3,CTSK,CTSZ,CXCL14,CXCR4,CYB5R1,CYP26A1,CYP26B1,DPP4,DPYSL5,DRC7,EGF,EIF2AK3,ELF5,EMB,EMC9,EMID1,EPYC,ERN1,F5,F8,FABP5,FAM110C,FBXO45,FGF7,FKBP5,FMO1,FOCAD,FOXO1,FUT2,FXYD4,GALNT…	145
Cancer,Organismal Injury and Abnormalities	Head and neck carcinoma	3.27e-07			ABCA13,ABHD15,ABHD3,ACE,ADAM28,AGA,AGR2,ALDH1L2,ALDOB,ALOX5,AMN,AREG,ARMC12,ARRDC2,ATP6V1C2,B3GNT6,BHLHA15,BNIP3,C1orf122,CACNA1B,CATSPER2,CAV2,CBFB,CCDC15,CCDC68,CCNG1,CD36,CD68,CD83,CDC14A,CEBPD,CHRD,CITED4,CLDN3,CLHC1,COL5A3,CTSK,CTSZ,CXCL1,CXCL14,CXCR4,CYB5R1,CYP26A1,CYP26B1,DPP4,DPYSL5,DRC7,EGF,EIF2AK3,ELF5,EMB,EMC9,EMID1,EPYC,ERN1,F5,F8,FABP5,FAM110C,FBXO45,FGF7,FHIT,FKBP5,FMO1,FOCAD,FOXO1,…	151
Cancer,Gastrointestinal Disease,Organismal Injury and Abnormalities	Digestive organ tumor	3.78e-07		-0.341	ABCA13,ABHD14B,ABHD15,ABHD3,ACE,ADAM28,ADM,AGA,AGR2,ALDH1L2,ALDOB,ALOX5,AMN,AREG,ARMC12,ARRDC2,ATP6V1C2,B3GNT6,BHLHA15,BNIP3,CACNA1B,CARD19,CBFB,CCDC15,CCDC68,CCNG1,CD36,CD68,CD83,CDC14A,CEBPD,CHRD,CLDN3,CLDN8,CLHC1,COL5A3,CTSK,CTSZ,CXCL1,CXCL14,CXCR4,CYB5R1,CYP26A1,CYP26B1,DKK1,DPP4,DPYSL5,DRC7,EGF,EIF2AK3,ELF5,EMB,EMC9,EMID1,ENC1,EPYC,ERN1,F2RL2,F5,F8,FABP5,FAM110C,FBXO45,FGF7,FHIT,FICD,FKBP5,F…	165
Cancer,Endocrine System Disorders,Organismal Injury and Abnormalities	Nonpituitary endocrine tumor	4.24e-07			ABCA13,ABHD15,ABHD3,ACE,ADAM28,AGA,AGR2,ALDH1L2,ALDOB,ALOX5,AMN,AREG,ARMC12,ARRDC2,ATP6V1C2,B3GNT6,BHLHA15,BNIP3,C1orf122,CACNA1B,CATSPER2,CAV2,CBFB,CCDC15,CCDC68,CCNG1,CD36,CD68,CD83,CDC14A,CEBPD,CHRD,CITED4,CLDN3,CLHC1,COL5A3,CTSK,CTSZ,CXCL14,CXCR4,CYB5R1,CYP26A1,CYP26B1,DPP4,DPYSL5,DRC7,EGF,EIF2AK3,ELF5,EMB,EMC9,EMID1,EPYC,ERN1,F5,F8,FABP5,FAM110C,FBXO45,FGF7,FKBP5,FMO1,FOCAD,FOXO1,FUT2,FXYD4,…	147
Cancer,Organismal Injury and Abnormalities	Abdominal adenocarcinoma	4.85e-07			ABCA13,ABHD14B,ABHD15,ABHD3,ACE,ADAM28,ADM,AGA,AGR2,ALDH1L2,ALDOB,ALOX5,AMN,AREG,ARMC12,ARRDC2,ATP6V1C2,B3GNT6,BNIP3,CACNA1B,CARD19,CATSPER2,CBFB,CCDC15,CCDC68,CD36,CD68,CDC14A,CDK2AP2,CEBPD,CHRD,CLDN3,CLDN8,CLHC1,COL5A3,CTSK,CXCL1,CXCL14,CXCR4,CYB5R1,CYP26A1,CYP26B1,DEFB1,DKK1,DPP4,DPYSL5,DRC7,EGF,EIF2AK3,EMB,EMID1,ENC1,EPYC,ERN1,F2RL2,F5,F8,FABP5,FAM110C,FBXO45,FGF7,FHIT,FICD,FKBP5,FMO1,FOCAD,F…	160
Cellular Movement,Hematological System Development and Function,Immune Cell Trafficking	Cell movement of antigen presenting cells	5.92e-07		0.994	ALOX5,AREG,CTSK,CTSZ,CXCL1,CXCL14,CXCR4,DEFB1,DPP4,EGF,KIT,KLF15,MMP9,NLRP3,RNASE2,SOD3,TLR7,TRPM2,TYROBP	19
Cancer,Endocrine System Disorders,Gastrointestinal Disease,Organismal Injury and Abnormalities	Pancreatic adenocarcinoma	6.41e-07			AGR2,AREG,ARMC12,BNIP3,CACNA1B,CARD19,CCDC15,CDC14A,COL5A3,CTSK,CXCL1,CXCL14,CXCR4,DPP4,DPYSL5,EIF2AK3,EMB,ERN1,F5,F8,FOCAD,GALNT15,IGFBP3,ITGB8,ITPRIP,KIAA0513,KIT,KMO,LAMB1,LIF,LRP2,MMP26,MMP9,NEBL,NLRP3,PADI2,PLD4,PRICKLE1,RNF128,RNF207,SCNN1A,SLC25A29,SLC37A2,SLC41A2,SLC4A10,ST6GALNAC3,STAC,TFPI2,TLR7,TPO,TRIB1,TRIB3,TRPM2,WDFY4	54
Cancer,Endocrine System Disorders,Gastrointestinal Disease,Organismal Injury and Abnormalities	Pancreatic carcinoma	6.92e-07			AGR2,AREG,ARMC12,BNIP3,CACNA1B,CARD19,CCDC15,CDC14A,COL5A3,CTSK,CXCL1,CXCL14,CXCR4,DPP4,DPYSL5,EIF2AK3,EMB,ERN1,F5,F8,FOCAD,GALNT15,IGFBP3,ITGB8,ITPRIP,KIAA0513,KIT,KMO,LAMB1,LIF,LRP2,MMP26,MMP9,MRPL57,NEBL,NLRP3,PADI2,PLD4,PRICKLE1,RNF128,RNF207,SCNN1A,SLC25A29,SLC37A2,SLC41A2,SLC4A10,SSTR2,ST6GALNAC3,STAC,TFPI2,TLR7,TPO,TRIB1,TRIB3,TRPM2,WDFY4	56
Cellular Function and Maintenance	Cellular homeostasis	6.98e-07		-0.545	ACE,ADM,AGA,ALOX5,BHLHA15,BNIP3,CBFB,CD36,CD83,CHRD,COL5A3,CTSK,CXCL1,CXCR4,CYP26B1,DEFB1,DKK1,EGF,EIF2AK3,ERN1,F5,FABP5,FGF7,FOXO1,HK2,IGFBP3,IL12RB2,IRF8,ITGB8,KIT,KLF15,LIF,MMP9,MRPL41,NLRP3,NUCB2,PLD4,RNF128,SCNN1A,SLC12A2,SLC1A1,SLC39A8,SLC4A10,TLR7,TRIB3,TRPM2,TSC22D3,TYROBP	48
Amino Acid Metabolism,Molecular Transport,Small Molecule Biochemistry	Transmembrane transport of amino acids	7.89e-07			SLC1A1,SLC25A29,SLC38A9,SLC6A20,SLC7A2	5
Cancer,Endocrine System Disorders,Gastrointestinal Disease,Organismal Injury and Abnormalities	Pancreatic cancer	7.96e-07		1	AGR2,AREG,ARMC12,BNIP3,CACNA1B,CARD19,CCDC15,CDC14A,COL5A3,CTSK,CXCL1,CXCL14,CXCR4,DKK1,DPP4,DPYSL5,EIF2AK3,EMB,ERN1,F5,F8,FOCAD,GALNT15,IGFBP3,ITGB8,ITPRIP,KIAA0513,KIT,KMO,LAMB1,LIF,LRP2,MMP26,MMP9,MRPL57,NEBL,NLRP3,PADI2,PLD4,PRICKLE1,RNF128,RNF207,SCNN1A,SLC25A29,SLC37A2,SLC41A2,SLC4A10,SPINK7,SSTR2,ST6GALNAC3,STAC,TFPI2,TLR7,TPO,TRIB1,TRIB3,TRPM2,WDFY4	58
Protein Synthesis	Quantity of protein in blood	1.03e-06		1.721	ALOX5,CACNA1B,CD36,COL5A3,CXCL14,DPP4,EIF2AK3,FABP5,IGFBP3,IL12RB2,LIF,MMP9,NLRP3,NPR3,PLD4,RNF128,SRXN1,SSTR2,TFPI2,TRPM2,TSC22D3	21
Cancer,Neurological Disease,Organismal Injury and Abnormalities	Glioma	1.11e-06		-1	ABCA13,ABHD14B,ABHD15,ACE,ADAM28,ADM,AGA,ALDH1L2,ALOX5,AMN,ARMC12,ARRDC2,B3GNT6,BHLHA15,CACNA1B,CARD19,CATSPER2,CBFB,CCDC15,CCDC68,CDC14A,CDK2AP2,CHRD,CLDN3,CLDN8,COL5A3,CTSK,CTSZ,CXCL1,CXCL14,CXCR4,CYP26B1,DPP4,DPYSL5,DRC7,EGF,EIF2AK3,ELF5,EMB,EMID1,ENC1,EPYC,F5,F8,FABP5,FAM110C,FBXO45,FICD,FMO1,FOCAD,FOXO1,GNPNAT1,GYS2,HES2,HGD,HK2,IGFBP3,IL12RB2,INSIG2,ITGB8,ITPRIP,KIT,KLF15,KRT78,LAMB1,LIF,LR…	118
Inflammatory Response	Inflammatory response	1.12e-06		1.064	ACE,ADM,ALOX5,CD36,CEBPD,CXCL1,CXCL14,CXCR4,CYP26B1,DEFB1,DPP4,EGF,ERN1,ISG15,KIT,LIF,MMP26,MMP9,MT-ND5,NLRP3,PLPP6,RNASE2,SLC7A2,SMPDL3B,SOD3,TLR7,TRPM2,TYROBP,WFDC1	29
Cancer,Cellular Development,Cellular Growth and Proliferation,Organismal Injury and Abnormalities,Tumor Morphology	Proliferation of tumor cells	1.24e-06		1.588	ADAM28,AGA,ALOX5,AREG,BNIP3,CTSZ,CXCL1,CXCR4,DKK1,EGF,EIF2AK3,FHIT,FOXO1,IGFBP3,KIT,LIF,MMP9,SPDEF,SPINK7,SSTR2	20
Lipid Metabolism,Small Molecule Biochemistry	Synthesis of lipid	1.44e-06		0.224	ABHD3,ADM,ALOX5,AREG,BNIP3,CAV2,CD36,CD83,CXCL1,CYP26A1,DPP4,EGF,EIF2AK3,FABP5,FGF7,FOXO1,GSTM4,GYS2,INSIG2,KDSR,KIT,LIF,MMP9,PLPP6,SCD5,SLC1A1,TRIB1,TRIB3	28
Cancer,Organismal Injury and Abnormalities	Frequency of tumor	1.48e-06		0.199	ABCA13,ABHD14B,ABHD3,ACE,ADAM28,ADM,AGR2,ALDH1L2,ALDOB,ALOX5,AREG,ARMC12,ATP6V1C2,B3GNT6,BHLHA15,BNIP3,CACNA1B,CBFB,CCDC15,CCDC68,CCNG1,CD36,CD68,CDC14A,CEBPD,CHRD,CLDN3,CLDN8,CLHC1,COL5A3,CTSK,CTSZ,CXCL1,CXCL14,CXCR4,CYB5R1,CYP26A1,CYP26B1,DEFB1,DPP4,DPYSL5,DRC7,EGF,EIF2AK3,EMB,EMID1,ENC1,EPYC,ERN1,F2RL2,F5,F8,FABP5,FAM110C,FGF7,FHIT,FICD,FKBP5,FMO1,FOCAD,FOXO1,FUT2,GALNT15,GNPNAT1,GSTM4,GSTZ1,G…	143
Endocrine System Disorders,Gastrointestinal Disease,Organismal Injury and Abnormalities	Pancreatic duct disorder	1.57e-06			AGR2,AREG,ARMC12,BHLHA15,BNIP3,CACNA1B,CARD19,CCDC15,CDC14A,COL5A3,CTSK,CXCL1,CXCL14,CXCR4,DPP4,DPYSL5,EIF2AK3,EMB,ERN1,F5,F8,FOCAD,GALNT15,ITPRIP,KIAA0513,KIT,KMO,LAMB1,LIF,LRP2,MMP9,NEBL,NLRP3,PADI2,PLD4,PRICKLE1,RNF128,RNF207,SCNN1A,SLC25A29,SLC37A2,SLC41A2,SLC4A10,ST6GALNAC3,STAC,TFPI2,TLR7,TPO,TRIB1,TRIB3,TRPM2,WDFY4	52
Hematological System Development and Function,Inflammatory Response,Tissue Morphology	Quantity of macrophages	1.69e-06		-0.19	CD36,CTSK,CXCL14,FGF7,IL12RB2,IRF8,KIT,LIF,MMP9,NLRP3,SLC39A8,SLC7A2,TLR7,TRIB1	14
Hematological System Development and Function,Tissue Morphology	Quantity of myeloid cells	2.24e-06		-0.584	AGR2,ALOX5,CBFB,CD36,CTSK,CXCL14,CXCR4,DKK1,FGF7,IGFBP3,IL12RB2,IRF8,KIT,LIF,MMP9,NLRP3,PLD4,SLC39A8,SLC7A2,TLR7,TRIB1,TSC22D3,TYROBP	23
Connective Tissue Disorders,Organismal Injury and Abnormalities	Abnormality of adipose tissue	2.28e-06		0	ACE,CD36,CEBPD,CYP26A1,CYP26B1,DPP4,FABP5,LIF,SC5D,TRIB1	10
Cellular Movement,Hematological System Development and Function,Immune Cell Trafficking	Cell movement of granulocytes	2.73e-06		1.92	ADM,ALOX5,AREG,CBFB,CD36,CXCL1,CXCL14,CYP26A1,CYP26B1,DEFB1,DPP4,ERN1,IGFBP3,MMP9,NLRP3,SPDEF,TLR7,TRPM2	18
Gastrointestinal Disease,Hepatic System Disease,Organismal Injury and Abnormalities	Liver Damage	2.88e-06		0.835	ADM,ALOX5,AREG,BNIP3,CXCL1,EGF,GSTZ1,KMO,LIF,MMP9,NLRP3,PAPSS2	12
Hematological System Development and Function,Tissue Morphology	Quantity of antigen presenting cells	2.88e-06		0.964	CD36,CD83,CTSK,CXCL14,FGF7,IL12RB2,IRF8,KIT,LIF,MMP9,NLRP3,SLC39A8,SLC7A2,TLR7,TRIB1,TYROBP	16
Cancer,Endocrine System Disorders,Organismal Injury and Abnormalities	Endocrine carcinoma	2.94e-06			ABCA13,ABHD15,ABHD3,ACE,ADAM28,AGA,AGR2,ALDH1L2,ALDOB,ALOX5,AMN,AREG,ARMC12,ARRDC2,ATP6V1C2,B3GNT6,BHLHA15,BNIP3,C1orf122,CACNA1B,CATSPER2,CAV2,CBFB,CCDC15,CCDC68,CCNG1,CD36,CD68,CD83,CDC14A,CEBPD,CHRD,CITED4,CLDN3,CLDN8,CLHC1,COL5A3,CTSK,CTSZ,CXCL14,CXCR4,CYB5R1,CYP26A1,CYP26B1,DPP4,DPYSL5,DRC7,EGF,EIF2AK3,ELF5,EMB,EMC9,EMID1,EPYC,ERN1,F5,F8,FABP5,FAM110C,FBXO45,FGF7,FKBP5,FMO1,FOCAD,FOXO1,FUT2,…	147
Cancer,Neurological Disease,Organismal Injury and Abnormalities	Central nervous system solid tumor	3.04e-06		0	ABCA13,ABHD14B,ABHD15,ACE,ADAM28,ADM,AGA,ALDH1L2,ALOX5,AMN,ARMC12,ARRDC2,ATP6V1C2,B3GNT6,BHLHA15,CACNA1B,CARD19,CATSPER2,CBFB,CCDC15,CCDC68,CDC14A,CDK2AP2,CHRD,CLDN3,CLDN8,COL5A3,CTSK,CTSZ,CXCL1,CXCL14,CXCR4,CYP26B1,DPP4,DPYSL5,DRC7,EGF,EIF2AK3,ELF5,EMB,EMID1,ENC1,EPYC,F5,F8,FABP5,FAM110C,FBXO45,FICD,FMO1,FOCAD,FOXO1,GNPNAT1,GYS2,HES2,HGD,HK2,IGFBP3,IL12RB2,INSIG2,ITGB8,ITPRIP,KIT,KLF15,KRT78,LAM…	119
Cancer,Organismal Injury and Abnormalities	Tumorigenesis of epithelial neoplasm	3.11e-06		-0.149	ABCA13,ABHD14B,ABHD3,ACE,ADAM28,ADM,AGR2,ALDH1L2,ALDOB,ALOX5,AREG,ARMC12,ATP6V1C2,B3GNT6,BHLHA15,BNIP3,CACNA1B,CBFB,CCDC15,CCDC68,CD36,CD68,CDC14A,CEBPD,CHRD,CLDN3,CLDN8,CLHC1,COL5A3,CTSK,CTSZ,CXCL1,CXCR4,CYB5R1,CYP26A1,CYP26B1,DEFB1,DPP4,DPYSL5,DRC7,EGF,EIF2AK3,EMB,EMID1,ENC1,EPYC,ERN1,F2RL2,F5,F8,FABP5,FAM110C,FGF7,FHIT,FICD,FKBP5,FMO1,FOCAD,FOXO1,FUT2,GALNT15,GNPNAT1,GSTM4,GSTZ1,GYS2,HEPACAM,H…	141
Cancer,Gastrointestinal Disease,Organismal Injury and Abnormalities	Digestive system cancer	3.17e-06		-1	ABCA13,ABHD14B,ABHD15,ABHD3,ACE,ADAM28,ADM,AGA,AGR2,ALDH1L2,ALDOB,ALOX5,AMN,AREG,ARMC12,ARRDC2,ATP6V1C2,B3GNT6,BNIP3,CACNA1B,CARD19,CBFB,CCDC15,CCDC68,CCNG1,CD36,CD68,CD83,CDC14A,CEBPD,CHRD,CLDN3,CLDN8,CLHC1,COL5A3,CTSK,CXCL1,CXCL14,CXCR4,CYB5R1,CYP26A1,CYP26B1,DKK1,DPP4,DPYSL5,DRC7,EGF,EIF2AK3,ELF5,EMB,EMID1,ENC1,EPYC,ERN1,F2RL2,F5,F8,FABP5,FAM110C,FBXO45,FGF7,FHIT,FICD,FKBP5,FMO1,FOCAD,FOXO1,GA…	161
Hematological System Development and Function,Tissue Morphology	Quantity of blood cells	3.24e-06		0.171	ADAM28,AGR2,ALOX5,CBFB,CD36,CD83,CTSK,CXCL1,CXCL14,CXCR4,DKK1,EGF,FABP5,FGF7,FOXO1,GSTZ1,IGFBP3,IL12RB2,IRF8,ISG15,ITGB8,KIT,LIF,MMP9,NLRP3,NPR3,PLD4,SLC39A8,SLC7A2,TLR7,TRIB1,TSC22D3,TYROBP,WDFY4	34
Cancer,Endocrine System Disorders,Gastrointestinal Disease,Organismal Injury and Abnormalities	Pancreatic ductal adenocarcinoma	3.43e-06			AGR2,AREG,ARMC12,BNIP3,CACNA1B,CARD19,CCDC15,CDC14A,COL5A3,CTSK,CXCL1,CXCL14,CXCR4,DPP4,DPYSL5,EIF2AK3,EMB,ERN1,F5,F8,FOCAD,GALNT15,ITPRIP,KIAA0513,KIT,KMO,LAMB1,LIF,LRP2,MMP9,NEBL,NLRP3,PADI2,PLD4,PRICKLE1,RNF128,RNF207,SCNN1A,SLC25A29,SLC37A2,SLC41A2,SLC4A10,ST6GALNAC3,STAC,TFPI2,TLR7,TPO,TRIB1,TRIB3,TRPM2,WDFY4	51
Cancer,Organismal Injury and Abnormalities	Growth of solid tumor	3.8e-06		0.644	ADAM28,ADM,ALOX5,AREG,CXCL1,CXCL14,CXCR4,DKK1,DPP4,EGF,FHIT,IGFBP3,KIT,LAMB1,LIF,MMP9,SPDEF,SPINK7,SSTR2	19
Post-Translational Modification	Activation of protein	4.02e-06		-0.503	ADM,EGF,FABP5,FGF7,IGFBP3,KIT,LIF	7
Cellular Development,Cellular Growth and Proliferation,Hematological System Development and Function,Hematopoiesis,Lymphoid Tissue Structure and Development,Tissue Development	Leukopoiesis	4.09e-06		0.573	ADM,ALOX5,CBFB,CD36,CD83,CHRD,CXCL1,CXCR4,CYP26B1,DKK1,DPP4,EIF2AK3,ERN1,F5,FOXO1,IGFBP3,IL12RB2,IRF8,ITGB8,KIT,LIF,NLRP3,RNF128,THNSL2,TLR7,TRIB1,TRPM2,TYROBP	28
Cellular Development,Cellular Growth and Proliferation,Hematological System Development and Function,Hematopoiesis,Lymphoid Tissue Structure and Development,Tissue Development	Development of mononuclear leukocytes	4.36e-06		0.626	ADM,CBFB,CD36,CD83,CHRD,CXCL1,CXCR4,CYP26B1,DKK1,DPP4,EIF2AK3,ERN1,F5,FOXO1,IGFBP3,IL12RB2,IRF8,ITGB8,KIT,LIF,NLRP3,RNF128,THNSL2,TLR7,TYROBP	25
Cancer,Neurological Disease,Organismal Injury and Abnormalities	Brain glioma	4.37e-06			ABCA13,ABHD14B,ABHD15,ACE,ADAM28,ADM,AGA,ALDH1L2,ALOX5,AMN,ARMC12,ARRDC2,B3GNT6,BHLHA15,CACNA1B,CARD19,CATSPER2,CBFB,CCDC15,CCDC68,CDC14A,CDK2AP2,CHRD,CLDN3,CLDN8,COL5A3,CTSK,CTSZ,CXCL14,CXCR4,CYP26B1,DPP4,DPYSL5,DRC7,EGF,EIF2AK3,ELF5,EMB,EMID1,ENC1,EPYC,F5,F8,FABP5,FAM110C,FBXO45,FICD,FMO1,FOCAD,GNPNAT1,GYS2,HES2,HGD,IGFBP3,IL12RB2,INSIG2,ITGB8,ITPRIP,KIT,KLF15,KRT78,LAMB1,LIF,LRP2,LRP4,MMP26,MM…	113
Cancer,Endocrine System Disorders,Gastrointestinal Disease,Organismal Injury and Abnormalities	Pancreatic tumor	4.4e-06		1.069	AGR2,AREG,ARMC12,BHLHA15,BNIP3,CACNA1B,CARD19,CCDC15,CDC14A,COL5A3,CTSK,CTSZ,CXCL1,CXCL14,CXCR4,DKK1,DPP4,DPYSL5,EIF2AK3,EMB,ERN1,F5,F8,FMO1,FOCAD,GALNT15,IGFBP3,ITGB8,ITPRIP,KIAA0513,KIT,KMO,LAMB1,LIF,LRP2,MMP26,MMP9,MRPL57,NEBL,NLRP3,PADI2,PLD4,PRICKLE1,RNF128,RNF207,SCNN1A,SLC25A29,SLC37A2,SLC41A2,SLC4A10,SPINK7,SSTR2,ST6GALNAC3,STAC,TFPI2,TLR7,TMEM139,TPO,TRIB1,TRIB3,TRPM2,WDFY4	62
Amino Acid Metabolism,Molecular Transport,Small Molecule Biochemistry	Transport of glutamine family amino acid	4.43e-06			SLC1A1,SLC1A7,SLC25A29,SLC38A1,SLC6A20,SLC7A2	6
Cancer,Endocrine System Disorders,Organismal Injury and Abnormalities	Endocrine gland tumor	4.44e-06			ABCA13,ABHD15,ABHD3,ACE,ADAM28,AGA,AGR2,ALDH1L2,ALDOB,ALOX5,AMN,AREG,ARMC12,ARRDC2,ATP6V1C2,B3GNT6,BHLHA15,BNIP3,C1orf122,CACNA1B,CATSPER2,CAV2,CBFB,CCDC15,CCDC68,CCNG1,CD36,CD68,CD83,CDC14A,CEBPD,CHRD,CITED4,CLDN3,CLDN8,CLHC1,COL5A3,CTSK,CTSZ,CXCL14,CXCR4,CYB5R1,CYP26A1,CYP26B1,DPP4,DPYSL5,DRC7,EGF,EIF2AK3,ELF5,EMB,EMC9,EMID1,EPYC,ERN1,F5,F8,FABP5,FAM110C,FBXO45,FGF7,FKBP5,FMO1,FOCAD,FOXO1,FUT2,…	148
Molecular Transport	Transmembrane transport of Zn2+	5.36e-06			SLC1A1,SLC39A2,SLC39A8,TRPM2	4
Cancer,Neurological Disease,Organismal Injury and Abnormalities	Glioma cancer	5.58e-06			ABCA13,ABHD14B,ABHD15,ACE,ADAM28,ADM,AGA,ALDH1L2,ALOX5,AMN,ARMC12,ARRDC2,B3GNT6,BHLHA15,CACNA1B,CARD19,CATSPER2,CBFB,CCDC15,CCDC68,CDC14A,CDK2AP2,CHRD,CLDN3,CLDN8,COL5A3,CTSK,CTSZ,CXCL1,CXCL14,CXCR4,DPP4,DPYSL5,DRC7,EGF,EIF2AK3,ELF5,EMB,EMID1,ENC1,EPYC,F5,F8,FABP5,FAM110C,FBXO45,FICD,FMO1,FOCAD,FOXO1,GNPNAT1,GYS2,HES2,HGD,IGFBP3,IL12RB2,INSIG2,ITGB8,ITPRIP,KIT,KLF15,KRT78,LAMB1,LIF,LRP2,LRP4,MMP2…	114
Gastrointestinal Disease,Organismal Injury and Abnormalities	Damage of digestive system	5.83e-06		1.019	ADM,ALOX5,AREG,BNIP3,CXCL1,EGF,FGF7,GSTZ1,KMO,LIF,MMP9,NLRP3,PAPSS2	13
Cancer,Organismal Injury and Abnormalities	Breast or colorectal cancer	5.98e-06		-1.432	ABCA13,ABHD14B,ACE,ADAM28,ADM,AGR2,ALDH1L2,ALOX5,AMN,AREG,ATP6V1C2,B3GNT6,CACNA1B,CAV2,CBFB,CCDC15,CCNG1,CD36,CD68,CDC14A,CDK2AP2,CEBPD,CHRD,CLDN3,CLDN8,CLHC1,COL5A3,CTSK,CTSZ,CXCL1,CXCL14,CXCR4,CYB5R1,CYP26A1,CYP26B1,DEFB1,DKK1,DPP4,DRC7,EGF,EIF2AK3,ENC1,ERN1,F2RL2,F5,F8,FABP5,FAM110C,FGF7,FHIT,FICD,FKBP5,FMO1,FOXO1,GNPNAT1,GSTM4,GSTZ1,GYS2,HEPACAM,HGD,HK2,IGFBP3,IRF8,ITGB8,ITPRIP,KIT,KRT78,LAMB…	118
Hematological System Development and Function,Tissue Morphology	Quantity of leukocytes	6.15e-06		0.025	ADAM28,AGR2,ALOX5,CBFB,CD36,CD83,CTSK,CXCL1,CXCL14,CXCR4,DKK1,FABP5,FGF7,FOXO1,GSTZ1,IGFBP3,IL12RB2,IRF8,ISG15,ITGB8,KIT,LIF,MMP9,NLRP3,PLD4,SLC39A8,SLC7A2,TLR7,TRIB1,TYROBP,WDFY4	31
Embryonic Development,Organ Development,Organismal Development,Renal and Urological System Development and Function,Tissue Development	Formation of kidney	6.17e-06		0.24	ACE,ADM,AREG,CXCL14,CYP26A1,DKK1,EGF,FGF7,GSTZ1,LIF,LRP2,LRP4,MMP9,SULF2	14
Organismal Injury and Abnormalities,Respiratory Disease	Acute respiratory disorder	7.27e-06			ACE,CCNG1,CEBPD,CTSZ,DPP4,EIF2AK3,ERN1,IGFBP3,IRF8,NLRP3,PDXK,RNASE2,SCNN1A,SMPDL3B,TLR7	15
Lipid Metabolism,Small Molecule Biochemistry	Synthesis of fatty acid	7.64e-06		0.603	ALOX5,AREG,CAV2,CD36,CD83,CXCL1,EGF,FABP5,GSTM4,INSIG2,KIT,LIF,SCD5,SLC1A1,TRIB3	15
Molecular Transport	Transport of molecule	7.67e-06		-0.067	ABCA13,ACE,ADM,ALOX5,AMN,BHLHA15,CACNA1B,CD36,CYB5R1,EGF,FABP5,FGF7,FOXO1,HK2,KLF15,KMO,LIF,LRP2,LRRC26,NPR3,NUCB2,PEA15,PRICKLE1,SCNN1A,SLC12A2,SLC1A1,SLC1A7,SLC22A9,SLC25A29,SLC37A2,SLC38A1,SLC38A9,SLC39A2,SLC39A8,SLC4A10,SLC6A20,SLC7A2,SSTR2,STX18,TRIB1,TRIB3,TRPM2	42
Cancer,Neurological Disease,Organismal Injury and Abnormalities	Central nervous system cancer	7.98e-06		1.067	ABCA13,ABHD14B,ABHD15,ACE,ADAM28,ADM,AGA,ALDH1L2,ALOX5,AMN,ARMC12,ARRDC2,ATP6V1C2,B3GNT6,BHLHA15,CACNA1B,CARD19,CATSPER2,CBFB,CCDC15,CCDC68,CDC14A,CDK2AP2,CHRD,CLDN3,CLDN8,COL5A3,CTSK,CTSZ,CXCL1,CXCL14,CXCR4,DPP4,DPYSL5,DRC7,EGF,EIF2AK3,ELF5,EMB,EMID1,ENC1,EPYC,F5,F8,FABP5,FAM110C,FBXO45,FICD,FMO1,FOCAD,FOXO1,GNPNAT1,GYS2,HES2,HGD,IGFBP3,IL12RB2,INSIG2,ITGB8,ITPRIP,KIT,KLF15,KRT78,LAMB1,LIF,LRP2,…	115
Cancer,Cellular Development,Cellular Growth and Proliferation,Organismal Injury and Abnormalities,Tumor Morphology	Proliferation of cancer cells	8.11e-06		1.645	ADAM28,AGA,AREG,BNIP3,CXCL1,CXCR4,DKK1,EGF,FHIT,FOXO1,IGFBP3,KIT,LIF,MMP9,SPDEF,SPINK7	16
Organismal Injury and Abnormalities	Bleeding	8.22e-06		1.553	ACE,ADM,ALOX5,CACNA1B,CBFB,CXCR4,EIF2AK3,ERN1,F2RL2,F5,F8,ITGB8,KIT,LIF,MMP9,NPR3,SLC12A2,SSTR2	18
Connective Tissue Development and Function,Tissue Morphology	Quantity of connective tissue	8.89e-06		-0.933	ACE,ADM,CBFB,CCNG1,CD36,CD83,CEBPD,COL5A3,CTSK,CXCL14,DKK1,EGF,EIF2AK3,FABP5,IGFBP3,IRF8,LIF,MMP9,NPR3,SLC12A2,TSC22D3,TYROBP	22
Connective Tissue Development and Function,Tissue Morphology	Quantity of connective tissue cells	8.9e-06		-0.981	ADM,CBFB,CCNG1,CTSK,DKK1,EGF,EIF2AK3,IGFBP3,IRF8,LIF,NPR3,TSC22D3,TYROBP	13
Gastrointestinal Disease,Hepatic System Disease,Organismal Injury and Abnormalities	Hepatic injury	8.99e-06		1.129	ADM,ALOX5,BNIP3,CXCL1,EGF,KMO,LIF,MMP9,NLRP3	9
Cancer,Hematological Disease,Organismal Injury and Abnormalities	Mature lymphocytic neoplasm	9.62e-06			ABCA13,ACE,ALOX5,CACNA1B,CAV2,CD36,CD68,CD83,CDC14A,CEBPD,CHRD,CTSK,CXCL1,CXCL14,CXCR4,CYP26B1,DKK1,DPP4,EGF,EIF2AK3,EMB,ENC1,FHIT,FOXO1,HK2,IGFBP3,IL12RB2,IRF8,ISG15,KIT,KMO,LAMB1,LIF,LRP2,LRP4,MMP26,MMP9,MPEG1,NUCB2,PLA2G2C,PLD4,PRICKLE1,SCNN1A,SHISA9,SLC4A10,SLC7A2,TLR7	47
Hematological System Development and Function,Inflammatory Response,Tissue Morphology	Quantity of phagocytes	1.01e-05		-0.177	AGR2,CD36,CD83,CTSK,CXCL14,FGF7,IGFBP3,IL12RB2,IRF8,KIT,LIF,MMP9,NLRP3,PLD4,SLC39A8,SLC7A2,TLR7,TRIB1,TYROBP	19
Cancer,Organismal Injury and Abnormalities	Lymphoid cancer	1.01e-05		-1.951	ABCA13,ACE,ADAM28,ALOX5,CACNA1B,CARD19,CAV2,CBFB,CD36,CD68,CD83,CDC14A,CEBPD,CHRD,CTSK,CXCL1,CXCL14,CXCR4,CYP26B1,DKK1,DPP4,EGF,EIF2AK3,EMB,ENC1,F5,FABP5,FHIT,FOXO1,GSTM4,HK2,IGFBP3,IL12RB2,IRF8,ISG15,KIT,KMO,LAMB1,LIF,LRP2,LRP4,MMP26,MMP9,MPEG1,MT-ND5,NUCB2,PLA2G2C,PLD4,PRICKLE1,RIMKLB,SCNN1A,SHISA9,SLC22A9,SLC41A2,SLC4A10,SLC7A2,SMPDL3B,SPINK7,SSTR2,ST6GALNAC3,TLR7,TPO,ZNF185	63
Cell Morphology,Organ Morphology,Organismal Injury and Abnormalities,Tissue Morphology	Abnormal morphology of goblet cells	1.03e-05			AGR2,AREG,EGF,MMP9,SPDEF	5
Hematological System Development and Function,Lymphoid Tissue Structure and Development,Tissue Morphology	Morphology of lymphoid tissue	1.05e-05			AGR2,ALOX5,CTSK,CXCL14,CXCR4,CYP26A1,CYP26B1,EGF,FGF7,GSTZ1,IRF8,KIT,NLRP3,PLD4,RNF128,TLR7,TRIB1,TSC22D3,TYROBP,WDFY4	20
Cell-mediated Immune Response,Cellular Development,Cellular Function and Maintenance,Cellular Growth and Proliferation,Embryonic Development,Hematological System Development and Function,Hematopoiesis,Lymphoid Tissue Structure and Development,Organ Development,Organismal Development,Tissue Development	Formation of thymocytes	1.08e-05			CBFB,CD83,CXCR4,DKK1,EIF2AK3,F5,KIT,TYROBP	8
Cellular Movement,Hematological System Development and Function	Mobilization of myeloid cells	1.18e-05		0.625	ALOX5,CXCL14,CXCR4,DPP4,TRIB1	5
Cell Morphology,Connective Tissue Development and Function,Connective Tissue Disorders,Organismal Injury and Abnormalities,Skeletal and Muscular Disorders,Skeletal and Muscular System Development and Function,Tissue Development,Tissue Morphology	Abnormal morphology of osteoclasts	1.18e-05			CD68,CTSK,LIF,NPR3,TYROBP	5
Organismal Injury and Abnormalities	Non-malignant disorder	1.18e-05		-1.323	ABHD3,ACE,AREG,BNIP3,CAV2,CCDC68,CD68,CD83,CEBPD,CHRD,COL5A3,CXCL14,CXCR4,CYP26A1,DKK1,EGF,ENC1,FABP5,FGF7,FHIT,FOXO1,HOPX,IGFBP3,IL12RB2,INSIG2,IRF8,ITGB8,KIT,LIF,LRP2,LRP4,MMP26,MMP9,NEBL,PADI2,PAPSS2,PEA15,PPA1,PRICKLE1,RCN2,SC5D,SLC12A2,SLC1A1,SSTR2,TLR7,TPO,TRIB3	47
Cancer,Organismal Injury and Abnormalities	Growth of malignant tumor	1.22e-05		1.311	ADAM28,ADM,AGA,ALOX5,AREG,BNIP3,CXCL1,CXCR4,DKK1,EGF,FHIT,FOXO1,IGFBP3,KIT,LIF,MMP9,SPDEF,SPINK7,SSTR2	19
Cancer,Organismal Injury and Abnormalities	Ductal carcinoma	1.24e-05			ABCA13,ACE,ADAM28,AGA,AGR2,ALOX5,AREG,ARMC12,BNIP3,CACNA1B,CARD19,CBFB,CCDC15,CCNG1,CD68,CDC14A,CHRD,COL5A3,CTSK,CXCL1,CXCL14,CXCR4,DPP4,DPYSL5,EIF2AK3,EMB,ERN1,F5,F8,FOCAD,FOXO1,GALNT15,GYS2,HK2,ITPRIP,KIAA0513,KIT,KMO,LAMB1,LIF,LRP2,LRP4,MMP26,MMP9,NEBL,NLRP3,PADI2,PLD4,PRICKLE1,RNF128,RNF207,SCNN1A,SLC25A29,SLC37A2,SLC41A2,SLC4A10,SSTR2,ST6GALNAC3,STAC,TFPI2,TLR7,TPO,TRIB1,TRIB3,TRPM2,WDFY4	66
Cellular Development,Cellular Growth and Proliferation,Hematological System Development and Function,Hematopoiesis,Lymphoid Tissue Structure and Development,Tissue Development	Hematopoiesis of mononuclear leukocytes	1.3e-05		0.32	CBFB,CD36,CD83,CHRD,CXCL1,CXCR4,CYP26B1,DKK1,DPP4,EIF2AK3,ERN1,F5,FOXO1,IGFBP3,IL12RB2,IRF8,ITGB8,KIT,LIF,NLRP3,RNF128,THNSL2,TLR7,TYROBP	24
Lipid Metabolism,Molecular Transport,Small Molecule Biochemistry	Concentration of lipid	1.3e-05		-1.522	ACE,ADM,ALOX5,CACNA1B,CD36,CXCL14,CYP26A1,CYP26B1,EGF,EIF2AK3,FABP5,FGF7,FKBP5,FOXO1,IGFBP3,IRF8,KLF15,LIF,LRP2,MMP9,NUCB2,SC5D,SCNN1A,SLC12A2,SLC1A1,SSTR2,TRIB1,TSC22D3	28
Cancer,Organismal Injury and Abnormalities	Development of carcinoma	1.33e-05		-0.393	ABCA13,ABHD14B,ABHD3,ACE,ADAM28,ADM,AGR2,ALDH1L2,ALDOB,ALOX5,AREG,ARMC12,ATP6V1C2,B3GNT6,BNIP3,CACNA1B,CBFB,CCDC15,CD36,CD68,CDC14A,CHRD,CLDN3,CLDN8,CLHC1,COL5A3,CTSK,CTSZ,CXCL1,CXCR4,CYB5R1,CYP26A1,CYP26B1,DEFB1,DPP4,DPYSL5,DRC7,EGF,EIF2AK3,EMB,EMID1,ENC1,EPYC,ERN1,F2RL2,F5,F8,FABP5,FAM110C,FGF7,FHIT,FICD,FKBP5,FMO1,FOCAD,FOXO1,FUT2,GALNT15,GNPNAT1,GSTM4,GSTZ1,GYS2,HEPACAM,HGD,HK2,IGFBP3,IL12RB2…	138
Cancer,Gastrointestinal Disease,Organismal Injury and Abnormalities	Hepato-pancreato-biliary cancer	1.33e-05		0.05	ABCA13,ABHD3,ACE,ADAM28,AGA,AGR2,ALDH1L2,ALDOB,ALOX5,AMN,AREG,ARMC12,ATP6V1C2,B3GNT6,BNIP3,CACNA1B,CARD19,CCDC15,CCNG1,CD36,CDC14A,CHRD,COL5A3,CTSK,CXCL1,CXCL14,CXCR4,DKK1,DPP4,DPYSL5,DRC7,EGF,EIF2AK3,ELF5,EMB,EMID1,ENC1,ERN1,F5,F8,FABP5,FHIT,FOCAD,FOXO1,GALNT15,GNPNAT1,GSTZ1,GYS2,HEPACAM,HEPACAM2,HGD,HK2,IGFBP3,ISG15,ITGB8,ITPRIP,KIAA0513,KIT,KMO,KRT78,LAMB1,LIF,LRP2,LRP4,MMP26,MMP9,MRPL57,NAT8,…	107
Cell-mediated Immune Response,Cellular Development,Cellular Function and Maintenance,Cellular Growth and Proliferation,Embryonic Development,Hematological System Development and Function,Hematopoiesis,Lymphoid Tissue Structure and Development,Organ Development,Organismal Development,Tissue Development	T cell development	1.35e-05		0.508	CBFB,CD83,CHRD,CXCL1,CXCR4,CYP26B1,DKK1,EIF2AK3,F5,FOXO1,IGFBP3,IL12RB2,IRF8,ITGB8,KIT,LIF,NLRP3,RNF128,TLR7,TYROBP	20
Cellular Growth and Proliferation,Organ Development,Reproductive System Development and Function	Proliferation of gonadal cells	1.35e-05		-0.861	AREG,EGF,FGF7,FOXO1,KIT,LIF,TSC22D3	7
Metabolic Disease,Organismal Injury and Abnormalities	Abnormal metabolism	1.37e-05		-0.808	ACE,CD36,CYP26A1,CYP26B1,DPP4,ERN1,FGF7,FOXO1,IGFBP3,INSIG2,KIT,KMO,LRP2,MMP9,TRIB1,TYROBP	16
Metabolic Disease,Organismal Injury and Abnormalities	Glucose metabolism disorder	1.37e-05		-1.82	ACE,ADM,AGR2,ALDOB,ARMC12,BHLHA15,CACNA1B,CCDC68,CCNG1,CD36,CEBPD,COL5A3,CTSK,CXCL1,CXCL14,CXCR4,DKK1,DPP4,EIF2AK3,ERN1,FKBP5,FOXO1,HK2,IGFBP3,KLF15,KMO,MMP9,MPEG1,NEBL,NLRP3,PDXK,PEA15,PLD4,PLEK,PPA1,SCNN1A,SLC37A2,SLC39A8,SSTR2,TLR7,TRIB1,TRIB3,TSC22D3,TYROBP	44
Cell Morphology,Tissue Morphology	Morphology of connective tissue cells	1.45e-05			ADM,CBFB,CD68,CEBPD,CTSK,CXCL14,EIF2AK3,LIF,LRP4,MMP9,NPR3,SLC12A2,TRIB1,TYROBP	14
Cancer,Organismal Injury and Abnormalities	Malignant solid organ tumor	1.46e-05			ABCA13,ABHD15,ABHD3,ACE,ADAM28,AGA,AGR2,ALDH1L2,ALDOB,ALOX5,AREG,ARMC12,ARRDC2,ATP6V1C2,B3GNT6,BHLHA15,CACNA1B,CATSPER2,CCDC15,CCDC68,CD36,CDK2AP2,CHRD,CLDN3,CLHC1,COL5A3,CTSK,CXCL14,CYB5R1,CYP26A1,CYP26B1,DEFB1,DPP4,DPYSL5,DRC7,EGF,EIF2AK3,ELF5,EMB,EMID1,ENC1,EPYC,ERN1,F2RL2,F5,F8,FABP5,FAM110C,FBXO45,FGF7,FHIT,FKBP5,FMO1,FOCAD,FOXO1,FUT2,GALNT15,GYS2,HEPACAM,HEPACAM2,HGD,HK2,IGFBP3,IL12RB2,IRF8…	133
Cellular Development,Cellular Growth and Proliferation,Embryonic Development,Hematological System Development and Function,Hematopoiesis,Lymphoid Tissue Structure and Development,Organ Development,Organismal Development,Tissue Development	Lymphopoiesis	1.51e-05		0.597	CBFB,CD36,CD83,CHRD,CXCL1,CXCR4,CYP26B1,DKK1,DPP4,EIF2AK3,ERN1,F5,FOXO1,IGFBP3,IL12RB2,IRF8,ITGB8,KIT,LIF,NLRP3,RNF128,TLR7,TYROBP	23
Cancer,Hematological Disease,Immunological Disease,Organismal Injury and Abnormalities	Neoplasia of leukocytes	1.58e-05		-1.951	ABCA13,ACE,ADAM28,ALOX5,CACNA1B,CAV2,CBFB,CD36,CD68,CD83,CDC14A,CEBPD,CHRD,CTSK,CXCL1,CXCL14,CXCR4,CYP26B1,DKK1,DPP4,EGF,EIF2AK3,EMB,ENC1,F5,FABP5,FHIT,FOXO1,GSTM4,HK2,IGFBP3,IL12RB2,IRF8,ISG15,KIT,KMO,LAMB1,LIF,LRP2,LRP4,MMP26,MMP9,MPEG1,MT-ND5,NUCB2,PLA2G2C,PLD4,PRICKLE1,SCNN1A,SHISA9,SLC22A9,SLC4A10,SLC7A2,SMPDL3B,SPINK7,ST6GALNAC3,TLR7,TPO,ZNF185	59
Cancer,Dermatological Diseases and Conditions,Organismal Injury and Abnormalities	Skin cancer	1.58e-05			ABCA13,ABHD15,ABHD3,ACE,ADAM28,AGA,AGR2,ALDH1L2,ALDOB,ALOX5,AREG,ARMC12,ARRDC2,ATP6V1C2,B3GNT6,BHLHA15,CACNA1B,CATSPER2,CCDC15,CCDC68,CD36,CDK2AP2,CHRD,CLDN3,CLHC1,COL5A3,CTSK,CXCL14,CYB5R1,CYP26A1,CYP26B1,DEFB1,DPP4,DPYSL5,DRC7,EGF,EIF2AK3,ELF5,EMB,EMID1,ENC1,EPYC,ERN1,F2RL2,F5,F8,FABP5,FAM110C,FBXO45,FGF7,FHIT,FKBP5,FMO1,FOCAD,FOXO1,FUT2,GALNT15,GYS2,HEPACAM,HEPACAM2,HGD,HK2,IGFBP3,IL12RB2,IRF8…	132
Amino Acid Metabolism,Molecular Transport,Small Molecule Biochemistry	Transport of L-amino acid	1.61e-05			SLC1A1,SLC1A7,SLC25A29,SLC38A1,SLC6A20,SLC7A2	6
Cardiovascular System Development and Function	Development of vasculature	1.61e-05		-0.29	ACE,ADM,ALOX5,AREG,CAV2,CBFB,CD36,CEBPD,CHRD,CXCL1,CXCL14,CXCR4,CYP26B1,DKK1,EGF,EIF2AK3,ERN1,FGF7,FOXO1,HK2,IGFBP3,ISG15,ITGB8,KIT,LIF,LRP2,MMP9,PRICKLE1,SLC1A1,SLC41A2,SSTR2,SULF2,TRIB1	33
Cancer,Hematological Disease,Immunological Disease,Organismal Injury and Abnormalities	Lymphocytic cancer	1.68e-05		-1.951	ABCA13,ACE,ADAM28,ALOX5,CACNA1B,CARD19,CAV2,CBFB,CD36,CD68,CD83,CDC14A,CEBPD,CHRD,CTSK,CXCL1,CXCL14,CXCR4,CYP26B1,DKK1,DPP4,EGF,EIF2AK3,EMB,ENC1,F5,FABP5,FHIT,FOXO1,GSTM4,HK2,IGFBP3,IL12RB2,IRF8,ISG15,KIT,KMO,LAMB1,LIF,LRP2,LRP4,MMP26,MMP9,MPEG1,MT-ND5,NUCB2,PLA2G2C,PLD4,PRICKLE1,RIMKLB,SCNN1A,SHISA9,SLC22A9,SLC41A2,SLC4A10,SLC7A2,SMPDL3B,SPINK7,ST6GALNAC3,TLR7,TPO,ZNF185	62
Cancer,Hematological Disease,Organismal Injury and Abnormalities	Malignant lymphocytic neoplasm	1.68e-05		-1.951	ABCA13,ACE,ADAM28,ALOX5,CACNA1B,CARD19,CAV2,CBFB,CD36,CD68,CD83,CDC14A,CEBPD,CHRD,CTSK,CXCL1,CXCL14,CXCR4,CYP26B1,DKK1,DPP4,EGF,EIF2AK3,EMB,ENC1,F5,FABP5,FHIT,FOXO1,GSTM4,HK2,IGFBP3,IL12RB2,IRF8,ISG15,KIT,KMO,LAMB1,LIF,LRP2,LRP4,MMP26,MMP9,MPEG1,MT-ND5,NUCB2,PLA2G2C,PLD4,PRICKLE1,RIMKLB,SCNN1A,SHISA9,SLC22A9,SLC41A2,SLC4A10,SLC7A2,SMPDL3B,SPINK7,ST6GALNAC3,TLR7,TPO,ZNF185	62
Cancer,Gastrointestinal Disease,Organismal Injury and Abnormalities	Pancreatobiliary adenocarcinoma	1.72e-05			AGR2,AREG,ARMC12,BNIP3,CACNA1B,CARD19,CCDC15,CDC14A,COL5A3,CTSK,CXCL1,CXCL14,CXCR4,DPP4,DPYSL5,EIF2AK3,EMB,EMID1,ERN1,F5,F8,FOCAD,GALNT15,IGFBP3,ITGB8,ITPRIP,KIAA0513,KIT,KMO,LAMB1,LIF,LRP2,MMP26,MMP9,NEBL,NLRP3,PADI2,PLD4,PRICKLE1,RNF128,RNF207,SCNN1A,SLC25A29,SLC37A2,SLC41A2,SLC4A10,ST6GALNAC3,STAC,TFPI2,TLR7,TPO,TRIB1,TRIB3,TRPM2,WDFY4	55
Cellular Movement	Cell movement	1.74e-05		0.31	ADM,AGR2,ALOX5,AREG,ARMC12,CATSPER2,CAV2,CBFB,CD36,CEBPD,CHRD,CLDN3,COL5A3,CTSK,CTSZ,CXCL1,CXCL14,CXCR4,CYP26A1,CYP26B1,DEFB1,DKK1,DPP4,DRC7,EGF,ERN1,FABP5,FAM110C,FBXO45,FGF7,FHIT,FOXO1,IGFBP3,IRF8,ISG15,ITGB8,KIT,KLF15,LAMB1,LIF,LRP2,MMP9,NLRP3,NUCB2,RNASE2,SCNN1A,SLC12A2,SLC41A2,SOD3,SPDEF,SPINK7,TFPI2,TLR7,TRIB1,TRPM2,TSC22D3,TYROBP	57
Cancer,Gastrointestinal Disease,Organismal Injury and Abnormalities	Pancreaticobiliary cancer	1.79e-05		1	ABCA13,ADAM28,AGA,AGR2,AREG,ARMC12,BNIP3,CACNA1B,CARD19,CCDC15,CDC14A,CHRD,COL5A3,CTSK,CXCL1,CXCL14,CXCR4,DKK1,DPP4,DPYSL5,EIF2AK3,EMB,EMID1,ERN1,F5,F8,FOCAD,GALNT15,IGFBP3,ITGB8,ITPRIP,KIAA0513,KIT,KMO,LAMB1,LIF,LRP2,LRP4,MMP26,MMP9,MRPL57,NEBL,NLRP3,PADI2,PLD4,PRICKLE1,RNF128,RNF207,SCNN1A,SLC25A29,SLC37A2,SLC41A2,SLC4A10,SPINK7,SSTR2,ST6GALNAC3,STAC,TFPI2,TLR7,TPO,TRIB1,TRIB3,TRPM2,WDFY4	64
Neurological Disease,Organismal Injury and Abnormalities	Epileptic seizure	1.81e-05			ADM,CACNA1B,CD83,CEBPD,CXCR4,ENC1,FGF7,MT-ND5,PRICKLE1,SLC1A1,SSTR2,TRIB1	12
Cancer,Organismal Injury and Abnormalities	Thoracic neoplasm	1.82e-05		-0.362	ABCA13,ABHD3,ACE,ADAM28,ADM,AGA,AGR2,ALDH1L2,ALOX5,AREG,ARMC12,ATP6V1C2,B3GNT6,CACNA1B,CBFB,CD83,CDC14A,CLDN3,CLDN8,COL5A3,CTSZ,CXCL14,CXCR4,CYP26A1,CYP26B1,DKK1,DPP4,EGF,EIF2AK3,EMID1,F5,F8,FGF7,FHIT,FKBP5,FOCAD,FOXO1,GNPNAT1,GSTM4,GYS2,HK2,IGFBP3,IL12RB2,IRF8,KIT,KLF15,KMO,LRP2,MMP26,MMP9,MPEG1,NEBL,NLRP3,NPR3,NUCB2,PAPSS2,PEA15,PPA1,PRICKLE1,RCN2,RNF128,SFTA2,SHISA9,SLC12A2,SLC1A1,SLC1A7,SLC22…	82
Cancer,Organismal Injury and Abnormalities,Reproductive System Disease	HER2 negative hormone receptor negative breast cancer	1.9e-05			AREG,CAV2,CXCR4,DEFB1,EGF,HGD,IGFBP3,KIT,LAMB1,LIF,MMP9,SRXN1,SULF2	13
Cancer,Organismal Injury and Abnormalities,Reproductive System Disease	Breast or gynecological cancer	1.93e-05		-1	ABCA13,ABHD14B,ACE,ADAM28,ADM,AGR2,ALDH1L2,ALDOB,ALOX5,AMN,AREG,B3GNT6,BHLHA15,BNIP3,CACNA1B,CAV2,CBFB,CCNG1,CD36,CD68,CD83,CDC14A,CDK2AP2,CEBPD,CHRD,CLDN3,CLDN8,CLHC1,COL5A3,CTSK,CTSZ,CXCL1,CXCL14,CXCR4,CYP26A1,DEFB1,DKK1,DPP4,EGF,EIF2AK3,EMID1,ENC1,EPYC,ERN1,F2RL2,F5,F8,FABP5,FGF7,FKBP5,FOCAD,FOXO1,FUT2,GALNT15,GSTM4,GYS2,HEPACAM,HGD,HK2,IGFBP3,IL12RB2,ISG15,ITGB8,KIAA0513,KIT,KMO,KRT78,LAMB1,L…	116
Organ Morphology,Organismal Development,Renal and Urological System Development and Function	Morphology of kidney	1.96e-05			ACE,ADM,AGA,CD36,CXCL14,CYP26A1,EGF,ERN1,FGF7,FOXO1,GSTZ1,LRP2,LRP4,NLRP3	14
Cellular Movement,Hematological System Development and Function,Immune Cell Trafficking,Inflammatory Response	Cell movement of neutrophils	1.99e-05		1.836	ADM,ALOX5,CD36,CXCL1,CXCL14,CYP26A1,CYP26B1,DEFB1,DPP4,ERN1,MMP9,NLRP3,SPDEF,TLR7,TRPM2	15
Cell Death and Survival,Gastrointestinal Disease,Hepatic System Disease,Organismal Injury and Abnormalities	Necrosis of liver	2.03e-05		1.695	ADM,AGA,EGF,EIF2AK3,ERN1,GSTZ1,HK2,IRF8,LIF,MMP9,TLR7,TYROBP	12
Cancer,Gastrointestinal Disease,Organismal Injury and Abnormalities	Pancreaticobiliary carcinoma	2.05e-05			ABCA13,ADAM28,AGA,AGR2,AREG,ARMC12,BNIP3,CACNA1B,CARD19,CCDC15,CDC14A,CHRD,COL5A3,CTSK,CXCL1,CXCL14,CXCR4,DPP4,DPYSL5,EIF2AK3,EMB,EMID1,ERN1,F5,F8,FOCAD,GALNT15,IGFBP3,ITGB8,ITPRIP,KIAA0513,KIT,KMO,LAMB1,LIF,LRP2,LRP4,MMP26,MMP9,MRPL57,NEBL,NLRP3,PADI2,PLD4,PRICKLE1,RNF128,RNF207,SCNN1A,SLC25A29,SLC37A2,SLC41A2,SLC4A10,SSTR2,ST6GALNAC3,STAC,TFPI2,TLR7,TPO,TRIB1,TRIB3,TRPM2,WDFY4	62
Cell-To-Cell Signaling and Interaction	Binding of cell surface	2.08e-05		-0.6	CD36,CXCL1,CXCL14,CXCR4,EGF,IGFBP3	6
Organismal Injury and Abnormalities,Respiratory Disease	Respiratory distress	2.22e-05			ACE,CCNG1,CEBPD,CTSZ,FBXO45,IGFBP3,IRF8,PDXK,RNASE2,SCNN1A,SMPDL3B,TLR7	12
Tissue Morphology	Quantity of cells	2.24e-05		1.12	ADAM28,ADM,AGA,AGR2,ALOX5,CAV2,CBFB,CCNG1,CD36,CD83,COL5A3,CTSK,CXCL1,CXCL14,CXCR4,CYP26B1,DKK1,EGF,EIF2AK3,ELF5,FABP5,FGF7,FOXO1,GSTZ1,IGFBP3,IL12RB2,IRF8,ISG15,ITGB8,KIT,LIF,LRP4,MMP9,NLRP3,NPR3,PLD4,SLC12A2,SLC1A1,SLC39A8,SLC7A2,TFPI2,TLR7,TRIB1,TRPM2,TSC22D3,TYROBP,VIT,WDFY4	48
Endocrine System Disorders,Hematological Disease,Metabolic Disease,Organismal Injury and Abnormalities	Hyperglycemia	2.28e-05		-0.543	ACE,CD36,COL5A3,CXCL14,DPP4,EIF2AK3,ERN1,FOXO1,KLF15,TRIB3	10
Immunological Disease,Inflammatory Disease,Organismal Injury and Abnormalities	Immune mediated inflammatory disease	2.31e-05		0.899	ACE,ADM,ALOX5,AREG,CD36,CD68,CD83,CTSK,CXCL1,CXCL14,CXCR4,CYP26A1,CYP26B1,DEFB1,DPP4,FABP5,FKBP5,FOXO1,GYS2,IL12RB2,IRF8,ISG15,ITGB8,KIT,LRP2,MMP9,NLRP3,PADI2,PEA15,PLD4,RNASE2,RNF128,SFTA2,SLC7A2,STAC,TLR7,WDFY4	37
Cell-To-Cell Signaling and Interaction,Hematological System Development and Function	Activation of blood cells	2.31e-05		1.109	ACE,ALOX5,CD36,CD83,CXCL1,DPP4,F2RL2,F5,FOXO1,IL12RB2,IRF8,KIT,MMP9,MT-ND5,NLRP3,PLEK,PLPP6,RNASE2,RNF128,SLC7A2,TLR7,TPO,TRPM2,TYROBP,WDFY4	25
Organismal Development,Skeletal and Muscular System Development and Function	Morphology of hindlimb	2.43e-05			CYP26A1,CYP26B1,DKK1,EIF2AK3,IGFBP3,LRP4,MMP9	7
Organismal Development,Organismal Injury and Abnormalities,Skeletal and Muscular Disorders,Skeletal and Muscular System Development and Function	Abnormal morphology of hindlimb	2.51e-05			CYP26A1,CYP26B1,DKK1,EIF2AK3,LRP4	5
Cellular Movement,Hematological System Development and Function,Immune Cell Trafficking,Inflammatory Response	Cell movement of macrophages	2.75e-05		1.616	ALOX5,AREG,CTSK,CXCL1,CXCR4,DEFB1,DPP4,EGF,KLF15,MMP9,NLRP3,SOD3,TLR7,TYROBP	14
Cancer,Organismal Injury and Abnormalities	Anogenital cancer	2.78e-05		-1	ABCA13,ABHD14B,ABHD15,ABHD3,ACE,ADAM28,ADM,AGR2,ALDH1L2,ALDOB,ALOX5,AMN,AREG,ARMC12,ARRDC2,B3GNT6,BHLHA15,BNIP3,CACNA1B,CATSPER2,CAV2,CBFB,CCNG1,CD36,CD68,CD83,CDC14A,CDK2AP2,CEBPD,CHRD,CLDN3,CLDN8,CLHC1,COL5A3,CTSK,CTSZ,CXCL1,CXCL14,CXCR4,CYP26A1,DEFB1,DKK1,DPP4,EGF,EIF2AK3,EMID1,ENC1,EPYC,ERN1,F2RL2,F5,F8,FABP5,FAM110C,FGF7,FKBP5,FOCAD,FOXO1,FUT2,GALNT15,GSTM4,GYS2,HEPACAM,HEPACAM2,HGD,HK2,IGFB…	129
Cellular Development,Hematological System Development and Function,Lymphoid Tissue Structure and Development	Maturation of dendritic cells	2.78e-05		0.819	ADM,CD36,CD83,IRF8,RNASE2,SOD3,TLR7,TYROBP	8
Protein Synthesis	Quantity of cytokine	2.79e-05		1.662	ALOX5,CACNA1B,CD36,FABP5,IL12RB2,LIF,MMP9,NLRP3,PLD4,RNF128,TFPI2,TRPM2	12
Cancer,Organismal Injury and Abnormalities,Respiratory Disease	Lung tumor	2.84e-05		-0.135	ABCA13,ABHD3,ACE,ADAM28,ADM,AGA,AGR2,ALDH1L2,ALOX5,AREG,ARMC12,ATP6V1C2,B3GNT6,CACNA1B,CBFB,CD83,CDC14A,CLDN3,CLDN8,COL5A3,CTSZ,CXCL14,CXCR4,CYP26A1,CYP26B1,DKK1,DPP4,EGF,EIF2AK3,EMID1,F5,F8,FGF7,FHIT,FKBP5,FOCAD,FOXO1,GNPNAT1,GSTM4,GYS2,HK2,IGFBP3,IL12RB2,IRF8,KIT,KLF15,KMO,LRP2,MMP26,MMP9,MPEG1,NLRP3,NPR3,NUCB2,PAPSS2,PEA15,PPA1,PRICKLE1,RCN2,RNF128,SFTA2,SHISA9,SLC12A2,SLC1A1,SLC1A7,SLC22A9,SL…	81
Endocrine System Development and Function,Small Molecule Biochemistry	Metabolism of hormone	2.86e-05		0.02	ACE,ADM,AREG,CTSK,DPP4,EGF,FGF7,LIF,MMP9,SLCO4A1,TPO	11
Free Radical Scavenging	Metabolism of reactive oxygen species	2.92e-05		0.153	ACE,ALOX5,BNIP3,CD36,CXCL14,CYB5R1,EGF,EIF2AK3,FOXO1,HK2,LIF,NLRP3,PLPP6,SLC1A1,SOD3,SRXN1,TLR7,TPO,TRPM2,TYROBP	20
Cancer,Organismal Injury and Abnormalities,Respiratory Disease	Respiratory system tumor	3.09e-05		-0.362	ABCA13,ABHD3,ACE,ADAM28,ADM,AGA,AGR2,ALDH1L2,ALDOB,ALOX5,AREG,ARMC12,ATP6V1C2,B3GNT6,CACNA1B,CBFB,CD83,CDC14A,CHRD,CLDN3,CLDN8,CLHC1,COL5A3,CTSZ,CXCL14,CXCR4,CYP26A1,CYP26B1,DKK1,DPP4,DRC7,EGF,EIF2AK3,EMID1,F5,F8,FABP5,FGF7,FHIT,FKBP5,FOCAD,FOXO1,GNPNAT1,GSTM4,GYS2,HGD,HK2,IGFBP3,IL12RB2,IRF8,KIT,KLF15,KMO,LRP2,MMP26,MMP9,MPEG1,NLRP3,NPR3,NUCB2,PAPSS2,PEA15,PPA1,PRICKLE1,RCN2,RNF128,SFTA2,SHISA9,…	87
Neurological Disease,Organismal Injury and Abnormalities	Late-onset neurological disorder	3.21e-05			ACE,CXCR4,LRP2,NAT8,SCD5,SLC12A2,TLR7,TYROBP	8
Free Radical Scavenging	Generation of reactive oxygen species	3.24e-05		-0.282	ACE,BNIP3,CD36,CXCL14,EGF,LIF,NLRP3,PLPP6,SOD3,TLR7,TPO	11
Hematological Disease,Metabolic Disease,Organismal Injury and Abnormalities	Dysglycemia	3.3e-05		-0.684	ACE,CD36,COL5A3,CXCL14,DPP4,EIF2AK3,ERN1,FOXO1,IGFBP3,KLF15,SSTR2,TRIB3	12
Inflammatory Response	Inflammatory response of lung	3.31e-05			CD36,ISG15,NLRP3,SOD3	4
Tissue Development	Proliferation of epithelial tissue	3.31e-05			AREG,EGF,FGF7,LRP2	4
Cancer,Hematological Disease,Immunological Disease,Organismal Injury and Abnormalities	Tumorigenesis of lymphocytes	3.31e-05			ABCA13,ACE,ADAM28,ALOX5,CACNA1B,CAV2,CD36,CD68,CD83,CDC14A,CEBPD,CHRD,CTSK,CXCL1,CXCL14,CXCR4,CYP26B1,DKK1,DPP4,EGF,EIF2AK3,EMB,ENC1,F5,FABP5,FHIT,FOXO1,GSTM4,HK2,IGFBP3,IL12RB2,IRF8,ISG15,KIT,KMO,LAMB1,LIF,LRP2,LRP4,MMP26,MMP9,MPEG1,MT-ND5,NUCB2,PLA2G2C,PLD4,PRICKLE1,SCNN1A,SHISA9,SLC22A9,SLC4A10,SLC7A2,SMPDL3B,TLR7,TPO,ZNF185	56
Immunological Disease,Organismal Injury and Abnormalities	Systemic autoimmune syndrome	3.37e-05			ACE,ADM,ALOX5,AREG,ARRDC2,CD36,CD68,CD83,CTSK,CXCL1,CXCL14,CXCR4,DPP4,EIF2AK3,F5,FABP5,FKBP5,FOXO1,IRF8,ISG15,KIT,KMO,MMP9,MPEG1,NEBL,NLRP3,PADI2,PEA15,PLD4,PLEK,RNASE2,SLC1A7,SLC7A2,TLR7,TYROBP,WDFY4	36
Cellular Movement,Hematological System Development and Function,Immune Cell Trafficking	Cellular infiltration by granulocytes	3.39e-05		1.863	ADM,ALOX5,AREG,CBFB,CD36,CYP26A1,CYP26B1,ERN1,MMP9,NLRP3,SPDEF,TRPM2	12
Cellular Growth and Proliferation,Tissue Development	Generation of progenitor cells	3.45e-05		0.73	AREG,CBFB,CD83,CXCR4,DKK1,EGF,EIF2AK3,F5,FOXO1,IRF8,KIT,MMP9,TYROBP	13
Cancer,Gastrointestinal Disease,Organismal Injury and Abnormalities	Pancreatobiliary tumor	3.58e-05		1.069	ABCA13,ADAM28,AGA,AGR2,AREG,ARMC12,BHLHA15,BNIP3,CACNA1B,CARD19,CCDC15,CDC14A,CHRD,COL5A3,CTSK,CTSZ,CXCL1,CXCL14,CXCR4,DKK1,DPP4,DPYSL5,EIF2AK3,EMB,EMID1,ERN1,F5,F8,FMO1,FOCAD,GALNT15,IGFBP3,ITGB8,ITPRIP,KIAA0513,KIT,KMO,LAMB1,LIF,LRP2,LRP4,MMP26,MMP9,MRPL57,NEBL,NLRP3,PADI2,PLD4,PRICKLE1,RNF128,RNF207,SCNN1A,SLC25A29,SLC37A2,SLC41A2,SLC4A10,SPINK7,SSTR2,ST6GALNAC3,STAC,TFPI2,TLR7,TMEM139,TPO,TRI…	68
Cancer,Gastrointestinal Disease,Organismal Injury and Abnormalities	Pancreaticobiliary neoplasm	3.58e-05		1.069	ABCA13,ADAM28,AGA,AGR2,AREG,ARMC12,BHLHA15,BNIP3,CACNA1B,CARD19,CCDC15,CDC14A,CHRD,COL5A3,CTSK,CTSZ,CXCL1,CXCL14,CXCR4,DKK1,DPP4,DPYSL5,EIF2AK3,EMB,EMID1,ERN1,F5,F8,FMO1,FOCAD,GALNT15,IGFBP3,ITGB8,ITPRIP,KIAA0513,KIT,KMO,LAMB1,LIF,LRP2,LRP4,MMP26,MMP9,MRPL57,NEBL,NLRP3,PADI2,PLD4,PRICKLE1,RNF128,RNF207,SCNN1A,SLC25A29,SLC37A2,SLC41A2,SLC4A10,SPINK7,SSTR2,ST6GALNAC3,STAC,TFPI2,TLR7,TMEM139,TPO,TRI…	68
Organismal Development,Skeletal and Muscular System Development and Function	Morphology of limb	3.63e-05			CTSK,CYP26A1,CYP26B1,DKK1,EIF2AK3,IGFBP3,LRP4,MMP9,NPR3,SC5D,SULF2,TSC22D3,TYROBP	13
Amino Acid Metabolism,Post-Translational Modification,Small Molecule Biochemistry	Phosphorylation of L-tyrosine	3.65e-05		-0.378	AREG,CAV2,CD36,EGF,FGF7,IL12RB2,KIT,LIF,LRP4	9
Gastrointestinal Disease,Inflammatory Response,Organismal Injury and Abnormalities	Inflammation of gastrointestinal tract	3.77e-05		1.652	ADM,AGR2,ALOX5,AREG,B3GNT6,CXCL1,EIF2AK3,FUT2,GYS2,ITGB8,KIT,KMO,LRRC26,MMP9,MPEG1,NLRP3,NPR3,RNF186,SFTA2,SPDEF	20
Cell Death and Survival	Apoptosis	3.77e-05		0.141	ACE,ADM,AGA,ALOX5,AREG,BNIP3,CBFB,CCNG1,CD36,CEBPD,COL5A3,CTSZ,CXCL1,CXCR4,CYP26A1,CYP26B1,DEFB1,DKK1,DPP4,EGF,EIF2AK3,ELF5,ENC1,ERN1,FHIT,FKBP5,FOXO1,GNPNAT1,GSTZ1,HK2,IGFBP3,IRF8,ISG15,KIT,KMO,LIF,LRP2,MMP9,MRPL41,NAT8,NLRP3,PDXK,PEA15,RASD1,RNF186,SDF2L1,SLC1A1,SLC41A2,SOD3,SPDEF,SPINK7,SSTR2,SULF2,TFPI2,TLR7,TRIB1,TRIB3,TRPM2,TSC22D3,TYROBP	60
Cellular Development	Maturation of cells	3.83e-05		0.084	ADM,AREG,BHLHA15,CBFB,CD36,CD83,CXCR4,EGF,IRF8,ITGB8,LIF,MMP9,RNASE2,SLC12A2,SOD3,TLR7,TYROBP	17
Endocrine System Disorders,Gastrointestinal Disease,Metabolic Disease,Organismal Injury and Abnormalities	Diabetes mellitus	3.83e-05			ACE,AGR2,ALDOB,ARMC12,BHLHA15,CACNA1B,CCDC68,CCNG1,CD36,CEBPD,COL5A3,CTSK,CXCR4,DKK1,DPP4,EIF2AK3,ERN1,FKBP5,FOXO1,HK2,KLF15,KMO,MMP9,MPEG1,NEBL,NLRP3,PDXK,PEA15,PLD4,PLEK,PPA1,SCNN1A,SLC37A2,SLC39A8,SSTR2,TRIB3,TSC22D3,TYROBP	38
Skeletal and Muscular System Development and Function	Quantity of bone	3.89e-05		-1.069	AREG,CBFB,CD68,CTSK,CYP26A1,DKK1,EGF,IRF8,LIF,NPR3,TSC22D3,TYROBP	12
Cancer,Organismal Injury and Abnormalities	Intrathoracic malignant tumor	4.05e-05		-0.312	ABCA13,ABHD3,ACE,ADAM28,ADM,AGA,AGR2,ALDH1L2,ALOX5,AREG,ARMC12,ATP6V1C2,B3GNT6,CACNA1B,CBFB,CD83,CDC14A,CLDN3,CLDN8,COL5A3,CTSZ,CXCR4,CYP26A1,CYP26B1,DKK1,DPP4,EGF,EIF2AK3,EMID1,F5,F8,FGF7,FHIT,FKBP5,FOCAD,GNPNAT1,GSTM4,GYS2,HK2,IGFBP3,IL12RB2,IRF8,KIT,KLF15,KMO,LRP2,MMP26,MMP9,MPEG1,NEBL,NLRP3,NPR3,NUCB2,PAPSS2,PEA15,PPA1,PRICKLE1,RCN2,RNF128,SFTA2,SHISA9,SLC12A2,SLC1A1,SLC1A7,SLC22A9,SLC41A2,SL…	80
Hematological Disease,Immunological Disease,Organismal Injury and Abnormalities	Leukocytosis	4.06e-05		1.982	CXCL1,CXCR4,KIT,LIF,MMP9,NLRP3,TLR7,TSC22D3	8
Organismal Injury and Abnormalities,Respiratory Disease	Damage of lung	4.33e-05		1.195	ACE,ADM,EIF2AK3,ERN1,FGF7,HK2,IGFBP3,KMO,NLRP3,SCNN1A,SOD3,TLR7	12
Free Radical Scavenging	Synthesis of reactive oxygen species	4.34e-05		0.218	ACE,ALOX5,BNIP3,CD36,CXCL14,CYB5R1,EGF,EIF2AK3,FOXO1,HK2,LIF,NLRP3,PLPP6,SOD3,SRXN1,TLR7,TPO,TRPM2,TYROBP	19
Cancer,Organismal Injury and Abnormalities,Reproductive System Disease	Breast or ovarian cancer	4.45e-05		-1	ABCA13,ABHD14B,ACE,ADAM28,AGR2,ALDH1L2,ALOX5,AMN,AREG,B3GNT6,CACNA1B,CAV2,CBFB,CCNG1,CD36,CD68,CDC14A,CDK2AP2,CEBPD,CHRD,CLDN3,CLDN8,CLHC1,COL5A3,CTSK,CTSZ,CXCL1,CXCL14,CXCR4,CYP26A1,DEFB1,DKK1,DPP4,EGF,EIF2AK3,ENC1,ERN1,F2RL2,F5,F8,FABP5,FGF7,FKBP5,FOCAD,FOXO1,GSTM4,GYS2,HGD,HK2,IGFBP3,KIAA0513,KIT,KRT78,LAMB1,LIF,LRP2,LRP4,MMP26,MMP9,MT-ND5,NLRP3,PADI2,PAPSS2,PEA15,PLD4,RNASE2,SFTA2,SLC1A7,SLC2…	80
Tissue Development	Development of epithelial tissue	4.63e-05		-0.19	ADM,ALOX5,CAV2,CD36,CLDN3,CXCL1,CXCR4,DKK1,EGF,ERN1,FGF7,FOXO1,IGFBP3,ITGB8,KIT,LAMB1,MMP9,SPDEF,SULF2	19
Connective Tissue Development and Function	Mass of fat pad	4.65e-05		-1.671	AGR2,ALOX5,CEBPD,FKBP5,FOXO1,IGFBP3,LIF,NPR3	8
Cellular Development,Cellular Growth and Proliferation,Hematological System Development and Function,Hematopoiesis,Lymphoid Tissue Structure and Development,Tissue Development	Differentiation of phagocytes	4.75e-05		0.471	ALOX5,CBFB,ERN1,FOXO1,IRF8,ITGB8,KIT,LIF,THNSL2,TLR7,TRIB1,TRPM2,TYROBP	13
Cellular Movement,Hematological System Development and Function	Mobilization of blood cells	4.84e-05		0.64	ALOX5,CXCL14,CXCR4,DPP4,KIT,TRIB1	6
Organismal Development,Organismal Injury and Abnormalities,Skeletal and Muscular Disorders,Skeletal and Muscular System Development and Function	Abnormal morphology of limb	4.92e-05			CTSK,CYP26A1,CYP26B1,DKK1,EIF2AK3,LRP4,MMP9,NPR3,SC5D,SULF2,TYROBP	11
Organismal Injury and Abnormalities	Fibrosis	4.97e-05		0.14	ACE,AGA,ALOX5,CAV2,CD36,CD68,CEBPD,CTSK,CXCL14,CXCR4,EGF,EIF2AK3,ERN1,FOXO1,HK2,HOPX,IL12RB2,IRF8,KIT,KLF15,LIF,MMP9,NLRP3,TFPI2,TRIB3	25
Connective Tissue Development and Function,Skeletal and Muscular System Development and Function,Tissue Development	Size of bone	4.98e-05			CD36,CD68,CTSK,DKK1,FOXO1,ISG15,LIF,LRP4,MMP9,NLRP3,NPR3,TSC22D3,TYROBP	13
Cellular Movement,Hematological System Development and Function,Immune Cell Trafficking	Mobilization of leukocytes	5.28e-05		0.64	ALOX5,CXCL14,CXCR4,DPP4,TRIB1	5
Organismal Injury and Abnormalities,Reproductive System Disease	Sterility	5.28e-05		1.982	ACE,ARMC12,KIT,LIF,TSC22D3	5
Cell Morphology,Cell-mediated Immune Response,Cellular Development,Cellular Function and Maintenance,Cellular Growth and Proliferation,Embryonic Development,Hematological System Development and Function,Hematopoiesis,Lymphoid Tissue Structure and Development,Organ Development,Organismal Development,Tissue Development	Conversion of T lymphocytes	5.48e-05			IL12RB2,ITGB8,LIF,RNF128	4
Developmental Disorder,Nervous System Development and Function,Neurological Disease,Organismal Injury and Abnormalities	Dysmyelination	5.57e-05		0.6	ALOX5,CD36,EIF2AK3,HEPACAM,IL12RB2,KIT,LIF,MMP9,TRPM2,TYROBP	10
Cell-To-Cell Signaling and Interaction,Hematological System Development and Function,Immune Cell Trafficking,Inflammatory Response	Activation of leukocytes	5.58e-05		0.923	ACE,ALOX5,CD36,CD83,CXCL1,DPP4,F5,FOXO1,IL12RB2,IRF8,KIT,MMP9,MT-ND5,NLRP3,PLPP6,RNASE2,RNF128,SLC7A2,TLR7,TPO,TRPM2,TYROBP,WDFY4	23
Cancer,Organismal Injury and Abnormalities	Neoplasia of tumor cell lines	5.61e-05		-0.33	AGR2,ALOX5,AREG,CBFB,CEBPD,CXCL1,CXCR4,CYP26A1,DKK1,DPP4,EGF,FABP5,FHIT,ISG15,LRRC26,MMP9,PADI2,TRIB3,TRPM2	19
Embryonic Development,Organismal Development	Development of abdomen	5.71e-05		0.022	ACE,ADM,AREG,CBFB,CXCL14,CXCR4,CYP26A1,DKK1,EGF,EIF2AK3,ERN1,FGF7,GSTZ1,KIT,LIF,LRP2,LRP4,MMP9,SPDEF,SULF2	20
Organismal Injury and Abnormalities	Ulcer	6.05e-05			AREG,COL5A3,CTSK,DPP4,EGF,KIT,MMP9,TRPM2	8
Organ Morphology,Organismal Functions	Healing of muscle	6.07e-05			AREG,HOPX,KIT	3
Cancer,Hematological Disease,Immunological Disease,Organismal Injury and Abnormalities	B-cell neoplasm	6.25e-05			ABCA13,ACE,ADAM28,ALOX5,CD36,CD68,CD83,CDC14A,CEBPD,CHRD,CTSK,CXCL1,CXCR4,DKK1,DPP4,EGF,EIF2AK3,EMB,ENC1,F5,FHIT,FOXO1,GSTM4,HK2,IGFBP3,IL12RB2,IRF8,KIT,LAMB1,LRP2,LRP4,MMP26,MMP9,MPEG1,MT-ND5,NUCB2,PLA2G2C,PLD4,PRICKLE1,SCNN1A,SHISA9,SLC22A9,SLC4A10,SLC7A2,TLR7,TPO,ZNF185	47
Cancer,Organismal Injury and Abnormalities,Respiratory Disease	Lung cancer	6.44e-05		-0.312	ABCA13,ABHD3,ACE,ADAM28,ADM,AGA,AGR2,ALDH1L2,ALOX5,AREG,ARMC12,ATP6V1C2,B3GNT6,CACNA1B,CBFB,CD83,CDC14A,CLDN3,CLDN8,COL5A3,CTSZ,CXCR4,CYP26A1,CYP26B1,DKK1,DPP4,EGF,EIF2AK3,EMID1,F5,F8,FGF7,FHIT,FKBP5,FOCAD,GNPNAT1,GSTM4,GYS2,HK2,IGFBP3,IL12RB2,IRF8,KIT,KLF15,KMO,LRP2,MMP26,MMP9,MPEG1,NLRP3,NPR3,NUCB2,PAPSS2,PEA15,PPA1,PRICKLE1,RCN2,RNF128,SFTA2,SHISA9,SLC12A2,SLC1A1,SLC1A7,SLC22A9,SLC41A2,SLC4A10…	79
Lipid Metabolism,Small Molecule Biochemistry,Vitamin and Mineral Metabolism	Metabolism of 4-oxoretinol	6.56e-05			CYP26A1,LIF	2
Connective Tissue Disorders,Lipid Metabolism,Metabolic Disease,Organismal Injury and Abnormalities,Small Molecule Biochemistry	Atrophy of mesenteric fat	6.56e-05			CYP26A1,CYP26B1	2
Drug Metabolism,Lipid Metabolism,Small Molecule Biochemistry,Vitamin and Mineral Metabolism	Inactivation of tretinoin	6.56e-05			CYP26A1,CYP26B1	2
Connective Tissue Disorders,Lipid Metabolism,Metabolic Disease,Organismal Injury and Abnormalities,Small Molecule Biochemistry	Atrophy of reproductive adipose tissue	6.56e-05			CYP26A1,CYP26B1	2
Cancer,Cell Cycle,Organismal Injury and Abnormalities	Arrest in G1 phase of mammary tumor cells	6.56e-05			IGFBP3,SPDEF	2
Cardiovascular Disease,Organismal Injury and Abnormalities	Grade 1 hypertension	6.56e-05			ACE,ADM	2
Hematological Disease,Organismal Injury and Abnormalities	Activated protein C resistance	6.56e-05			F5,F8	2
Developmental Disorder,Nervous System Development and Function,Neurological Disease,Organismal Injury and Abnormalities	Demyelination of central nervous system	6.81e-05		1.091	ALOX5,EIF2AK3,IL12RB2,KIT,LIF,TRPM2	6
Cancer,Hematological Disease,Organismal Injury and Abnormalities	Primary myelofibrosis	7.05e-05			CEBPD,CXCR4,EIF2AK3,FOXO1,IRF8,KIT,MMP9	7
Cancer,Organismal Injury and Abnormalities,Respiratory Disease	Malignant neoplasm of respiratory system	7.07e-05		-0.581	ABCA13,ABHD3,ACE,ADAM28,ADM,AGA,AGR2,ALDH1L2,ALDOB,ALOX5,AREG,ARMC12,ATP6V1C2,B3GNT6,CACNA1B,CBFB,CD83,CDC14A,CHRD,CLDN3,CLDN8,CLHC1,COL5A3,CTSZ,CXCR4,CYP26A1,CYP26B1,DKK1,DPP4,DRC7,EGF,EIF2AK3,EMID1,F5,F8,FABP5,FGF7,FHIT,FKBP5,FOCAD,GNPNAT1,GSTM4,GYS2,HGD,HK2,IGFBP3,IL12RB2,IRF8,KIT,KLF15,KMO,LRP2,MMP26,MMP9,MPEG1,NLRP3,NPR3,NUCB2,PAPSS2,PEA15,PPA1,PRICKLE1,RCN2,RNF128,SFTA2,SHISA9,SLC12A2,SLC1A…	85
Cell Death and Survival,Organismal Injury and Abnormalities	Apoptosis of tumor cell lines	7.17e-05		0.305	ADM,AGA,ALOX5,AREG,BNIP3,CCNG1,CEBPD,CXCR4,CYP26A1,DEFB1,DKK1,DPP4,EGF,EIF2AK3,ELF5,ENC1,ERN1,FHIT,FKBP5,FOXO1,HK2,IGFBP3,IRF8,KIT,LIF,MMP9,PEA15,RASD1,SLC1A1,SOD3,SPINK7,SSTR2,SULF2,TRIB3,TRPM2,TSC22D3	36
Digestive System Development and Function,Hepatic System Development and Function,Organ Morphology	Liver Regeneration	7.27e-05			AREG,CCNG1,FGF7,LIF,MMP9,SULF2	6
Digestive System Development and Function,Gastrointestinal Disease,Organismal Injury and Abnormalities	Abnormal morphology of digestive system	7.31e-05			AGR2,AREG,CCNG1,CD36,CTSK,DKK1,EGF,EIF2AK3,FHIT,GSTZ1,IGFBP3,LIF,LRP4,RNF186,SC5D,SLC12A2,SPDEF,SSTR2,SULF2	19
Cancer,Cell Death and Survival,Organismal Injury and Abnormalities,Tumor Morphology	Apoptosis of tumor cells	7.61e-05		-0.632	CEBPD,DPP4,EGF,FHIT,FOXO1,IGFBP3,KIT,MMP9,SPINK7,SSTR2,TLR7,TRIB1	12
Cellular Development	Differentiation of stem cells	7.61e-05		-0.712	ALOX5,AREG,CBFB,DKK1,EGF,FGF7,GNPNAT1,IRF8,KIT,LIF,LRP4,MMP9,RCN2,TSC22D3	14
Organismal Injury and Abnormalities,Tissue Morphology	Abnormal morphology of epithelial tissue	7.62e-05			ADM,AGA,AGR2,AREG,CAV2,CEBPD,CTSK,EGF,GSTZ1,ITGB8,LIF,MMP9,RNF186,SLC12A2,SPDEF,TSC22D3	16
Cancer,Organismal Injury and Abnormalities	Genitourinary tumor	7.67e-05		1.491	ABCA13,ABHD14B,ABHD15,ABHD3,ACE,ADAM28,ADM,AGR2,ALDH1L2,ALDOB,ALOX5,AMN,AREG,ARMC12,ARRDC2,B3GNT6,BHLHA15,BNIP3,CACNA1B,CATSPER2,CAV2,CBFB,CCDC15,CCNG1,CD36,CD68,CD83,CDC14A,CDK2AP2,CEBPD,CHRD,CLDN3,CLDN8,CLHC1,COL5A3,CTSK,CTSZ,CXCL1,CXCL14,CXCR4,CYP26A1,DEFB1,DKK1,DPP4,DRC7,EGF,EIF2AK3,EMB,EMID1,ENC1,EPYC,ERN1,F2RL2,F5,F8,FABP5,FAM110C,FGF7,FKBP5,FOCAD,FOXO1,FUT2,GALNT15,GSTM4,GYS2,HEPACAM,HEPAC…	136
Cellular Movement	Invasion of pancreatic cancer cell lines	7.67e-05		-0.728	ADM,AREG,EGF,FGF7,MMP9	5
Cellular Movement,Skeletal and Muscular System Development and Function	Cell movement of smooth muscle cells	7.68e-05		0.464	ADM,CTSK,CXCL1,EGF,FOXO1,MMP9,SLC41A2,TFPI2,TRIB1	9
Auditory Disease,Neurological Disease,Organismal Injury and Abnormalities	Sensorineural hearing loss	7.68e-05			CDC14A,CXCR4,DPP4,KIT,LRP2,NLRP3,SCD5,SLC12A2,TLR7	9
Digestive System Development and Function,Organ Morphology,Organismal Development	Morphology of intestine	7.94e-05			AGR2,AREG,CCNG1,CD36,DKK1,EGF,FGF7,FHIT,RNF186,SLC12A2,SPDEF	11
Cardiovascular System Development and Function,Organismal Development	Angiogenesis	7.98e-05		-0.264	ADM,ALOX5,AREG,CAV2,CD36,CEBPD,CHRD,CXCL1,CXCL14,CXCR4,DKK1,EGF,EIF2AK3,ERN1,FGF7,FOXO1,HK2,IGFBP3,ISG15,ITGB8,KIT,LIF,LRP2,MMP9,PRICKLE1,SLC1A1,SLC41A2,SULF2,TRIB1	29
Infectious Diseases,Organismal Injury and Abnormalities,Respiratory Disease	Infection of respiratory tract	8.16e-05			ALOX5,CCNG1,CEBPD,CTSZ,F5,IRF8,MMP9,PDXK,RNASE2,SMPDL3B,TLR7	11
Organismal Injury and Abnormalities,Respiratory Disease	Lung injury	8.16e-05		1.016	ACE,ADM,EIF2AK3,ERN1,HK2,IGFBP3,KMO,NLRP3,SCNN1A,SOD3,TLR7	11
Organismal Development	Growth of vessel	8.19e-05		0.017	ACE,ADM,CEBPD,CTSK,CXCR4,EGF,FOXO1,KIT,MMP9,SLC41A2,SSTR2,TRIB1	12
Cancer,Hematological Disease,Immunological Disease,Organismal Injury and Abnormalities	B cell cancer	8.26e-05			ABCA13,ACE,ADAM28,ALOX5,CD36,CD68,CD83,CDC14A,CEBPD,CHRD,CTSK,CXCL1,CXCR4,DKK1,EGF,EIF2AK3,EMB,F5,FHIT,FOXO1,GSTM4,HK2,IGFBP3,IL12RB2,IRF8,KIT,LAMB1,LRP4,MMP26,MMP9,MPEG1,MT-ND5,NUCB2,PLA2G2C,PLD4,PRICKLE1,SCNN1A,SHISA9,SLC22A9,SLC4A10,SLC7A2,TLR7,TPO,ZNF185	44
Organismal Survival	Survival of organism	8.39e-05		-0.134	ADM,ALOX5,AREG,CCNG1,CXCR4,CYP26A1,CYP26B1,DEFB1,DKK1,EIF2AK3,FOXO1,GSTM4,HK2,IRF8,KIT,LAMB1,LIF,MMP26,MMP9,NLRP3,PEA15,TFPI2,TLR7,TRIB1,TRIB3	25
Cardiovascular Disease,Organismal Injury and Abnormalities	Disorder of blood pressure	8.53e-05		1.406	ACE,ADM,CACNA1B,CBFB,CXCL1,CXCR4,DKK1,EIF2AK3,F5,F8,FOXO1,KIT,KLF15,MMP9,NLRP3,NPR3,NUCB2,RNASE2,SCNN1A,SLC12A2,SLC39A8,SSTR2,SULF2,TLR7	24
Tissue Development	Formation of basement membrane	8.54e-05			ADM,ITGB8,LAMB1,SULF2	4
Digestive System Development and Function	Development of gastrointestinal tract	8.81e-05			AGR2,CBFB,CTSK,CYP26B1,DKK1,ERN1,INSIG2,ITGB8,KIT,LAMB1,LRP4,SPDEF	12
Organismal Injury and Abnormalities,Skeletal and Muscular Disorders	Abnormality of lower limb	8.88e-05			ALOX5,CTSK,CYP26A1,CYP26B1,DKK1,EIF2AK3,LRP4,MMP9,SC5D,TYROBP	10
Cancer,Organismal Injury and Abnormalities,Reproductive System Disease	Breast cancer	8.93e-05		-1	ABCA13,ABHD14B,ACE,ADAM28,AGR2,ALOX5,AMN,AREG,CACNA1B,CAV2,CBFB,CCNG1,CD68,CDC14A,CDK2AP2,CEBPD,CHRD,CLDN3,CLHC1,COL5A3,CTSK,CTSZ,CXCL1,CXCL14,CXCR4,CYP26A1,DEFB1,DKK1,DPP4,EGF,EIF2AK3,ERN1,F5,F8,FABP5,FGF7,FKBP5,FOXO1,GSTM4,GYS2,HGD,HK2,IGFBP3,KIT,KRT78,LAMB1,LIF,LRP2,LRP4,MMP26,MMP9,MT-ND5,NLRP3,PADI2,PEA15,SFTA2,SLC1A7,SPDEF,SRXN1,SSTR2,SULF2,TRIB1,VIT,WDFY4	64
Cellular Growth and Proliferation,Lymphoid Tissue Structure and Development	Proliferation of lymphatic system cells	8.96e-05		-0.3	CBFB,CD36,CD83,CTSZ,CXCL14,CXCR4,DPP4,EIF2AK3,FOXO1,IGFBP3,IL12RB2,IRF8,ISG15,KIT,LIF,MMP9,PEA15,RNF128,TLR7,TPO,TRIB1,TRPM2,TSC22D3,TYROBP	24
Lipid Metabolism,Metabolic Disease,Organismal Injury and Abnormalities,Small Molecule Biochemistry	Disorder of lipid metabolism	9.02e-05		-0.808	ACE,CD36,CYP26A1,CYP26B1,DPP4,FGF7,FOXO1,INSIG2,KIT,MMP9,TRIB1,TYROBP	12
Digestive System Development and Function	Development of digestive system	9.23e-05			AGR2,CBFB,CTSK,CYP26A1,CYP26B1,DKK1,EIF2AK3,ERN1,INSIG2,ITGB8,KIT,LAMB1,LRP4,MMP9,SPDEF	15
Endocrine System Disorders,Gastrointestinal Disease,Metabolic Disease,Organismal Injury and Abnormalities	Hyperinsulinism	9.37e-05		-1.387	CD36,CXCL14,DPP4,FOXO1,SSTR2,TSC22D3	6
Cellular Development,Cellular Growth and Proliferation,Hematological System Development and Function,Hematopoiesis,Tissue Development	Development of hematopoietic progenitor cells	9.47e-05		0.418	CBFB,CD83,CXCR4,DKK1,EGF,EIF2AK3,F5,FOXO1,IRF8,KIT,MMP9,TYROBP	12
Digestive System Development and Function,Gastrointestinal Disease,Organ Morphology,Organismal Development,Organismal Injury and Abnormalities	Abnormal morphology of intestine	9.71e-05			AGR2,AREG,CCNG1,CD36,DKK1,EGF,FHIT,RNF186,SLC12A2,SPDEF	10
Cancer,Organismal Injury and Abnormalities	Malignant genitourinary solid tumor	9.85e-05		-1	ABCA13,ABHD14B,ABHD15,ABHD3,ACE,ADAM28,ADM,AGR2,ALDH1L2,ALDOB,ALOX5,AMN,AREG,ARMC12,ARRDC2,B3GNT6,BHLHA15,BNIP3,CACNA1B,CATSPER2,CAV2,CBFB,CCDC15,CCNG1,CD36,CD68,CD83,CDC14A,CDK2AP2,CEBPD,CHRD,CLDN3,CLDN8,CLHC1,COL5A3,CTSK,CTSZ,CXCL1,CXCL14,CXCR4,CYP26A1,DEFB1,DKK1,DPP4,EGF,EIF2AK3,EMB,EMID1,ENC1,EPYC,ERN1,F2RL2,F5,F8,FABP5,FAM110C,FGF7,FKBP5,FOCAD,FOXO1,FUT2,GALNT15,GSTM4,GYS2,HEPACAM,HEPACAM2,H…	134
Connective Tissue Development and Function,Skeletal and Muscular System Development and Function,Tissue Development	Morphology of bone	9.9e-05			AREG,CD36,CD68,CTSK,CYP26A1,DKK1,EIF2AK3,FOXO1,ISG15,LIF,LRP2,LRP4,MMP9,NLRP3,NPR3,SC5D,SULF2,TSC22D3,TYROBP	19
Carbohydrate Metabolism,Molecular Transport	Quantity of glycogen	9.97e-05		0.518	CD36,EIF2AK3,FABP5,FOXO1,HK2,SC5D,SSTR2	7
Cardiovascular System Development and Function,Organismal Development	Vasculogenesis	0.0001		0.131	ADM,ALOX5,CAV2,CD36,CEBPD,CHRD,CXCL1,CXCL14,CXCR4,DKK1,EGF,ERN1,FOXO1,HK2,IGFBP3,ITGB8,KIT,LIF,LRP2,MMP9,PRICKLE1,SLC1A1,SLC41A2,SULF2,TRIB1	25
Cell Death and Survival,Organismal Injury and Abnormalities	Neuronal cell death	0.000106		-0.12	AGA,AREG,BNIP3,CTSZ,CXCL1,CXCR4,DKK1,EGF,EIF2AK3,FOXO1,HK2,ITPRIP,KMO,LIF,MMP9,NLRP3,PEA15,PPA1,RASD1,SLC1A1,TLR7,TRIB3,TYROBP	23
Cardiovascular Disease,Organismal Injury and Abnormalities	Peripheral vascular disease	0.000107		1	ACE,ALOX5,CACNA1B,CD36,CD83,CXCR4,F2RL2,F5,F8,IRF8,ITGB8,MMP9,NPR3,RCN2,RNASE2,SCNN1A,TLR7	17
Organ Morphology	Abnormal morphology of exocrine gland	0.000107			AGR2,AREG,CEBPD,EGF,EIF2AK3,LIF,MMP9,SPDEF	8
Cellular Development,Cellular Growth and Proliferation,Embryonic Development,Organismal Development,Tissue Development	Expansion of neural stem cells	0.00011			EGF,KIT,LIF	3
Neurological Disease,Organismal Injury and Abnormalities	Progressive neurological disorder	0.000111			ACE,ALOX5,AREG,CACNA1B,CD36,CD68,CXCL1,CXCR4,CYP26B1,EIF2AK3,F5,F8,FHIT,FKBP5,FOXO1,IGFBP3,IL12RB2,ISG15,KIT,LRP4,MMP9,MT-ND5,NAT8,NLRP3,PRICKLE1,SC5D,SLC1A1,SLC1A7,SLC7A2,TRIB3,TYROBP	31
Cellular Assembly and Organization,Inflammatory Response	Formation of extracellular trap	0.000112			ACE,ALOX5,DEFB1,ERN1	4
Organ Morphology,Respiratory System Development and Function	Quantity of pulmonary alveolus	0.000112		-1	CD36,FGF7,LIF,NLRP3	4
Connective Tissue Disorders,Lipid Metabolism,Metabolic Disease,Organismal Injury and Abnormalities,Small Molecule Biochemistry	Lipodystrophy	0.000118			CYP26A1,CYP26B1,MMP9,TRIB1,TYROBP	5
Cellular Movement,Hematological System Development and Function,Immune Cell Trafficking,Inflammatory Response	Infiltration by neutrophils	0.000119		1.444	ADM,ALOX5,CD36,CYP26A1,CYP26B1,ERN1,MMP9,NLRP3,SPDEF,TRPM2	10
Cellular Development,Cellular Growth and Proliferation,Organ Development,Skeletal and Muscular System Development and Function,Tissue Development	Proliferation of smooth muscle cells	0.00012		-0.929	ADM,CEBPD,CTSK,DPP4,EGF,FOXO1,IGFBP3,MMP9,NPR3,SLC41A2,TFPI2,TRIB1	12
Lipid Metabolism,Small Molecule Biochemistry	Metabolism of membrane lipid derivative	0.000121		-1.069	ABHD3,ALOX5,EGF,EIF2AK3,FABP5,FGF7,INSIG2,ITGB8,KDSR,KIT,PLA2G2C,PLEK,PLPP6,SCD5,SMPDL3B,ST6GALNAC3	16
Hematological System Development and Function,Inflammatory Response,Tissue Morphology	Quantity of dendritic cells	0.000121		1.339	CD83,IL12RB2,IRF8,KIT,MMP9,SLC39A8,TLR7,TYROBP	8
Connective Tissue Disorders,Inflammatory Disease,Inflammatory Response,Organismal Injury and Abnormalities,Skeletal and Muscular Disorders	Inflammation of joint	0.000124		1.941	ADM,ALOX5,AREG,CACNA1B,CD36,CD68,CD83,CDK2AP2,CXCL1,CXCL14,CXCR4,DPP4,ERN1,FKBP5,FOXO1,KIT,MMP26,MMP9,NLRP3,PADI2,SLC1A1,SLC1A7,SLC39A8,SLC7A2,SOD3,TFPI2,TLR7,TYROBP	28
Cell Morphology,Nervous System Development and Function,Neurological Disease,Organismal Injury and Abnormalities,Tissue Morphology	Abnormal morphology of neuroglia	0.000126			EIF2AK3,HEPACAM,ITGB8,LIF,LRP2,PEA15,TYROBP	7
Cellular Function and Maintenance	Function of phagocytes	0.000127			CD36,CTSZ,KIT,MMP9,NLRP3,RNF128,SLC37A2,TLR7,TRIB3,TRPM2,TYROBP	11
Cellular Movement,Hematological System Development and Function,Immune Cell Trafficking,Inflammatory Response	Cell movement of dendritic cells	0.000127		-0.281	CTSZ,CXCL14,CXCR4,DEFB1,KIT,MMP9,NLRP3,RNASE2,TRPM2	9
Connective Tissue Development and Function,Skeletal and Muscular System Development and Function,Tissue Morphology	Quantity of bone cells	0.000127		-1.153	CBFB,CTSK,DKK1,EGF,IRF8,LIF,NPR3,TSC22D3,TYROBP	9
Carbohydrate Metabolism	Metabolism of carbohydrate	0.000128		-1.634	ABHD3,ALDOB,CD36,DKK1,EGF,ERN1,F2RL2,FABP5,FGF7,FOXO1,FUT2,GNPNAT1,GYS2,HK2,IGFBP3,KIT,PLEK,PPA1,SCD5,SOD3,SULF2	21
Cell Death and Survival,Organismal Injury and Abnormalities	Necrosis of epithelial tissue	0.000132		0.652	ACE,ADM,BNIP3,CD36,CEBPD,CXCR4,DKK1,EGF,EIF2AK3,ERN1,FGF7,FOXO1,HK2,IGFBP3,MMP9,NLRP3,PEA15,RNF186,TRIB3,TRPM2	20
Organismal Development	Size of body	0.000134		-1.421	AGR2,AREG,CD36,COL5A3,CTSK,CXCL14,CXCR4,DPP4,EGF,EIF2AK3,FABP5,FXYD4,GSTZ1,HK2,IGFBP3,LIF,MMP9,NPR3,PEA15,SLC12A2,SULF2,TRIB1,TSC22D3,TYROBP	24
Cellular Movement	Invasion of cells	0.000135		-0.512	ADM,AGR2,ALOX5,AREG,CEBPD,CHRD,CLDN3,CTSK,CTSZ,CXCL1,CXCL14,CXCR4,DKK1,DPP4,EGF,FABP5,FGF7,FHIT,INSIG2,ISG15,ITGB8,KIT,MMP26,MMP9,PEA15,SCNN1A,SLC12A2,SPDEF,SPINK7,SSTR2,TFPI2,TRIB3	32
Carbohydrate Metabolism,Molecular Transport,Small Molecule Biochemistry	Uptake of D-glucose	0.000137		-0.727	ACE,ADM,CD36,COL5A3,DKK1,DPP4,HK2,KLF15,NUCB2,PEA15,TRIB3	11
Cancer,Organismal Injury and Abnormalities	Adenoma	0.000138		-1.067	CCDC68,CEBPD,CXCR4,EGF,ENC1,FGF7,FHIT,FOXO1,MMP9,NEBL,PADI2,PAPSS2,PPA1,SLC12A2,SSTR2,TPO,TRIB3	17
Cell Death and Survival	Cell death of gonadal cells	0.00014		0.493	CYP26B1,FOXO1,IGFBP3,KIT,LIF,PEA15,SLC12A2,SSTR2,TSC22D3	9
Cellular Function and Maintenance,Embryonic Development	Engulfment of embryonic cell lines	0.000142			EGF,ISG15,STX18	3
Lipid Metabolism,Molecular Transport,Small Molecule Biochemistry	Concentration of fatty acid	0.000145		-1.252	ACE,ALOX5,CD36,EGF,FABP5,FGF7,FKBP5,FOXO1,IGFBP3,LIF,MMP9,SLC1A1,SSTR2	13
Cellular Development,Cellular Growth and Proliferation,Organ Development,Skeletal and Muscular System Development and Function,Tissue Development	Proliferation of muscle cells	0.000149		-1.161	ADM,CEBPD,CTSK,DPP4,EGF,FOXO1,HOPX,IGFBP3,KIT,LIF,MMP9,NPR3,SLC41A2,TFPI2,TRIB1	15
Organismal Development	Development of genitourinary system	0.000149		0.191	ACE,ADAM28,ADM,AREG,CEBPD,CXCL14,CXCR4,CYP26A1,CYP26B1,DKK1,DRC7,EGF,EIF2AK3,FGF7,FKBP5,GSTZ1,KIT,LIF,LRP2,LRP4,MMP9,NPR3,NUCB2,SLC12A2,SULF2,TRIB1,TSC22D3,WIPF3	28
Inflammatory Disease,Inflammatory Response,Organismal Injury and Abnormalities,Respiratory Disease	Inflammation of lung	0.00015		-0.102	ACE,ALOX5,CD36,CXCL1,DPP4,F5,IGFBP3,KIT,MMP9,NLRP3,RNF128,SLC39A8,TLR7,TRPM2	14
Cellular Development,Cellular Growth and Proliferation,Embryonic Development,Organismal Development,Tissue Development	Development of embryonic cells	0.000159			CBFB,CYP26A1,EGF,KIT,LIF,TSC22D3	6
Cancer,Gastrointestinal Disease,Organismal Injury and Abnormalities,Tumor Morphology	Progression of digestive organ tumor	0.000161			AGR2,CXCL14,MMP9,NLRP3	4
Cell Death and Survival,Organismal Injury and Abnormalities	Cell death of tumor cell lines	0.000164		0.247	ABHD14B,ADM,AGA,AGR2,ALOX5,AREG,BNIP3,CCNG1,CEBPD,CXCR4,CYB5R1,CYP26A1,DEFB1,DKK1,DPP4,EGF,EIF2AK3,ELF5,ENC1,ERN1,FGF7,FHIT,FKBP5,FOXO1,HK2,IGFBP3,IRF8,KIT,LIF,MMP9,NLRP3,PEA15,RASD1,SLC1A1,SOD3,SPINK7,SSTR2,SULF2,TRIB3,TRPM2,TSC22D3	41
Cardiovascular Disease,Organismal Injury and Abnormalities	Peripheral arterial disease	0.000167			ACE,ALOX5,CD36,CD83,CXCR4,F2RL2,IRF8,NPR3,RCN2,TLR7	10
Skeletal and Muscular System Development and Function	Function of smooth muscle	0.000168		-0.651	ADM,EGF,LIF,MMP9,NUCB2,SULF2	6
Cancer,Hematological Disease,Immunological Disease,Organismal Injury and Abnormalities	Non-Hodgkin lymphoma	0.000168			ABCA13,ACE,ALOX5,CACNA1B,CAV2,CD36,CD68,CD83,CHRD,CXCL14,CXCR4,CYP26B1,DPP4,EGF,FHIT,FOXO1,HK2,IGFBP3,IRF8,ISG15,KIT,KMO,LAMB1,LIF,MMP26,MMP9,MPEG1,NUCB2,PLA2G2C,SCNN1A,SHISA9,SLC4A10,SLC7A2,TLR7,TPO	35
Molecular Transport	Transmembrane transport of ion	0.000176			CACNA1B,LRRC26,SLC12A2,SLC1A1,SLC1A7,SLC37A2,SLC39A2,SLC39A8,SLC4A10,TRPM2	10
Cellular Movement	Invasion of tumor cell lines	0.000179		-0.88	ADM,AGR2,AREG,CEBPD,CHRD,CLDN3,CTSK,CTSZ,CXCR4,DKK1,DPP4,EGF,FABP5,FGF7,FHIT,INSIG2,ISG15,ITGB8,KIT,MMP26,MMP9,PEA15,SLC12A2,SPDEF,SPINK7,SSTR2,TFPI2,TRIB3	28
Carbohydrate Metabolism,Cellular Function and Maintenance,Small Molecule Biochemistry	Homeostasis of D-glucose	0.000181			ALOX5,BHLHA15,CD36,COL5A3,ERN1,FABP5,FOXO1,IGFBP3,KLF15,TSC22D3	10
Cell-To-Cell Signaling and Interaction	Response of lymphatic system cells	0.000181		-0.378	CD83,EIF2AK3,ERN1,F8,FOXO1,IL12RB2,IRF8,LIF,NLRP3,TLR7	10
Cellular Development,Cellular Growth and Proliferation,Organ Development,Reproductive System Development and Function	Proliferation of germ cells	0.000181			EGF,FOXO1,KIT,TSC22D3	4
Connective Tissue Disorders,Organismal Injury and Abnormalities,Skeletal and Muscular Disorders	Abnormal bone density	0.000186		-1.017	ALOX5,AREG,CTSK,DPP4,EIF2AK3,IRF8,LRP4,MMP9,NLRP3,TYROBP	10
Drug Metabolism	Metabolism of xenobiotic	0.000187			CYP26A1,CYP26B1,FMO1,GSTM4,PAPSS2,SOD3	6
Cellular Compromise	Degradation of amyloid fibrils	0.000196			CTSK,MMP9	2
Cell-To-Cell Signaling and Interaction,Cellular Compromise,Cellular Function and Maintenance,Hematological System Development and Function	Endoplasmic reticulum stress response of T lymphocytes	0.000196			EIF2AK3,ERN1	2
Cell Cycle,Reproductive System Development and Function	Entry into meiosis of germ cells	0.000196			AREG,CYP26B1	2
Cellular Movement	Migration of gastrointestinal stromal tumor cell lines	0.000196			CXCR4,KIT	2
Cellular Development,Cellular Growth and Proliferation,Embryonic Development,Organismal Development,Tissue Development	Generation of embryoid body cells	0.000196			EGF,LIF	2
Cellular Development,Cellular Growth and Proliferation,Embryonic Development,Nervous System Development and Function,Organ Development,Organismal Development,Tissue Development	Expansion of mesencephalic neurons	0.000196			EGF,LIF	2
Cell Cycle,Cellular Development,Embryonic Development,Hematological System Development and Function,Hematopoiesis,Lymphoid Tissue Structure and Development,Organ Development,Organismal Development	Pre-TCR checkpoint	0.000196			CXCR4,TYROBP	2
Cell-To-Cell Signaling and Interaction,Cellular Growth and Proliferation,Hair and Skin Development and Function	Stimulation of keratinocytes	0.000196			EGF,FGF7	2
Organismal Injury and Abnormalities	Fibrosis of tissue	0.000201			CEBPD,CXCR4,EGF,EIF2AK3,FOXO1,IRF8,KIT,MMP9	8
Connective Tissue Development and Function,Tissue Morphology	Quantity of cartilage tissue	0.000203		-1.067	CBFB,DKK1,EGF,EIF2AK3	4
Connective Tissue Disorders,Inflammatory Disease,Organismal Injury and Abnormalities,Skeletal and Muscular Disorders	Rheumatic disease of joint	0.000203			ALOX5,CACNA1B,FOXO1,MMP9,NLRP3,SLC1A1,SLC1A7,SLC39A8,TLR7	9
Cancer,Hematological Disease,Immunological Disease,Organismal Injury and Abnormalities	Mature B-cell neoplasm	0.000204			ACE,ALOX5,CD36,CD68,CD83,CDC14A,CEBPD,CHRD,CTSK,CXCL1,CXCR4,DKK1,DPP4,EGF,EIF2AK3,EMB,ENC1,FOXO1,IGFBP3,IL12RB2,IRF8,KIT,LRP2,LRP4,MMP26,MMP9,MPEG1,NUCB2,PLA2G2C,PLD4,PRICKLE1,SCNN1A,SHISA9,SLC4A10,SLC7A2,TLR7	36
Cellular Development,Cellular Growth and Proliferation,Hematological System Development and Function,Lymphoid Tissue Structure and Development	Proliferation of lymphocytes	0.000205		-0.076	CBFB,CD36,CD83,CTSZ,CXCL14,CXCR4,DPP4,EIF2AK3,FOXO1,IL12RB2,IRF8,ISG15,KIT,MMP9,PEA15,RNF128,TLR7,TPO,TRIB1,TRPM2,TSC22D3,TYROBP	22
Endocrine System Development and Function	Glucose tolerance	0.000209		-1.405	CACNA1B,COL5A3,CXCL14,DPP4,EIF2AK3,FABP5,FOXO1,IGFBP3,KLF15,LIF,NLRP3,TRIB1	12
Cell Death and Survival,Organismal Injury and Abnormalities	Apoptosis of hepatoma cell lines	0.000209		1.02	AREG,BNIP3,CCNG1,EGF,EIF2AK3,ERN1,SOD3,SPINK7,SULF2	9
Cancer,Organismal Injury and Abnormalities,Reproductive System Disease	Genital tumor	0.000211			ABCA13,ABHD15,ABHD3,ACE,ADAM28,ADM,AGR2,ALDH1L2,ALDOB,ALOX5,ARMC12,ARRDC2,B3GNT6,BHLHA15,BNIP3,CACNA1B,CATSPER2,CBFB,CD36,CD68,CD83,CDK2AP2,CHRD,CLDN3,CLDN8,CLHC1,COL5A3,CTSK,CXCL1,CXCL14,CXCR4,DEFB1,DKK1,DPP4,DRC7,EGF,EIF2AK3,EMID1,ENC1,EPYC,ERN1,F2RL2,F5,F8,FAM110C,FGF7,FKBP5,FOCAD,FOXO1,FUT2,GALNT15,GSTM4,GYS2,HEPACAM,HEPACAM2,HGD,HOPX,IGFBP3,IL12RB2,ISG15,ITGB8,KDSR,KIAA0513,KIT,KMO,KRT78,LAM…	116
Organismal Injury and Abnormalities,Tissue Morphology	Morphology of lesion	0.000211			ACE,AREG,BNIP3,CCNG1,CTSZ,CXCR4,F5,FHIT,FOXO1,IL12RB2,ITPRIP,KIT,MMP9,NLRP3,SULF2,TLR7	16
Organismal Injury and Abnormalities	Nodule	0.000219			CXCR4,FGF7,IGFBP3,LIF,MT-ND5,TPO	6
Cell Morphology,Organ Morphology	Morphology of exocrine cells	0.000219			AGR2,AREG,EGF,EIF2AK3,MMP9,SPDEF	6
Organismal Injury and Abnormalities,Renal and Urological Disease	Proteinuria	0.000229		1.387	ACE,AMN,DPP4,ERN1,LRP2,MMP9,NLRP3,SCNN1A,TLR7	9
Cellular Movement	Migration of stem cells	0.000231		1.131	CXCR4,DKK1,EGF,KIT,MMP9	5
Cellular Movement,Skeletal and Muscular System Development and Function	Migration of smooth muscle cells	0.000231		0.58	ADM,CTSK,CXCL1,EGF,FOXO1,MMP9,SLC41A2,TFPI2	8
Cellular Development,Cellular Growth and Proliferation,Hematological System Development and Function,Lymphoid Tissue Structure and Development	Cell proliferation of T lymphocytes	0.000234		0.006	CBFB,CD36,CD83,CTSZ,CXCL14,CXCR4,DPP4,EIF2AK3,FOXO1,IL12RB2,IRF8,MMP9,PEA15,RNF128,TPO,TRIB1,TRPM2,TSC22D3,TYROBP	19
Organismal Injury and Abnormalities,Respiratory Disease	Severe pulmonary disease	0.000236			CCNG1,CEBPD,CTSZ,IRF8,KIT,PDXK,RNASE2,SMPDL3B,TLR7	9
Cellular Development,Cellular Growth and Proliferation,Hematological System Development and Function,Lymphoid Tissue Structure and Development	Proliferation of immune cells	0.000238		-0.338	CBFB,CD36,CD83,CTSZ,CXCL14,CXCR4,DPP4,EIF2AK3,FOXO1,IL12RB2,IRF8,ISG15,KIT,LIF,MMP9,PEA15,RNF128,TLR7,TPO,TRIB1,TRPM2,TSC22D3,TYROBP	23
Carbohydrate Metabolism	Uptake of monosaccharide	0.000242		-0.833	ACE,ADM,CD36,COL5A3,CXCL14,DKK1,DPP4,HK2,KLF15,NUCB2,PEA15,TRIB3	12
Cancer,Hematological Disease,Organismal Injury and Abnormalities	Hematologic cancer of cells	0.000249			ABCA13,ACE,ADAM28,ALOX5,CACNA1B,CAV2,CBFB,CD36,CD68,CD83,CDC14A,CHRD,CXCL14,CXCR4,CYP26B1,DPP4,EGF,EIF2AK3,ENC1,F5,FABP5,FHIT,FOXO1,GSTM4,HK2,IGFBP3,IRF8,ISG15,KIT,KMO,LAMB1,LIF,LRP2,LRP4,MMP26,MMP9,MPEG1,MT-ND5,NUCB2,PLA2G2C,PRICKLE1,SCNN1A,SHISA9,SLC22A9,SLC4A10,SLC7A2,SMPDL3B,SPINK7,ST6GALNAC3,TLR7,TPO,ZNF185	52
Organ Morphology	Morphology of gland	0.000249			AGR2,AREG,CEBPD,COL5A3,CTSK,DPP4,EGF,EIF2AK3,FOXO1,IGFBP3,LIF,MMP9,NLRP3,SC5D,SPDEF	15
Cell Death and Survival,Organismal Injury and Abnormalities	Necrosis	0.000249		0.009	ABHD14B,ACE,ADM,AGA,AGR2,ALOX5,AREG,BNIP3,CCNG1,CD36,CEBPD,COL5A3,CTSZ,CXCL1,CXCR4,CYB5R1,CYP26A1,DEFB1,DKK1,DPP4,EGF,EIF2AK3,ELF5,ENC1,ERN1,F5,FGF7,FHIT,FKBP5,FOXO1,GNPNAT1,GSTZ1,HK2,IGFBP3,IRF8,ISG15,ITPRIP,KIT,KMO,LIF,MMP9,NLRP3,PEA15,PPA1,RASD1,RNF186,SLC1A1,SLC41A2,SOD3,SPINK7,SSTR2,SULF2,TFPI2,TLR7,TRIB1,TRIB3,TRPM2,TSC22D3,TYROBP	59
Embryonic Development,Organismal Development	Development of body trunk	0.00025		0.062	ACE,ADM,AREG,CAV2,CBFB,CD83,CEBPD,CTSK,CXCL14,CXCR4,CYP26A1,DKK1,EGF,EIF2AK3,ERN1,F2RL2,F5,FGF7,FOXO1,GSTZ1,HOPX,KIT,KLF15,LIF,LRP2,LRP4,MMP9,PRICKLE1,SPDEF,SULF2,TYROBP	31
Cancer,Organismal Injury and Abnormalities	Development of benign tumor	0.000251		-1.154	CCDC68,CEBPD,CXCL14,CXCR4,EGF,ENC1,FGF7,FHIT,FOXO1,KIT,MMP9,NEBL,PADI2,PAPSS2,PPA1,SLC12A2,SSTR2,TPO,TRIB3	19
Cell Death and Survival,Organismal Injury and Abnormalities	Cell death of retinal ganglion cells	0.000251			MMP9,NLRP3,RASD1,SLC1A1	4
Cell Morphology,Nervous System Development and Function,Neurological Disease,Organismal Injury and Abnormalities,Tissue Morphology	Abnormal morphology of oligodendrocytes	0.000251			EIF2AK3,LIF,LRP2,TYROBP	4
Cellular Growth and Proliferation	Inhibition of cells	0.000255		-0.788	AREG,CXCL14,EGF,FKBP5,HK2,NUCB2,RNF128,SLC12A2	8
Cell Death and Survival	Apoptosis of vascular cells	0.000255		1.172	ADM,CD36,EGF,FOXO1,KIT,MMP9,NLRP3,SLC41A2	8
Cellular Development,Cellular Growth and Proliferation,Lymphoid Tissue Structure and Development,Tissue Development	Proliferation of bone marrow cells	0.000261		-0.647	CBFB,IGFBP3,IRF8,KIT,LIF,MMP9,TRIB1	7
Cellular Development,Embryonic Development,Organismal Development	Differentiation of embryonic cells	0.000262		-0.038	CBFB,DKK1,EGF,FGF7,FOXO1,GNPNAT1,HOPX,KIT,LIF,RCN2,TSC22D3	11
Organismal Injury and Abnormalities,Skeletal and Muscular Disorders	Abnormality of limb	0.000264			ALOX5,COL5A3,CTSK,CYP26A1,CYP26B1,DKK1,EGF,EIF2AK3,LRP4,MMP9,NPR3,SC5D,SULF2,TYROBP	14
Cellular Development,Connective Tissue Development and Function,Tissue Development	Differentiation of connective tissue cells	0.000268		1.227	ADM,ALOX5,AREG,BNIP3,CBFB,CEBPD,CHRD,DKK1,EIF2AK3,FOXO1,IGFBP3,KLF15,LIF,LRP4,MMP9,NLRP3,NUCB2,TRIB3,TSC22D3,TYROBP	20
Cell Death and Survival,Cell Morphology,Nervous System Development and Function,Neurological Disease,Organismal Injury and Abnormalities,Tissue Morphology	Loss of oligodendrocytes	0.000273			EIF2AK3,LIF,LRP2	3
Cellular Movement	Invasion of endocrine cell lines	0.000273			CXCR4,FGF7,MMP9	3
Cellular Movement	Migration of neural stem cells	0.000273			CXCR4,DKK1,MMP9	3
Cell-mediated Immune Response,Cell-To-Cell Signaling and Interaction,Cellular Movement,Hematological System Development and Function,Immune Cell Trafficking	Recruitment of CD8+ T lymphocyte	0.000273			ALOX5,DKK1,FABP5	3
Nutritional Disease,Organismal Injury and Abnormalities	Weight gain	0.000278		-0.164	ACE,AGA,CD36,CYP26A1,CYP26B1,FKBP5,FOXO1,IGFBP3,LIF,MMP9,NUCB2,SLC4A10,TPO	13
Cancer,Hematological Disease,Immunological Disease,Organismal Injury and Abnormalities	Mature B cell malignant tumor	0.000279			ACE,ALOX5,CD36,CD68,CD83,CEBPD,CHRD,CTSK,CXCL1,CXCR4,DKK1,EGF,EIF2AK3,EMB,FOXO1,IGFBP3,IL12RB2,IRF8,KIT,MMP26,MMP9,MPEG1,NUCB2,PLA2G2C,PLD4,SCNN1A,SHISA9,SLC4A10,SLC7A2,TLR7	30
Cancer,Organismal Injury and Abnormalities,Respiratory Disease	Neoplasia of lung cancer cell lines	0.000282		-0.6	CEBPD,CXCR4,DKK1,EGF,FHIT,TRIB3	6
Nutritional Disease,Organismal Injury and Abnormalities	Obesity	0.000286		-0.378	ACE,CACNA1B,CCNG1,CD68,COL5A3,CXCR4,DPP4,FABP5,FOXO1,INSIG2,KLF15,LIF,MMP9,NLRP3,PPA1,SCD5,SRXN1,SSTR2,TLR7	19
Cell Signaling,Molecular Transport,Small Molecule Biochemistry,Vitamin and Mineral Metabolism	Release of Ca2+	0.000288		-1.045	BNIP3,CD36,CXCR4,EGF,EIF2AK3,F2RL2,LIF,SSTR2,TRPM2	9
Cancer,Cell Death and Survival,Organismal Injury and Abnormalities,Tumor Morphology	Cell death of tumor cells	0.000293		-1.414	BNIP3,CEBPD,CXCR4,DPP4,EGF,EIF2AK3,FHIT,FOXO1,IGFBP3,KIT,MMP9,SPINK7,SSTR2,TLR7,TRIB1	15
Organismal Injury and Abnormalities,Reproductive System Disease	Abortion	0.000295			ADM,CYP26A1,DKK1,ENC1,F2RL2,F5,FKBP5,ITGB8,TLR7,WIPF3	10
Cell Morphology,Organismal Injury and Abnormalities,Tissue Morphology	Abnormal morphology of epithelial cells	0.000303			AGR2,AREG,CTSK,EGF,GSTZ1,ITGB8,LIF,MMP9,SLC12A2,SPDEF	10
Connective Tissue Development and Function,Tissue Development	Growth of connective tissue	0.000304		-1.823	ADM,ALOX5,AREG,CCNG1,CD83,DKK1,DPP4,EGF,ERN1,FGF7,FOXO1,GNPNAT1,IGFBP3,KIT,LIF,MMP9,NPR3,RASD1,SULF2,TYROBP	20
Lipid Metabolism,Small Molecule Biochemistry,Vitamin and Mineral Metabolism	Metabolism of terpenoid	0.000304		-0.106	ADM,AREG,CYP26A1,CYP26B1,EGF,FGF7,FOXO1,INSIG2,LIF,LRP2,MMP9,PLPP6	12
Carbohydrate Metabolism,Molecular Transport	Transport of monosaccharide	0.000311		-0.468	ACE,EGF,FABP5,HK2,KLF15,PEA15,SLC37A2,TRIB3	8
Inflammatory Disease,Neurological Disease,Organismal Injury and Abnormalities	Inflammatory demyelinating disease	0.000313			ALOX5,AREG,CACNA1B,CXCL1,EIF2AK3,FHIT,ISG15,KIT,MMP9,NLRP3,SC5D	11
Gastrointestinal Disease,Hepatic System Disease,Organismal Injury and Abnormalities	Liver lesion	0.00032		0.339	ABCA13,ABHD3,ACE,ADAM28,ADM,AGA,ALDH1L2,ALDOB,ALOX5,AMN,AREG,ATP6V1C2,B3GNT6,CACNA1B,CCDC15,CCNG1,CD36,CDC14A,CHRD,CTSK,CTSZ,CXCL1,CXCL14,CXCR4,DKK1,DRC7,EGF,EIF2AK3,ELF5,EMC9,ENC1,EPYC,ERN1,F5,F8,FABP5,FGF7,FHIT,FOCAD,FOXO1,GNPNAT1,GSTZ1,GYS2,HEPACAM,HEPACAM2,HGD,HK2,IGFBP3,IL12RB2,IRF8,ISG15,ITGB8,KIT,KMO,KRT78,LAMB1,LIF,LRP2,LRP4,MMP26,MMP9,NAT8,NEBL,NLRP3,NPAS1,NUCB2,PADI2,PAPSS2,PDXK,PRICKLE…	95
Organismal Injury and Abnormalities,Renal and Urological Disease	Renal impairment	0.00032			ACE,ADM,AGA,CACNA1B,DEFB1,DPP4,F5,F8,MMP9,NPR3,SSTR2	11
Endocrine System Development and Function,Molecular Transport,Small Molecule Biochemistry	Concentration of hormone	0.00032		1.081	CACNA1B,CD36,COL5A3,CTSK,CXCL14,DPP4,EGF,EIF2AK3,IGFBP3,LIF,LRP2,SLC12A2,SSTR2,TSC22D3	14
Molecular Transport	Transmembrane transport of cation	0.000321			CACNA1B,LRRC26,SLC12A2,SLC1A1,SLC39A2,SLC39A8,SLC4A10,TRPM2	8
Hematological System Development and Function,Tissue Morphology	Quantity of mononuclear leukocytes	0.000322		-0.519	ADAM28,CBFB,CD36,CD83,CTSK,CXCL14,CXCR4,FABP5,FGF7,FOXO1,IGFBP3,IL12RB2,IRF8,ISG15,ITGB8,KIT,LIF,MMP9,NLRP3,PLD4,TLR7,TYROBP,WDFY4	23
Carbohydrate Metabolism	Synthesis of carbohydrate	0.000331		-1.921	ABHD3,CD36,DKK1,EGF,F2RL2,FABP5,FGF7,FOXO1,FUT2,GNPNAT1,GYS2,IGFBP3,KIT,PLEK,PPA1,SCD5	16
Cardiovascular Disease,Organismal Injury and Abnormalities	Hypertension	0.000334			ACE,ADM,CACNA1B,CBFB,CXCR4,EIF2AK3,F5,F8,FOXO1,KIT,KLF15,MMP9,NLRP3,NPR3,NUCB2,RNASE2,SCNN1A,SLC12A2,SLC39A8,SSTR2,SULF2,TLR7	22
Cellular Movement	Homing of cells	0.000336		-0.389	ALOX5,CD36,CXCL1,CXCL14,CXCR4,DEFB1,DPP4,EGF,FGF7,FOXO1,IGFBP3,KIT,LIF,LRP2,MMP9,RNASE2,TRIB1,TRPM2	18
Cell Death and Survival	Cell survival	0.000337		-1.889	ACE,ADM,AGA,AGR2,AREG,BNIP3,CCNG1,CEBPD,CLDN3,CXCL1,CXCR4,DEFB1,DKK1,DPP4,EGF,EIF2AK3,ERN1,FGF7,FHIT,FKBP5,FOXO1,HK2,HOPX,IGFBP3,IRF8,KIT,LIF,MMP9,MRPL57,PEA15,PPA1,RNASE2,SOD3,SPINK7,TFPI2,TRIB3,TRPM2,TSC22D3,TYROBP	39
Cellular Development,Tissue Development	Differentiation of bone marrow cells	0.00034		0.487	CBFB,DKK1,EGF,IRF8,KIT,LRP4,MMP9,TSC22D3,TYROBP	9
Protein Synthesis	Metabolism of peptide	0.000342		-1.698	ACE,DKK1,DPP4,EGF,EIF2AK3,FMO1,GSTM4,GSTZ1,LIF,NAT8,SLC1A1	11
Cell Death and Survival,Organismal Injury and Abnormalities	Necrosis of vascular endothelial cells	0.000342		1.091	ADM,CD36,EGF,ERN1,IGFBP3,MMP9,NLRP3	7
Cellular Development,Cellular Growth and Proliferation,Tissue Development	Development of epithelial cells	0.000342			CLDN3,CXCR4,EGF,ERN1,FGF7,KIT,MMP9,SPDEF	8
Digestive System Development and Function,Gastrointestinal Disease,Organ Morphology,Organismal Development,Organismal Injury and Abnormalities	Abnormal morphology of crypt of lieberkuhn	0.000343			AGR2,AREG,DKK1,EGF,SPDEF	5
Hematological System Development and Function,Lymphoid Tissue Structure and Development,Organ Morphology,Tissue Morphology	Morphology of lymphoid organ	0.000352			ALOX5,CTSK,CXCL14,CYP26A1,CYP26B1,FGF7,GSTZ1,IRF8,KIT,NLRP3,PLD4,RNF128,TLR7,TRIB1,TSC22D3,WDFY4	16
Hematological System Development and Function,Hypersensitivity Response,Tissue Morphology	Quantity of eosinophils	0.000355		0.282	ALOX5,IGFBP3,IRF8,LIF,MMP9,NLRP3,TRIB1	7
Tissue Development	Growth of epithelial tissue	0.000355		0.73	ADM,AGR2,ALOX5,AREG,CAV2,CD36,CXCL1,CXCL14,CXCR4,DKK1,EGF,ERN1,FGF7,FOXO1,ITGB8,KIT,LAMB1,MMP9,SSTR2,SULF2,WFDC1	21
Organismal Injury and Abnormalities	Edema	0.000361		1.539	ACE,ADM,CBFB,CXCR4,DPP4,KIT,LIF,NLRP3,SC5D,SCNN1A,SLC12A2,SLC39A8,SOD3,SSTR2	14
Inflammatory Disease,Organismal Injury and Abnormalities	Severe inflammatory disorder	0.000365			ALOX5,CCNG1,CEBPD,CTSZ,IRF8,ISG15,KIT,PDXK,RNASE2,SMPDL3B,TLR7	11
Hematological Disease,Immunological Disease,Organismal Injury and Abnormalities	Eosinophilia	0.00037			ALOX5,CXCL1,CXCR4,GYS2,IRF8,KIT,RNASE2,SFTA2,TLR7	9
Cell-To-Cell Signaling and Interaction,Inflammatory Response	Immune response of peritoneal macrophages	0.00037		0.152	ACE,CD36,IRF8,ISG15	4
Carbohydrate Metabolism,Lipid Metabolism,Small Molecule Biochemistry	Synthesis of phosphatidylcholine	0.00037			ABHD3,FABP5,FGF7,SCD5	4
Cell-To-Cell Signaling and Interaction,Hematological System Development and Function	Activation of myeloid cells	0.000373		0.577	ACE,CD36,CXCL1,DPP4,F5,KIT,MMP9,MT-ND5,PLPP6,SLC7A2,TLR7,TRPM2,TYROBP	13
Cell Morphology,Tissue Morphology	Morphology of epithelial cells	0.000389			AGR2,AREG,CTSK,EGF,FGF7,GSTZ1,ITGB8,LIF,MMP9,SLC12A2,SPDEF	11
Organismal Injury and Abnormalities	Trauma hemorrhage	0.000389			EIF2AK3,ERN1	2
Auditory Disease,Neurological Disease,Organismal Injury and Abnormalities	Profound deafness	0.000389			LRP2,SLC12A2	2
Cellular Assembly and Organization	Binding of mitochondria	0.000389			ARMC12,HK2	2
Cellular Movement,Hematological System Development and Function,Hypersensitivity Response,Immune Cell Trafficking	Mobilization of eosinophils	0.000389			DPP4,TRIB1	2
Cell Death and Survival,Organ Morphology,Organismal Injury and Abnormalities,Respiratory Disease,Respiratory System Development and Function	Quantity of apoptotic pneumocytes	0.000389			CD36,NLRP3	2
Cellular Development,Cellular Growth and Proliferation,Organ Development,Renal and Urological System Development and Function	Expansion of mesangial cells	0.000389			CD36,NLRP3	2
Cellular Movement	Dissemination of Streptococcus pneumoniae	0.000389			CEBPD,NLRP3	2
Hematological System Development and Function,Hematopoiesis,Hypersensitivity Response,Tissue Morphology	Quantity of eosinophil precursor cells	0.000389			IRF8,TRIB1	2
Gastrointestinal Disease,Inflammatory Disease,Organismal Injury and Abnormalities	Gastroenteritis	0.000391		1.652	ADM,AGR2,ALOX5,AREG,B3GNT6,EIF2AK3,FUT2,ITGB8,KIT,KMO,LRRC26,MMP9,MPEG1,NLRP3,NPR3,RNF186,SPDEF	17
Infectious Diseases,Organismal Injury and Abnormalities	Infection of mammalia	0.000401		0.141	CD36,CXCR4,FUT2,IL12RB2,IRF8,ISG15,KIT,MMP9,NLRP3,TFPI2,TLR7,TRPM2	12
Free Radical Scavenging	Production of reactive oxygen species	0.000405		0.845	ACE,ALOX5,CD36,CYB5R1,EGF,EIF2AK3,FOXO1,HK2,NLRP3,SOD3,SRXN1,TLR7,TRPM2,TYROBP	14
Cancer,Organismal Injury and Abnormalities,Reproductive System Disease	Growth of mammary tumor	0.000412		1.118	ADAM28,CXCR4,DKK1,EGF,IGFBP3,MMP9,SPDEF	7
Neurological Disease,Organismal Injury and Abnormalities	Bleeding of brain	0.000412			ACE,F5,ITGB8,KIT,MMP9	5
Cell Death and Survival,Organismal Injury and Abnormalities	Cell death of epithelial cells	0.000413		0.643	ACE,BNIP3,CD36,CEBPD,DKK1,EGF,EIF2AK3,ERN1,FGF7,FOXO1,HK2,IGFBP3,NLRP3,PEA15,RNF186,TRIB3,TRPM2	17
Hematological System Development and Function,Lymphoid Tissue Structure and Development,Tissue Morphology	Quantity of lymphocytes	0.000422		-0.486	ADAM28,CBFB,CD36,CD83,CTSK,CXCL14,CXCR4,FABP5,FGF7,FOXO1,IGFBP3,IL12RB2,IRF8,ISG15,ITGB8,KIT,LIF,MMP9,NLRP3,PLD4,TYROBP,WDFY4	22
Cellular Development,Cellular Growth and Proliferation,Hematological System Development and Function,Hematopoiesis,Lymphoid Tissue Structure and Development,Tissue Development	Differentiation of antigen presenting cells	0.000424		0.948	ALOX5,CBFB,ERN1,FOXO1,IRF8,ITGB8,LIF,TRIB1,TRPM2,TYROBP	10
Cellular Function and Maintenance	Function of leukocytes	0.000429			CD36,CTSZ,ERN1,IL12RB2,IRF8,KIT,MMP9,NLRP3,RNF128,SLC37A2,TLR7,TRIB1,TRIB3,TRPM2,TYROBP	15
Cellular Development,Cellular Growth and Proliferation,Embryonic Development,Organismal Development,Tissue Development	Proliferation of neural stem cells	0.000438		-0.515	DKK1,EGF,KIT,LIF,MMP9	5
Cellular Function and Maintenance	Function of blood cells	0.000445			CD36,CTSZ,ERN1,F2RL2,IL12RB2,IRF8,KIT,MMP9,NLRP3,RNF128,SLC37A2,TLR7,TRIB1,TRIB3,TRPM2,TYROBP	16
Cellular Function and Maintenance,Tissue Development	Function of connective tissue cells	0.00045			ALOX5,CD68,CTSK,EIF2AK3,LIF,TYROBP	6
Infectious Diseases,Inflammatory Disease,Organismal Injury and Abnormalities,Respiratory Disease	Severe acute respiratory syndrome	0.000452			CCNG1,CEBPD,CTSZ,IRF8,PDXK,RNASE2,SMPDL3B,TLR7	8
Cancer,Hematological Disease,Immunological Disease,Organismal Injury and Abnormalities	Lymphoma	0.000457			ABCA13,ACE,ADAM28,ALOX5,CACNA1B,CAV2,CD36,CD68,CD83,CHRD,CXCL14,CXCR4,CYP26B1,DPP4,EGF,FABP5,FHIT,FOXO1,HK2,IGFBP3,IRF8,ISG15,KIT,KMO,LAMB1,LIF,MMP26,MMP9,MPEG1,NUCB2,PLA2G2C,SCNN1A,SHISA9,SLC4A10,SLC7A2,SMPDL3B,TLR7,TPO	38
Lipid Metabolism,Molecular Transport,Small Molecule Biochemistry	Concentration of triacylglycerol	0.000462		-0.321	ALOX5,CACNA1B,CD36,CXCL14,EGF,EIF2AK3,FABP5,FGF7,FKBP5,FOXO1,IGFBP3,LIF,TRIB1	13
Cell Morphology,Cellular Function and Maintenance	Autophagy of prostate cancer cell lines	0.000464			BNIP3,EIF2AK3,ERN1	3
Organ Morphology	Branching of exocrine gland	0.000464			AREG,CEBPD,EGF,FGF7,MMP9	5
Cancer,Organismal Injury and Abnormalities	Primary carcinoma	0.000466			CLDN3,CYP26A1,FOXO1,HOPX,KIT,LRP2,MT-ND5,TLR7	8
Cellular Development,Cellular Growth and Proliferation	Proliferation of lung cancer cell lines	0.00047		-0.785	AREG,DKK1,EGF,FGF7,FHIT,HK2,IGFBP3,ITGB8,KIT,RASD1,SLC1A1,SSTR2,TRIB3	13
Infectious Diseases,Organismal Injury and Abnormalities	Infection by Bacilli	0.00047			CD36,F5,KIT,MMP9,NLRP3,TLR7	6
Cardiovascular Disease,Neurological Disease,Organismal Injury and Abnormalities	Ischemic stroke	0.00047			ACE,CD36,F5,F8,MMP9,RNASE2	6
Molecular Transport	Transport of ion	0.000478		-1.91	BHLHA15,CACNA1B,CYB5R1,EGF,LRP2,LRRC26,SCNN1A,SLC12A2,SLC1A1,SLC1A7,SLC25A29,SLC37A2,SLC39A2,SLC39A8,SLC4A10,TRPM2	16
Cancer,Gastrointestinal Disease,Organismal Injury and Abnormalities	Gastrointestinal tract cancer	0.000482		-1.082	ABCA13,ABHD14B,ABHD15,ABHD3,ACE,ADAM28,ADM,AGA,AGR2,ALDH1L2,ALDOB,ALOX5,AMN,AREG,ARMC12,ARRDC2,ATP6V1C2,B3GNT6,BNIP3,CACNA1B,CBFB,CCDC15,CCDC68,CD36,CD68,CD83,CDC14A,CEBPD,CHRD,CLDN3,CLDN8,CLHC1,COL5A3,CTSK,CXCL1,CXCL14,CXCR4,CYB5R1,CYP26A1,CYP26B1,DKK1,DPP4,DPYSL5,DRC7,EGF,EIF2AK3,EMID1,ENC1,EPYC,ERN1,F2RL2,F5,F8,FABP5,FAM110C,FBXO45,FGF7,FHIT,FICD,FKBP5,FMO1,FOCAD,FOXO1,GALNT15,GNPNAT1,GSTZ1,GY…	145
Embryonic Development,Organismal Development,Tissue Development	Expansion of embryonic tissue	0.000484			EGF,KIT,LIF,MMP9	4
Cancer,Organismal Injury and Abnormalities	Development of adenocarcinoma	0.000484			ABCA13,ABHD3,ACE,ADAM28,ADM,AGR2,ALDH1L2,ALDOB,ALOX5,AREG,ARMC12,ATP6V1C2,B3GNT6,BNIP3,CACNA1B,CBFB,CCDC15,CD36,CD68,CHRD,CLDN3,CLDN8,CLHC1,COL5A3,DEFB1,DPP4,EGF,EIF2AK3,EMB,EMID1,ENC1,EPYC,F2RL2,F5,F8,FABP5,FGF7,FHIT,FKBP5,FOCAD,FOXO1,FUT2,GALNT15,GNPNAT1,GSTM4,GYS2,HEPACAM,HK2,IGFBP3,IL12RB2,KIAA0513,KIT,KMO,KRT78,LAMB1,LRP2,LRP4,MMP26,MMP9,MT-ND5,NLRP3,NPR3,NUCB2,PADI2,PAPSS2,PDXK,PLD4,PLEK,PP…	101
Cancer,Organismal Injury and Abnormalities	Hematological or lymphatic system tumor	0.00049		-1.215	ABCA13,ACE,ADAM28,AGA,AGR2,ALOX5,BNIP3,CACNA1B,CARD19,CAV2,CBFB,CD36,CD68,CD83,CDC14A,CEBPD,CHRD,CTSK,CXCL1,CXCL14,CXCR4,CYP26A1,CYP26B1,DKK1,DPP4,EGF,EIF2AK3,EMB,ENC1,F5,F8,FABP5,FHIT,FOXO1,GSTM4,HK2,IGFBP3,IL12RB2,IRF8,ISG15,KIT,KMO,LAMB1,LIF,LRP2,LRP4,MMP26,MMP9,MPEG1,MT-ND5,NLRP3,NUCB2,PLA2G2C,PLD4,PRICKLE1,RIMKLB,SCNN1A,SFTA2,SHISA9,SLC22A9,SLC41A2,SLC4A10,SLC7A2,SMPDL3B,SPINK7,SSTR2,ST6GALN…	72
Cancer,Organismal Injury and Abnormalities,Reproductive System Disease	Genital tract cancer	0.000491			ABCA13,ABHD15,ABHD3,ACE,ADAM28,ADM,AGR2,ALDH1L2,ALDOB,ALOX5,ARMC12,ARRDC2,B3GNT6,BHLHA15,BNIP3,CACNA1B,CATSPER2,CBFB,CD36,CD68,CD83,CDK2AP2,CHRD,CLDN3,CLDN8,CLHC1,COL5A3,CTSK,CXCL14,CXCR4,DEFB1,DKK1,DPP4,EGF,EIF2AK3,EMID1,ENC1,EPYC,ERN1,F2RL2,F5,F8,FAM110C,FGF7,FKBP5,FOCAD,FOXO1,FUT2,GALNT15,GSTM4,GYS2,HEPACAM,HEPACAM2,HGD,IGFBP3,IL12RB2,ISG15,ITGB8,KDSR,KIAA0513,KIT,KMO,KRT78,LAMB1,LRP2,LRP4,MMP…	113
Amino Acid Metabolism,Molecular Transport,Small Molecule Biochemistry	Transport of amino acids	0.000492		-0.927	SLC1A1,SLC1A7,SLC25A29,SLC38A1,SLC38A9,SLC6A20,SLC7A2	7
Cancer,Cell Death and Survival,Organismal Injury and Abnormalities,Tumor Morphology	Cell death of cancer cells	0.000495		-1.286	BNIP3,CEBPD,CXCR4,DPP4,EIF2AK3,FHIT,FOXO1,IGFBP3,KIT,MMP9,SPINK7,TLR7,TRIB1	13
Cellular Movement	Migration of cells	0.000502		1.337	ADM,ALOX5,AREG,CBFB,CD36,CEBPD,CHRD,CLDN3,CTSK,CTSZ,CXCL1,CXCL14,CXCR4,CYP26A1,CYP26B1,DEFB1,DKK1,DPP4,EGF,ERN1,FABP5,FAM110C,FBXO45,FGF7,FHIT,FOXO1,IGFBP3,ISG15,ITGB8,KIT,KLF15,LAMB1,LIF,MMP9,NLRP3,NUCB2,RNASE2,SCNN1A,SLC12A2,SLC41A2,SOD3,SPDEF,SPINK7,TFPI2,TLR7,TRPM2,TSC22D3,TYROBP	48
Developmental Disorder,Nervous System Development and Function,Neurological Disease,Organismal Injury and Abnormalities	Demyelination	0.00051		1.091	ALOX5,EIF2AK3,HEPACAM,IL12RB2,KIT,LIF,TRPM2	7
Vitamin and Mineral Metabolism	Metabolism of vitamin	0.00051		-0.428	ALDH1L2,AMN,CYP26A1,CYP26B1,FOXO1,LIF,LRP2	7
Lipid Metabolism,Small Molecule Biochemistry	Fatty acid metabolism	0.00051		1.094	ABCA13,ALOX5,AREG,CAV2,CD36,CD83,CXCL1,EGF,EIF2AK3,FABP5,GSTM4,INSIG2,KIT,LIF,SC5D,SCD5,SLC1A1,TRIB3	18
Cell Death and Survival,Organismal Injury and Abnormalities	Apoptosis of connective tissue cells	0.000511		-0.185	ADM,BNIP3,CD36,DKK1,EGF,EIF2AK3,FOXO1,GNPNAT1,IGFBP3,MMP9,NLRP3	11
Cancer,Cell Death and Survival,Organismal Injury and Abnormalities,Tumor Morphology	Apoptosis of cancer cells	0.00052		-0.707	DPP4,FHIT,FOXO1,IGFBP3,KIT,MMP9,SPINK7,TLR7,TRIB1	9
Cardiovascular System Development and Function,Cellular Movement	Homing of endothelial cells	0.000521		0	CD36,CXCL14,CXCR4,EGF,IGFBP3	5
Cell Death and Survival	Apoptosis of gonadal cells	0.000524		0.228	CYP26B1,FOXO1,IGFBP3,KIT,LIF,PEA15,SSTR2,TSC22D3	8
Drug Metabolism,Protein Synthesis	Metabolism of glutathione	0.000527			GSTM4,GSTZ1,NAT8,SLC1A1	4
Cancer,Organismal Injury and Abnormalities	Malignant neoplasm of aerodigestive tract	0.000528			ACE,ADAM28,ALDH1L2,ALDOB,ALOX5,ATP6V1C2,CACNA1B,CBFB,CD83,CHRD,CLHC1,CXCL1,CXCL14,CXCR4,CYP26B1,DPP4,DRC7,EGF,EIF2AK3,F5,F8,FABP5,FGF7,FHIT,HGD,HK2,HOPX,IGFBP3,ISG15,KIT,LRP2,LRP4,MMP26,MMP9,NEBL,PAPSS2,SFTA2,SHISA9,SLC12A2,SLC22A9,SMPDL3B,SOD3,TPO,TRIB3,TRPM2,TYROBP,WDFY4,ZNF185	48
Cancer,Organismal Injury and Abnormalities	Primary neoplasm	0.000535			ADAM28,AGR2,CLDN3,CXCL14,CXCR4,CYP26A1,EGF,FOXO1,HOPX,IGFBP3,KIT,LRP2,MT-ND5,SSTR2,TLR7,TPO	16
Cardiovascular System Development and Function,Cellular Development,Cellular Function and Maintenance,Cellular Growth and Proliferation,Organismal Development,Tissue Development	Endothelial cell development	0.00054		0.362	ADM,ALOX5,CAV2,CD36,CXCL1,CXCR4,DKK1,EGF,ERN1,FOXO1,IGFBP3,KIT,MMP9	13
Cancer,Organismal Injury and Abnormalities	Neoplastic cell transformation of epithelial cell lines	0.000543			EGF,FGF7,SOD3	3
Cellular Compromise	Damage of cellular membrane	0.000543			AREG,CXCL14,HK2	3
Embryonic Development,Organ Development,Organ Morphology,Organismal Development,Reproductive System Development and Function,Tissue Development	Morphology of mammary alveolus	0.000543			AREG,EGF,LIF	3
Cellular Compromise,Cellular Function and Maintenance	Endoplasmic reticulum stress response	0.000556		-1.21	BHLHA15,BNIP3,EIF2AK3,ERN1,FICD,MMP9,SDF2L1,TRIB3	8
Endocrine System Development and Function,Small Molecule Biochemistry	Synthesis of hormone	0.000572		0.335	ADM,AREG,CTSK,EGF,FGF7,LIF,MMP9,TPO	8
Cancer,Cellular Movement,Organismal Injury and Abnormalities,Tumor Morphology	Invasion of tumor cells	0.000572		1.087	AREG,CTSZ,CXCL1,CXCR4,DPP4,EGF,MMP9,SPDEF	8
Cell Morphology	Conversion of cells	0.000583		-1.067	FOXO1,IL12RB2,ITGB8,LIF,RNF128	5
Lipid Metabolism,Small Molecule Biochemistry,Vitamin and Mineral Metabolism	Metabolism of retinoid	0.000583		-0.428	CYP26A1,CYP26B1,FOXO1,LIF,LRP2	5
Cancer,Cellular Development,Cellular Growth and Proliferation,Organismal Injury and Abnormalities,Reproductive System Disease,Tumor Morphology	Proliferation of mammary tumor cells	0.000583		1.253	ADAM28,DKK1,EGF,IGFBP3,SPDEF	5
Digestive System Development and Function,Gastrointestinal Disease,Organismal Injury and Abnormalities	Abnormal morphology of midgut	0.000583			AGR2,AREG,CD36,EGF,FHIT,SLC12A2	6
Lipid Metabolism,Molecular Transport,Small Molecule Biochemistry	Quantity of polyunsaturated fatty acids	0.000585		-0.755	ALOX5,CD36,EGF,FABP5,FOXO1,LIF,MMP9	7
Cancer,Organismal Injury and Abnormalities	Breast or gastric cancer	0.000592		-1	ABCA13,ABHD14B,ABHD3,ACE,ADAM28,AGR2,ALDH1L2,ALOX5,AMN,AREG,ATP6V1C2,B3GNT6,CACNA1B,CAV2,CBFB,CCDC15,CCNG1,CD36,CD68,CDC14A,CDK2AP2,CEBPD,CHRD,CLDN3,CLDN8,CLHC1,COL5A3,CTSK,CTSZ,CXCL1,CXCL14,CXCR4,CYP26A1,DEFB1,DKK1,DPP4,DPYSL5,DRC7,EGF,EIF2AK3,ENC1,EPYC,ERN1,F2RL2,F5,F8,FABP5,FGF7,FHIT,FKBP5,FOCAD,FOXO1,GSTM4,GYS2,HEPACAM,HGD,HK2,IGFBP3,INSIG2,ITGB8,KIAA0513,KIT,KMO,KRT78,LAMB1,LIF,LRP2,LRP4,MMP…	102
Nervous System Development and Function	Sensation	0.000596		-0.686	ACE,ADM,ALOX5,CACNA1B,CDC14A,CXCR4,EPYC,FABP5,LRP2,SLC12A2,SPX,TRPM2	12
Organismal Injury and Abnormalities,Reproductive System Disease	Endometriosis	0.000597			ACE,CAV2,CD68,CXCR4,CYP26A1,DKK1,FGF7,FOXO1,KIT,LIF,MMP26,MMP9,SLC1A1	13
Connective Tissue Disorders,Organismal Injury and Abnormalities,Tissue Morphology	Abnormal morphology of adipose tissue	0.000607			ACE,CEBPD,FABP5,LIF,SC5D,TRIB1	6
Gastrointestinal Disease,Inflammatory Disease,Inflammatory Response,Organismal Injury and Abnormalities	Colitis	0.000615		0.882	ADM,AGR2,ALOX5,AREG,B3GNT6,EIF2AK3,FUT2,ITGB8,KIT,LRRC26,MMP9,MPEG1,NLRP3,NPR3,RNF186	15
Embryonic Development,Organ Development,Organ Morphology,Organismal Development,Renal and Urological System Development and Function,Tissue Development	Mass of kidney	0.000616			ACE,ADM,CXCL14,EGF,GSTZ1	5
Cancer,Developmental Disorder,Embryonic Development,Organismal Injury and Abnormalities	Invasion of embryonic tissue	0.00062			CXCR4,EGF,LRP4,MMP9	4
Developmental Disorder,Nervous System Development and Function,Neurological Disease,Organismal Injury and Abnormalities	Demyelination of spinal cord	0.00062		1.067	EIF2AK3,IL12RB2,LIF,TRPM2	4
Connective Tissue Disorders,Organismal Injury and Abnormalities,Tissue Morphology	Abnormal morphology of white adipose tissue	0.00062			ACE,CEBPD,LIF,TRIB1	4
Cell-To-Cell Signaling and Interaction	Binding of blood cells	0.000626		1.493	ADAM28,CD36,CD83,CTSZ,CXCL1,CXCR4,F5,F8,FOXO1,IRF8,KIT,LIF,TLR7,TYROBP	14
Post-Translational Modification	Glycosylation of protein	0.000626			ALDOB,B3GNT6,FUT2,GALNT15,SLC39A8,SLC4A10,ST6GALNAC3	7
Cancer,Organismal Injury and Abnormalities,Reproductive System Disease	Tumorigenesis of reproductive tract	0.000628			ABCA13,ACE,ADAM28,ADM,AGR2,ALDH1L2,ALDOB,ALOX5,B3GNT6,BHLHA15,BNIP3,CACNA1B,CBFB,CD36,CD68,CD83,CHRD,CLDN3,CLDN8,CLHC1,CXCL1,CXCL14,CXCR4,DKK1,DPP4,EGF,EIF2AK3,EMID1,ENC1,EPYC,F2RL2,F5,F8,FGF7,FKBP5,FOCAD,FOXO1,FUT2,GALNT15,GSTM4,GYS2,HEPACAM,HOPX,IGFBP3,IL12RB2,ISG15,ITGB8,KIAA0513,KIT,KMO,KRT78,LAMB1,LRP2,LRP4,MMP26,MMP9,MPEG1,MT-ND5,NLRP3,NUCB2,PADI2,PAPSS2,PDXK,PEA15,PLD4,PLEK,RNASE2,RNF128,R…	95
Cell Death and Survival,Organismal Injury and Abnormalities,Renal and Urological Disease	Necrosis of kidney	0.000628		0.51	BNIP3,EGF,ERN1,FOXO1,GSTZ1,HK2,IGFBP3,KMO,NLRP3,PEA15,TFPI2,TRIB3,TRPM2	13
Organ Morphology,Organismal Injury and Abnormalities,Renal and Urological Disease	Atrophy of renal tubule	0.000629			ACE,AGA,EGF	3
Amino Acid Metabolism,Small Molecule Biochemistry	Removal of amino acids	0.000629			DPP4,SLC1A1,SLC1A7	3
Connective Tissue Development and Function,Connective Tissue Disorders,Organismal Injury and Abnormalities,Skeletal and Muscular Disorders,Skeletal and Muscular System Development and Function,Tissue Development	Abnormal morphology of marrow space	0.000629			CTSK,MMP9,TYROBP	3
Cancer,Organismal Injury and Abnormalities	Upper aerodigestive tract carcinoma	0.000631			ACE,ADAM28,ALDH1L2,ALDOB,ALOX5,ATP6V1C2,CACNA1B,CBFB,CD83,CHRD,CLHC1,CXCL1,CXCL14,CXCR4,CYP26B1,DPP4,DRC7,EGF,F5,F8,FABP5,FGF7,FHIT,HGD,HK2,HOPX,IGFBP3,ISG15,KIT,LRP2,LRP4,MMP26,MMP9,NEBL,PAPSS2,SFTA2,SHISA9,SLC12A2,SLC22A9,SMPDL3B,SOD3,TPO,TRIB3,TRPM2,TYROBP,WDFY4,ZNF185	47
Cardiovascular System Development and Function,Organ Morphology,Organismal Development,Renal and Urological System Development and Function,Tissue Morphology	Vasodilation of kidney	0.000646			ADM,MMP9	2
Cancer,Organismal Injury and Abnormalities,Tumor Morphology	Accumulation of cancer cells	0.000646			FHIT,IRF8	2
Cardiovascular System Development and Function	Proliferation of blood vessel	0.000646			FOXO1,MMP9	2
Connective Tissue Disorders,Organismal Injury and Abnormalities,Skeletal and Muscular Disorders	Abnormality of calvaria	0.000646			IRF8,LIF	2
Drug Metabolism,Lipid Metabolism,Small Molecule Biochemistry,Vitamin and Mineral Metabolism	Catabolism of tretinoin	0.000646			CYP26A1,CYP26B1	2
Dermatological Diseases and Conditions,Organismal Injury and Abnormalities	Loss of hair	0.000647		-0.426	AREG,DKK1,EGF,FGF7,FHIT,NLRP3,TLR7	7
Hematological System Development and Function,Lymphoid Tissue Structure and Development,Organ Morphology,Organismal Development,Tissue Morphology	Morphology of spleen	0.00066			ALOX5,CTSK,CYP26A1,CYP26B1,GSTZ1,IRF8,KIT,NLRP3,PLD4,RNF128,TLR7,TRIB1,WDFY4	13
Cancer,Organismal Injury and Abnormalities,Reproductive System Disease	Female genital neoplasm	0.000661			ABCA13,ACE,ADAM28,ADM,AGR2,ALDH1L2,ALDOB,ALOX5,B3GNT6,BHLHA15,BNIP3,CACNA1B,CBFB,CD36,CD68,CD83,CHRD,CLDN3,CLDN8,CLHC1,CXCL1,CXCL14,CXCR4,DKK1,DPP4,EGF,EIF2AK3,EMID1,ENC1,EPYC,F2RL2,F5,F8,FGF7,FKBP5,FOCAD,FOXO1,FUT2,GALNT15,GSTM4,GYS2,HEPACAM,HOPX,IGFBP3,IL12RB2,ISG15,ITGB8,KIAA0513,KIT,KMO,KRT78,LAMB1,LRP2,LRP4,MMP26,MMP9,MPEG1,MT-ND5,NLRP3,NUCB2,PADI2,PAPSS2,PDXK,PEA15,PLD4,PLEK,RNASE2,RNF128,R…	95
Infectious Diseases,Organismal Injury and Abnormalities	Viral Infection	0.000664		-1.542	ACE,ADM,ALOX5,ARRDC2,CAV2,CCNG1,CD36,CEBPD,CLDN3,CTSZ,CXCL1,CXCR4,DEFB1,DKK1,DPP4,DPYSL5,EGF,EIF2AK3,ENC1,ERN1,F5,F8,FGF7,FICD,FKBP5,FUT2,IGFBP3,IRF8,ISG15,KIT,KLF15,MMP9,PDXK,PLEK,RNASE2,SLC4A10,SMPDL3B,SULF2,TLR7,TYROBP,WFDC1	41
Gastrointestinal Disease,Inflammatory Disease,Inflammatory Response,Organismal Injury and Abnormalities	Enteritis	0.000668		1.397	ADM,AGR2,ALOX5,AREG,B3GNT6,EIF2AK3,FUT2,ITGB8,KIT,LRRC26,MMP9,MPEG1,NLRP3,NPR3,RNF186,SPDEF	16
Amino Acid Metabolism,Molecular Transport,Small Molecule Biochemistry	Uptake of glutamine family amino acid	0.000671		-1.109	SLC1A1,SLC1A7,SLC38A1,SLC7A2	4
Embryonic Development,Hematological System Development and Function,Lymphoid Tissue Structure and Development,Organ Development,Organismal Development,Tissue Development	Formation of lymphoid tissue	0.000676		-1.195	ADM,CBFB,CD83,CXCR4,DKK1,EGF,EIF2AK3,F5,HK2,ISG15,KIT,TYROBP	12
Skeletal and Muscular System Development and Function	Function of muscle	0.000676		-1.067	ADM,CAV2,EGF,EIF2AK3,FOXO1,IGFBP3,KLF15,LIF,MMP9,NUCB2,SULF2,TRPM2	12
Tissue Morphology	Morphology of brown adipose tissue	0.000685			CEBPD,FABP5,FKBP5,IGFBP3,SC5D	5
Nervous System Development and Function,Tissue Morphology	Morphology of nervous tissue	0.000686			AGA,CDC14A,CXCR4,DPYSL5,EIF2AK3,FBXO45,FGF7,HEPACAM,ITGB8,LIF,LRP2,LRP4,NLRP3,PEA15,SCNN1A,SLC12A2,SULF2,TLR7,TYROBP,VIT	20
Gastrointestinal Disease,Immunological Disease,Ophthalmic Disease,Organismal Injury and Abnormalities	Sjögren syndrome	0.000687			CD68,CXCR4,EGF,LIF,MMP9,TLR7	6
Cancer,Organismal Injury and Abnormalities	Advanced malignant tumor	0.000694		-0.321	ADM,AGR2,ALOX5,CBFB,CD36,CEBPD,CLDN3,CTSZ,CXCL1,CXCR4,CYP26A1,DKK1,DPP4,EGF,EIF2AK3,FABP5,FOXO1,IRF8,ISG15,KIT,LRP2,LRRC26,MMP9,PAPSS2,SOD3,SSTR2,SULF2,TFPI2,TLR7,TRIB3	30
Organ Morphology,Organismal Development	Mass of genitourinary system	0.0007			ACE,ADM,CEBPD,CXCL14,EGF,FKBP5,GSTZ1,LIF,NPR3,NUCB2,TRIB1,TSC22D3	12
Cancer,Organismal Injury and Abnormalities	Primary solid tumor	0.000708			ADAM28,AGR2,CLDN3,CXCL14,CYP26A1,FOXO1,HOPX,IGFBP3,KIT,LRP2,MT-ND5,SSTR2,TLR7,TPO	14
Cancer,Organismal Injury and Abnormalities	Grade 3-4 tumor	0.000712			ABCA13,ABHD14B,ACE,ADAM28,AGA,ALDH1L2,ALOX5,ARMC12,ARRDC2,B3GNT6,BHLHA15,CACNA1B,CARD19,CATSPER2,CBFB,CCDC15,CCDC68,CDK2AP2,CHRD,CLDN3,CLDN8,COL5A3,CTSK,CTSZ,CXCL14,CXCR4,DPP4,DPYSL5,EGF,EIF2AK3,EMB,EPYC,F5,F8,FABP5,FAM110C,FBXO45,FICD,FMO1,FOCAD,GNPNAT1,GYS2,HGD,IGFBP3,IL12RB2,ITGB8,ITPRIP,KIT,KLF15,LAMB1,LIF,LRP2,LRP4,MMP26,MMP9,MPEG1,MRPL57,NEBL,NLRP3,NUCB2,PAPSS2,PLEK,PRICKLE1,RNASE2,SC5D,SCN…	92
Carbohydrate Metabolism,Cellular Function and Maintenance,Molecular Transport,Small Molecule Biochemistry	Transport of D-glucose	0.000714		-0.468	ACE,EGF,FABP5,HK2,KLF15,PEA15,TRIB3	7
Cancer,Gastrointestinal Disease,Organismal Injury and Abnormalities	Gastrointestinal carcinoma	0.000722		-0.152	ABCA13,ABHD14B,ABHD15,ABHD3,ACE,ADAM28,ADM,AGA,ALDH1L2,ALDOB,ALOX5,AMN,AREG,ARMC12,ARRDC2,ATP6V1C2,B3GNT6,BNIP3,CACNA1B,CBFB,CCDC15,CCDC68,CD68,CD83,CDC14A,CEBPD,CHRD,CLDN8,CLHC1,COL5A3,CTSK,CXCL1,CXCL14,CXCR4,CYB5R1,CYP26A1,CYP26B1,DPP4,DPYSL5,DRC7,EGF,EIF2AK3,EMID1,ENC1,EPYC,ERN1,F2RL2,F5,F8,FABP5,FAM110C,FBXO45,FGF7,FHIT,FICD,FKBP5,FMO1,FOCAD,FOXO1,GALNT15,GNPNAT1,GSTZ1,GYS2,HEPACAM,HGD,HK2,HO…	140
Auditory Disease,Neurological Disease,Organismal Injury and Abnormalities	Late-onset hearing loss	0.000722			CXCR4,LRP2,SCD5,SLC12A2,TLR7	5
Gastrointestinal Disease,Organismal Injury and Abnormalities	Abnormality of large intestine	0.000724		0.882	ADM,AGR2,ALOX5,AREG,B3GNT6,EIF2AK3,FUT2,ITGB8,KIT,LRRC26,MMP9,MPEG1,NLRP3,NPR3,RNF186,SLC12A2	16
Cell Morphology	Shape change of epithelial cells	0.000724			CYP26B1,EGF,FGF7	3
Cellular Movement	Invasion of ovarian cancer cell lines	0.000725		-0.196	CLDN3,DPP4,EGF,MMP9	4
Cellular Growth and Proliferation,Organ Development,Reproductive System Development and Function	Proliferation of ovarian cells	0.000725		-0.882	AREG,EGF,FGF7,FOXO1	4
Organismal Injury and Abnormalities	Visceromegaly	0.000727			ACE,ADM,BNIP3,CD36,CYP26A1,CYP26B1,DPP4,EGF,FOXO1,HOPX,KIT,KLF15,LIF,MMP9,NEBL,NLRP3,NPR3,PLD4,RNF128,SSTR2,TLR7,WDFY4	22
Cancer,Organismal Injury and Abnormalities,Reproductive System Disease	Female genital tract cancer	0.000728			ABCA13,ACE,ADAM28,ADM,AGR2,ALDH1L2,ALDOB,ALOX5,B3GNT6,BHLHA15,BNIP3,CACNA1B,CBFB,CD36,CD68,CD83,CHRD,CLDN3,CLDN8,CLHC1,CXCL14,CXCR4,DKK1,DPP4,EGF,EIF2AK3,EMID1,ENC1,EPYC,F2RL2,F5,F8,FGF7,FKBP5,FOCAD,FOXO1,FUT2,GALNT15,GSTM4,GYS2,HEPACAM,IGFBP3,IL12RB2,ISG15,ITGB8,KIAA0513,KIT,KMO,KRT78,LAMB1,LRP2,LRP4,MMP26,MMP9,MPEG1,MT-ND5,NLRP3,NUCB2,PADI2,PAPSS2,PDXK,PEA15,PLD4,PLEK,RNASE2,RNF128,RNF207,SCNN1…	93
Organismal Development	Mass of organism	0.000729		-1.961	ACE,CD36,CXCR4,EIF2AK3,ERN1,FOXO1,FXYD4,IGFBP3,NUCB2,RASD1,SCNN1A,TPGS1,TSC22D3	13
Hematological System Development and Function,Tissue Development	Accumulation of blood cells	0.00073		1.861	ALOX5,CBFB,CXCL1,CXCR4,EGF,KIT,MMP9,NLRP3,TLR7,TSC22D3,TYROBP	11
Cellular Development,Hematological System Development and Function,Lymphoid Tissue Structure and Development	Maturation of leukocytes	0.000734		0.884	ADM,CD36,CD83,CXCR4,IRF8,RNASE2,SOD3,TLR7,TYROBP	9
Organ Morphology,Organismal Development,Organismal Injury and Abnormalities,Renal and Urological Disease,Renal and Urological System Development and Function	Abnormal morphology of kidney	0.00074			ACE,AGA,CD36,CYP26A1,ERN1,FGF7,FOXO1,GSTZ1,LRP2,LRP4	10
Cellular Development	Differentiation of progenitor cells	0.000744		0.636	ADM,AREG,CBFB,CEBPD,CHRD,CXCL14,DKK1,EGF,FOXO1,HOPX,IGFBP3,IRF8,KIT,LIF,MMP9,PLD4	16
Cancer,Organismal Injury and Abnormalities,Respiratory Disease	Lung carcinoma	0.000762			ABCA13,ABHD3,ACE,AGA,AGR2,ALDH1L2,ALOX5,AREG,ARMC12,ATP6V1C2,B3GNT6,CACNA1B,CBFB,CD83,CDC14A,CLDN3,CLDN8,COL5A3,CYP26A1,CYP26B1,DKK1,DPP4,EGF,EIF2AK3,EMID1,F5,F8,FGF7,FHIT,FKBP5,FOCAD,GNPNAT1,GSTM4,GYS2,HK2,IGFBP3,IL12RB2,IRF8,KIT,KLF15,KMO,LRP2,MMP26,MMP9,MPEG1,NLRP3,NPR3,NUCB2,PAPSS2,PEA15,PPA1,PRICKLE1,RCN2,RNF128,SFTA2,SHISA9,SLC12A2,SLC1A1,SLC1A7,SLC22A9,SLC41A2,SLC4A10,SLC7A2,ST6GALNAC3,SUL…	72
Organismal Injury and Abnormalities,Tissue Morphology	Size of lesion	0.000764			ACE,AREG,BNIP3,CTSZ,CXCR4,F5,FHIT,FOXO1,ITPRIP,KIT,MMP9,NLRP3,SULF2,TLR7	14
Gastrointestinal Disease,Hepatic System Disease,Metabolic Disease,Organismal Injury and Abnormalities	Hepatic steatosis	0.000765		1.163	ACE,ALOX5,CD36,DPP4,ERN1,F8,FABP5,FKBP5,FOXO1,GSTZ1,INSIG2,ISG15,TSC22D3	13
Molecular Transport	Transport of cation	0.000765		-1.91	BHLHA15,CACNA1B,EGF,LRP2,LRRC26,SCNN1A,SLC12A2,SLC1A1,SLC25A29,SLC39A2,SLC39A8,SLC4A10,TRPM2	13
Lipid Metabolism,Small Molecule Biochemistry	Synthesis of prostaglandin	0.000778		0.116	ALOX5,AREG,CD36,CD83,CXCL1,EGF,FABP5,KIT	8
Cell Death and Survival	Regeneration of cells	0.000787		-1.673	ADM,CXCR4,EGF,LIF,MMP9,SLC12A2,TYROBP	7
Embryonic Development,Organ Development,Organismal Development,Reproductive System Development and Function,Tissue Development	Growth of mammary gland	0.000801		-0.513	AREG,EGF,FGF7,LIF,MMP9	5
Cell Death and Survival,Endocrine System Disorders,Gastrointestinal Disease,Organismal Injury and Abnormalities	Cell death of pancreatic cells	0.000805		-0.64	COL5A3,CXCR4,DPP4,FOXO1,MMP9,NLRP3	6
Connective Tissue Disorders,Organismal Injury and Abnormalities	Damage of connective tissue	0.000805		-0.298	CACNA1B,CTSK,DKK1,EGF,SLC39A8,SULF2	6
Organismal Injury and Abnormalities	Angiogenesis of lesion	0.000812		-0.478	ADM,CD36,EGF,ISG15,ITGB8,MMP9,SSTR2	7
Connective Tissue Development and Function,Skeletal and Muscular System Development and Function	Bone mineral density	0.000821		-1.238	ALOX5,CD68,CTSK,DKK1,FOXO1,LIF,TSC22D3,TYROBP	8
Cancer,Hematological Disease,Immunological Disease,Organismal Injury and Abnormalities	Limited-stage typical follicular lymphoma	0.000828			CXCR4,FOXO1,IRF8	3
Cellular Development,Cellular Growth and Proliferation,Embryonic Development,Organismal Development,Tissue Development	Development of embryonic stem cells	0.000828			CBFB,EGF,LIF	3
Cellular Development,Cellular Growth and Proliferation,Tissue Development	Colony formation of stem cells	0.000828			AREG,KIT,LIF	3
Cell-mediated Immune Response,Cell-To-Cell Signaling and Interaction,Cellular Movement,Hematological System Development and Function,Immune Cell Trafficking	Recruitment of CD4+ T-lymphocytes	0.000828			ALOX5,DKK1,FABP5	3
Molecular Transport	Transport of bicarbonate	0.000828			CYB5R1,SLC39A8,SLC4A10	3
Cellular Development,Cellular Growth and Proliferation,Hematological System Development and Function	Proliferation of B-lymphocyte derived cell lines	0.000837		-1.212	EGF,FGF7,FOXO1,IL12RB2,KIT,LIF	6
Cell Morphology,Cellular Development,Cellular Growth and Proliferation,Organismal Development,Tissue Development	Morphogenesis of epithelial cells	0.000841			CLDN3,EGF,FGF7,MMP9	4
Cellular Movement	Dissemination of cells	0.000843			CEBPD,CXCR4,EGF,MMP9,NLRP3	5
Cancer,Organismal Injury and Abnormalities,Tissue Morphology	Quantity of tumor	0.000846		0	CTSZ,CXCR4,FOXO1,GSTZ1,KIT,MMP9,PEA15,SLC7A2,SULF2	9
Cellular Development,Cellular Growth and Proliferation,Tissue Development	Development of stem cells	0.00087			AREG,CBFB,EGF,KIT,LIF,TSC22D3	6
Cellular Function and Maintenance,Tissue Development	Function of bone cells	0.000886			CD68,CTSK,EIF2AK3,LIF,TYROBP	5
Cell-To-Cell Signaling and Interaction	Response of antigen presenting cells	0.000886		0.374	ACE,CD36,CD68,ERN1,F2RL2,IRF8,ISG15,TLR7,TYROBP	9
Cell Death and Survival	Cell death of germ cells	0.000892		1.066	CYP26B1,IGFBP3,KIT,LIF,PEA15,SLC12A2,TSC22D3	7
Infectious Diseases,Organismal Injury and Abnormalities	Infection by Staphylococcus aureus	0.000904			CD36,F5,MMP9,TLR7	4
Cancer,Neurological Disease,Organismal Injury and Abnormalities	Grade 3-4 glioma cancer	0.000907			ABCA13,ABHD14B,ACE,ADAM28,AGA,ALDH1L2,ALOX5,ARMC12,ARRDC2,B3GNT6,BHLHA15,CACNA1B,CARD19,CATSPER2,CBFB,CCDC15,CCDC68,CDK2AP2,CHRD,CLDN3,CLDN8,COL5A3,CTSK,CTSZ,CXCL14,CXCR4,DPP4,DPYSL5,EGF,EIF2AK3,EMB,EPYC,F5,F8,FABP5,FAM110C,FBXO45,FICD,FMO1,FOCAD,GNPNAT1,GYS2,HGD,IGFBP3,IL12RB2,ITGB8,ITPRIP,KIT,KLF15,LAMB1,LIF,LRP2,LRP4,MMP26,MMP9,MPEG1,MRPL57,NEBL,NLRP3,NUCB2,PAPSS2,PLEK,PRICKLE1,RNASE2,SC5D,SCN…	91

## Sheet: cat. IIA vs I UR
© 2000-2022 QIAGEN. All rights reserved.
Upstream Regulator	Expr Log Ratio	Molecule Type	Predicted Activation State	Activation z-score	Flags	p-value of overlap	Target Molecules in Dataset	Mechanistic Network
FLCN		other	Activated	2.77	bias	1.92e-05	ADM,AGA,CTSZ,CXCR4,EGF,HK2,MT-ND5,SLC1A1	9 (2)
CEBPA		transcription regulator	Activated	2.762		0.016	CEBPD,CTSK,CXCR4,F8,FOXO1,IGFBP3,ISG15,TRIB1,TSC22D3
GLI1		transcription regulator	Activated	2.705		0.000214	ALOX5,ATP6V1C2,CAV2,DKK1,EMB,FAM110C,FOXO1,KIT,LIF,METTL7A,MMP9,PAPSS2,PRICKLE1,SCD5
miR-16-5p (and other miRNAs w/seed AGCAGCA)		mature microRNA	Activated	2.414	bias	0.00996	CDC14A,FGF7,GSTM4,NPR3,SLC12A2,SLC38A1
LAMA4		enzyme	Activated	2.236	bias	0.00163	CAV2,GSTM4,GSTZ1,ITGB8,LAMB1
KLF3		transcription regulator	Activated	2.236		0.191	ABHD14B,CBFB,EMID1,SLC38A9,TYROBP
MMP9	3.406	peptidase	Activated	2.219		0.00323	CD68,CTSK,CXCR4,MMP9,TYROBP	77 (15)
lipoteichoic acid		chemical - endogenous non-mammalian	Activated	2.189	bias	0.000343	CD83,CXCR4,MMP9,NLRP3,TLR7	75 (14)
LDL		complex	Activated	2.119	bias	0.00065	CD36,CD68,CTSK,CXCL1,ELF5,EMB,IGFBP3,MMP9,NLRP3	90 (17)
FGF2		growth factor	Activated	2.012	bias	1.72e-06	ACE,ADM,AREG,BNIP3,CBFB,CTSK,CXCR4,DKK1,FOXO1,FUT2,HK2,IGFBP3,KIT,LAMB1,MMP9,SLC41A2,TPO	68 (15)
ATP		chemical - endogenous mammalian		1.997	bias	0.0224	CD83,CXCR4,FOXO1,NLRP3
IFN alpha/beta		group		1.982	bias	0.00545	CD83,CXCL14,IRF8,TLR7	62 (7)
IL-1R		group		1.982	bias	0.00148	AREG,CXCL1,IGFBP3,MMP9	73 (12)
PGF		growth factor		1.982	bias	0.000395	ALOX5,CXCR4,KIT,MMP9	58 (8)
VHL		transcription regulator		1.982		0.00863	ADM,BNIP3,CXCR4,HK2,INSIG2	56 (7)
GATA4		transcription regulator		1.982		0.0754	ARRDC2,CXCR4,IRF8,KIT,SLC25A29
CLDN7		other		1.982		0.0208	CD68,DKK1,F5,MMP9
MAPK1		kinase		1.982		0.235	FOXO1,ISG15,LIF,MMP9,SCNN1A
RBPJ		transcription regulator		1.982		0.0539	EGF,FGF7,IRF8,LIF
GATA3		transcription regulator		1.969		0.161	ADM,CXCR4,IL12RB2,KIT
AREG	2.754	growth factor		1.961		0.00696	AREG,CXCR4,ITGB8,MMP9	80 (16)
hemozoin		chemical - endogenous non-mammalian		1.953	bias	0.0001	CD83,CXCL1,CXCR4,MMP9	77 (17)
KLF5		transcription regulator		1.944		0.0119	CEBPD,CITED4,CXCR4,MMP9
TGM2		enzyme		1.937		0.00372	BNIP3,CD36,KIAA0513,MMP9,PALS2,SLC7A2,TYROBP	25 (3)
CXCL12		cytokine		1.908	bias	0.00954	CD36,CTSK,CXCR4,DPP4,KIT,MMP9	82 (14)
T-5224		chemical reagent		1.89		5.68e-05	AREG,FKBP5,NEBL,RASD1,TFPI2,TRIB1,TRIB3
HRAS		enzyme		1.823		0.000982	ADM,AREG,BNIP3,CCNG1,CEBPD,CTSZ,CXCL1,DPP4,F2RL2,FOXO1,IGFBP3,MMP9,SCNN1A,SLC1A7,TPO	94 (18)
cholesterol		chemical - endogenous mammalian		1.782		0.00489	AREG,CAV2,CD68,CTSK,FABP5,MPEG1,SC5D	63 (8)
bleomycin		biologic drug		1.763	bias	0.0118	CD68,CTSK,CXCL1,CXCR4,KLF15,MMP9,RASD1
CDK19		kinase		1.732	bias	0.0202	CCNG1,CXCL1,LIF,TRIB3
SP1		transcription regulator		1.664	bias	0.00487	ALOX5,CEBPD,CXCR4,CYP26A1,HK2,IGFBP3,IL12RB2,KIT,MMP9,SLC39A8,TFPI2,TRIB1	79 (11)
Immunoglobulin		complex		1.655		3.87e-07	ADM,AREG,ARRDC2,CD68,CD83,CEBPD,CLDN8,CTSZ,CXCL1,CXCR4,EIF2AK3,FKBP5,FOXO1,HK2,IRF8,ISG15,ITGB8,MMP9,NLRP3,PLEK,PPA1,RNF128,SLC41A2,TLR7,TSC22D3,TYROBP	73 (14)
Tgf beta		group		1.535		0.000784	BHLHA15,BNIP3,CD36,CTSK,CXCR4,EMID1,HES2,IGFBP3,LIF,MMP9,MPEG1,NPAS1	77 (15)
prostaglandin E2		chemical - endogenous mammalian		1.486		0.0143	AREG,CD83,CEBPD,CXCL1,CXCR4,FOXO1,MMP9,TSC22D3
PLCG2		enzyme		1.477		0.000499	CD36,CD68,CTSK,FOXO1,ISG15	61 (7)
PTGS2		enzyme		1.46		0.000249	AREG,CD68,CTSK,CXCL14,CXCR4,IGFBP3,MMP9,PPA1	74 (15)
EZH2		transcription regulator		1.446		0.00366	CXCL1,CXCR4,DKK1,FKBP5,GSTM4,IGFBP3,IL12RB2,KIT,MMP9,PRICKLE1	25 (3)
S100A9		other		1.432		0.0154	AREG,CXCL14,ISG15,KLF15,MMP9
S100A8		other		1.432		0.0196	AREG,CXCL14,ISG15,KLF15,MMP9
PI3K (family)		group		1.414	bias	5.08e-05	ADM,CXCL1,CXCR4,DEFB1,FOXO1,ISG15,MMP9	92 (16)
SIRT1		transcription regulator		1.413		0.000123	BNIP3,CD36,CD83,DKK1,EIF2AK3,FGF7,FOXO1,GSTM4,HK2,LAMB1,MMP9,SCNN1A,SOD3	83 (16)
HMGA1		transcription regulator		1.406		0.00529	CAV2,IGFBP3,KIT,LAMB1,MMP9,SOD3	53 (5)
Tcf7		transcription regulator		1.406		0.0229	CD83,ITGB8,KIT,MMP9,PAPSS2,SC5D
hyaluronic acid		chemical - endogenous mammalian		1.4		0.0186	CD83,CTSK,CXCR4,MMP9
NGEF		other		1.342		0.000827	CXCR4,CYP26B1,IL12RB2,METTL7A,SMPDL3B
spironolactone		chemical drug		1.324		0.00202	ACE,CXCR4,FKBP5,SCNN1A,TSC22D3	52 (7)
TLR4		transmembrane receptor		1.316	bias	0.000231	ADM,AREG,CEBPD,CTSK,EGF,HK2,IRF8,ISG15,MMP9,NLRP3,PLEK,SMPDL3B	76 (13)
hydrogen peroxide		chemical - endogenous mammalian		1.289	bias	0.00104	ACE,ALOX5,CD36,CD68,CXCR4,DKK1,ENC1,KIT,MMP9,PADI2,SC5D,SCNN1A,TRIB3	90 (16)
IKZF1		transcription regulator		1.258	bias	0.000129	CAV2,CD68,DKK1,EIF2AK3,FOXO1,HK2,KIT,NLRP3,SULF2,TYROBP	11 (2)
IL7		cytokine		1.242	bias	0.000274	CTSK,CXCL1,CXCR4,DPP4,FOXO1,LIF,MMP9	80 (14)
TNFRSF1A		transmembrane receptor		1.214		0.00314	CD36,CD68,CD83,CXCL1,MMP9,TLCD4	81 (17)
miR-155-5p (miRNAs w/seed UAAUGCU)		mature microRNA		1.206	bias	0.0137	CBFB,CXCL1,FGF7,METTL7A,RCN2
MYD88		other		1.201	bias	0.00106	CD83,CEBPD,CTSK,CXCL1,IRF8,ISG15,MMP9,NLRP3,SLC7A2	74 (13)
SNAI1		transcription regulator		1.181		0.0492	CLDN3,DKK1,LIF,MMP9
NUPR1		transcription regulator		1.175		0.000142	ABHD15,ADM,AREG,BNIP3,CD68,CXCR4,DPYSL5,HK2,LIF,PEA15,RCN2,SLC39A8,TRIB1,TRIB3
IgG		complex		1.169		1.15e-06	ADM,AREG,CD83,CEBPD,FABP5,FOXO1,IL12RB2,ISG15,ITGB8,LIF,MMP9,PEA15,TLR7,TSC22D3	78 (15)
EGFR		kinase		1.164	bias	0.00372	AREG,CTSK,CXCL14,CXCR4,EGF,FGF7,HK2,IGFBP3,LAMB1,MMP9,SDF2L1,SLCO4A1	71 (14)
miR-204-5p (and other miRNAs w/seed UCCCUUU)		mature microRNA		1.154	bias	0.00213	CBFB,CHRD,MMP9,SPDEF
ammonium		chemical - endogenous mammalian		1.134		0.00158	GALNT15,KLF15,PDXK,PLPP6,RCN2,SLCO4A1,TRIB3
paraquat		chemical toxicant		1.134	bias	7.44e-05	AMN,BNIP3,CEBPD,ITGB8,LRP4,MMP9,SOD3	57 (7)
PTGER2		G-protein coupled receptor		1.131	bias	0.0148	AREG,CXCR4,LIF,MMP9
TLR7	1.849	transmembrane receptor		1.126	bias	0.0108	CD83,CXCL1,DKK1,ISG15,TLR7,TRPM2
BCL2		transporter		1.117		0.0139	BNIP3,CCNG1,CXCL1,MMP9
ILF3		transcription regulator		1.114		0.00752	CXCL1,FABP5,FKBP5,ISG15
E. coli lipopolysaccharide		chemical - endogenous non-mammalian		1.067	bias	0.0038	CD83,CEBPD,CXCL1,MMP9	75 (15)
CTBP1		enzyme		1.067		0.000983	CYP26B1,DKK1,ENC1,FKBP5
erlotinib		chemical drug		1.067		0.0123	AREG,CD36,CXCL1,LIF
wortmannin		chemical drug		1.067	bias	0.0377	CD36,CEBPD,IRF8,MMP9,SLC1A1
CSF2		cytokine		1.059	bias	0.0395	ACE,ALOX5,CD83,CXCL1,CXCR4,F2RL2,HK2,MMP9,NLRP3
4-phenylbutyric acid		chemical - endogenous mammalian		1.044		0.000353	EIF2AK3,ERN1,MMP9,NLRP3,PADI2,TRIB3
butyric acid		chemical - endogenous mammalian		1.034		0.0186	ALOX5,CCNG1,CD36,CD83,CXCR4,IGFBP3,KIT,MMP9,RCN2
Pkc(s)		group		1	bias	0.0403	ADM,CD36,CXCR4,ERN1,MMP9
RNF31		enzyme		1		0.00362	ACE,AREG,CXCL1,CXCR4	56 (5)
miR-30c-5p (and other miRNAs w/seed GUAAACA)		mature microRNA		1	bias	0.0448	CBFB,NPR3,SLC38A1,SLC4A10
pyridaben		chemical toxicant		1		0.00121	AMN,CEBPD,ITGB8,LRP4
5-O-mycolyl-beta-araf-(1->2)-5-O-mycolyl-alpha-araf-(1->1')-glycerol		chemical - endogenous non-mammalian		1	bias	0.00592	CD83,CXCL1,ITGB8,MMP9	74 (12)
HNF1B		transcription regulator		1		0.00399	ALDOB,CXCL1,DEFB1,IGFBP3,LAMB1	47 (7)
HBEGF		growth factor		1	bias	0.000567	CXCR4,HK2,IGFBP3,MMP9	72 (16)
SNAI2		transcription regulator		1		0.00669	CXCL1,CXCR4,DKK1,MMP9	54 (7)
GATA1		transcription regulator		1		0.0131	ALOX5,CD36,IRF8,KIT,PLEK,RNASE2,SLC38A9
maneb		chemical toxicant		1		0.00201	AMN,CEBPD,ITGB8,LRP4
Akt		group		0.991		0.00261	ADM,CD36,CXCR4,FHIT,FKBP5,FOXO1,HK2,MMP9,PEA15,RASD1	77 (15)
KRAS		enzyme		0.985		0.00593	AREG,BNIP3,CXCL14,EIF2AK3,FGF7,HK2,HOPX,ISG15,LAMB1,LIF,MMP9,NLRP3,SLCO4A1,SOD3,TRIB1	79 (14)
IL32		cytokine		0.985	bias	0.00139	CD36,CTSK,CXCL1,MMP9	80 (15)
SPP1		cytokine		0.975	bias	0.00727	CXCL1,EGF,GSTZ1,LIF,MMP9,SC5D	73 (11)
oleic acid		chemical - endogenous mammalian		0.974		0.00166	ALOX5,CD36,CD68,FABP5,HK2,IGFBP3	77 (15)
LTB4R		G-protein coupled receptor		0.927	bias	0.000149	ALOX5,CD36,EGF,MMP9
FAS		transmembrane receptor		0.924		0.0153	CD83,CEBPD,CXCL1,F5,FOXO1,ITGB8,MMP9,TRIB1
F2RL1		G-protein coupled receptor		0.916	bias	0.000222	AGR2,AREG,CXCL1,IRF8,LIF,MMP9	81 (14)
heparin		chemical - endogenous mammalian		0.914		0.00478	AREG,CD83,IGFBP3,MMP9	78 (18)
NEDD9		other		0.896		0.000111	ADM,ALOX5,BNIP3,KIT,MMP9,SLC1A1
NRG1		growth factor		0.894	bias	0.0301	BNIP3,CXCR4,FABP5,HK2,MMP9,SLC1A1
PPARA		ligand-dependent nuclear receptor		0.867		0.00255	ALDOB,CD36,CEBPD,FABP5,GSTZ1,IGFBP3,INSIG2,MMP9,PPA1,RNF186,SC5D	81 (14)
gentamicin		chemical drug		0.853		0.00314	CCNG1,DPP4,EGF,FMO1,IGFBP3,KMO,SLC1A1,SLCO4A1,ST6GALNAC3
MTOR		kinase		0.848		1.56e-05	ADM,ATP6V1C2,BNIP3,CEBPD,CXCL1,CXCR4,DEFB1,FABP5,GSTZ1,HK2,IRF8,MMP9,SLC12A2	73 (14)
ANGPT2		growth factor		0.837	bias	0.00277	CD68,CXCR4,FGF7,MMP9,SCNN1A,SOD3,SRXN1	73 (13)
NPM1		transcription regulator		0.816	bias	0.00262	CXCL1,FAM110C,IGFBP3,LIF,MMP9,TRIB1	21 (3)
ADRB		group		0.816		0.00135	BNIP3,CD68,FAM110C,MMP9,SLCO4A1,SRXN1
VCAN		other		0.816		0.00296	ADM,FABP5,IRF8,LAMB1,MMP9,SMPDL3B
TFRC		transporter		0.816	bias	0.000111	BNIP3,HK2,KIT,PLD4,SRXN1,SULF2
LY294002		chemical drug		0.816	bias	0.000851	CD36,CD83,CXCL1,FGF7,FOXO1,HK2,IGFBP3,LAMB1,LIF,MMP9,SLC1A1,TFPI2,TPO	83 (17)
fulvestrant		chemical drug		0.808		0.0354	AREG,CAV2,CEBPD,EMC9,SSTR2,TSC22D3
ERK1/2		group		0.803	bias	7.37e-05	ALOX5,AREG,CXCL1,CXCR4,DKK1,EIF2AK3,FKBP5,FOXO1,HK2,IGFBP3,MMP9	82 (19)
KITLG		growth factor		0.795	bias	0.00037	ALOX5,CD68,CXCR4,F2RL2,FABP5,IGFBP3,KIT,RNF128,TSC22D3
Ca2+		chemical - endogenous mammalian		0.793		0.0435	CD83,CEBPD,CXCR4,FABP5,MMP9,SSTR2
GATA2		transcription regulator		0.788		0.00343	ABCA13,ALOX5,CCDC68,CD36,CXCR4,F2RL2,KIT,RNASE2,SSTR2,TRPM2
FSH		complex		0.786		4.92e-05	ADM,AREG,CXCR4,ENC1,FKBP5,FOXO1,HK2,IGFBP3,MMP9,PDXK,SSTR2,TFPI2,TRIB1	95 (20)
losartan potassium		chemical drug		0.781		0.00817	ACE,CD36,EGF,KLF15,MMP9	77 (13)
lysophosphatidic acid		chemical - other		0.771	bias	0.00021	AREG,CD36,CXCL1,FKBP5,LIF,MMP9	81 (15)
CD40LG		cytokine		0.759	bias	0.00738	ADAM28,BNIP3,CCNG1,CD83,CXCL1,CXCR4,HK2,ISG15,PLEK	76 (14)
IRF8	1.396	transcription regulator		0.747		0.00645	CD83,IRF8,ISG15,LIF,MMP9,TYROBP	71 (13)
PTPN11		phosphatase		0.744		0.0017	CCNG1,CD68,ISG15,KIT,SPDEF
mifepristone		chemical drug		0.73		5.69e-06	ACE,ADM,AGR2,AREG,CEBPD,CLDN3,DPP4,FKBP5,IGFBP3,KIT,MMP9,PADI2,SSTR2	107 (17)
LEF1		transcription regulator		0.728	bias	0.0111	CD83,CXCR4,DKK1,ITGB8,NLRP3,TLR7
SB203580		chemical drug		0.722	bias	5.73e-06	AREG,CD83,CEBPD,CTSK,CXCL1,CYP26B1,DKK1,EGF,HEPACAM,HK2,IGFBP3,ISG15,MMP9,SLC39A2,SOD3,TFPI2	83 (14)
IL17A		cytokine		0.669	bias	1.57e-05	AREG,CD68,CD83,CEBPD,CTSK,CXCL1,CXCR4,FMO1,IL12RB2,ISG15,LIF,MMP9	86 (14)
mir-223		microRNA		0.662		0.00161	ABCA13,CD36,EGF,FOXO1,NLRP3,TLR7
SOX2		transcription regulator		0.647		0.0289	ALOX5,CHRD,CXCL14,CXCR4,CYP26A1,DKK1,HOPX,LRP4,SLC12A2
tretinoin		chemical - endogenous mammalian		0.63		5.24e-07	ADM,ALOX5,AREG,BNIP3,CBFB,CCNG1,CD36,CD68,CTSK,CXCL1,CXCR4,CYP26A1,CYP26B1,DKK1,DPP4,DPYSL5,FABP5,FOXO1,HES2,IGFBP3,IL12RB2,IRF8,ISG15,KIAA0513,KIT,KLF15,LAMB1,LRP2,METTL7A,MMP9,PALS2,PLEK,SLC12A2,SLC7A2,TSC22D3,TYROBP	93 (16)
poly rI:rC-RNA		biologic drug		0.628	bias	2.46e-06	BNIP3,CCNG1,CD36,CD83,CDC14A,CEBPD,CXCL1,CXCR4,DEFB1,HEPACAM2,IRF8,ISG15,KMO,LIF,MMP9,NLRP3,SLC7A2,TFPI2,TPO,WDFY4	84 (14)
PI3K (complex)		complex		0.6	bias	0.00409	ADAM28,CXCR4,DKK1,FABP5,FHIT,FOXO1,HK2,MMP9	86 (18)
peptidoglycan		chemical - endogenous non-mammalian		0.594	bias	0.00257	CXCL1,CXCR4,NLRP3,SSTR2,TLR7	52 (7)
Salmonella enterica serotype abortus equi lipopolysaccharide		chemical toxicant		0.555	bias	0.0147	AREG,CXCL1,ISG15,NLRP3,TFPI2
4-hydroxytamoxifen		chemical drug		0.555	bias	0.00104	AREG,CEBPD,FOXO1,IGFBP3,ITPRIP,RASD1,SLC39A8	69 (9)
TP63		transcription regulator		0.544		2.26e-06	ADM,AGR2,AREG,CCNG1,CLDN3,CXCR4,CYP26B1,DKK1,EMID1,HK2,IGFBP3,ITGB8,KRT78,LAMB1,LIF,MMP9,MRPL41,SLC41A2	64 (10)
E. coli B5 lipopolysaccharide		chemical - endogenous non-mammalian		0.539	bias	0.00187	CD83,CXCR4,FMO1,GNPNAT1,IL12RB2,LIF,TLR7,TPO	76 (13)
MYB		transcription regulator		0.527		0.0044	ADM,CXCR4,FOXO1,IGFBP3,KIT,LIF	62 (11)
tetradecanoylphorbol acetate		chemical drug		0.525	bias	1.05e-08	ACE,ADAM28,ADM,AREG,CACNA1B,CAV2,CD36,CD68,CXCR4,EGF,FGF7,FKBP5,IGFBP3,IL12RB2,IRF8,ISG15,KIT,LIF,METTL7A,MMP9,NLRP3,NPR3,PEA15,SCNN1A,SLC12A2,SLC39A8,SRXN1,SSTR2,TFPI2,TLR7,TPO,TSC22D3	80 (16)
camptothecin		chemical drug		0.52		0.0087	AREG,CCNG1,CD83,CXCL1,DKK1,ENC1,F5,FOXO1,IGFBP3,MMP9,NLRP3,TRIB1	77 (16)
IGF1		growth factor		0.518		0.0358	ADM,CATSPER2,CCNG1,CEBPD,EGF,FOXO1,HOPX,IGFBP3,PDXK,PLEK
P38 MAPK		group		0.517	bias	0.000102	BNIP3,CD36,CD83,CEBPD,CTSK,CXCL1,CXCR4,ITGB8,KLF15,MMP9,SCNN1A,TRIB1	80 (12)
CD36	1.178	transmembrane receptor		0.509	bias	0.000274	AREG,CXCL1,EIF2AK3,ERN1,LIF,NLRP3	73 (11)
IL1		group		0.507	bias	0.00332	AREG,CEBPD,CXCL1,FGF7,KIT,LAMB1,LIF,MMP9,TLR7	78 (16)
Lh		complex		0.501	bias	0.00308	AREG,CXCR4,FKBP5,HK2,MMP9,PDXK,SLC38A1,TFPI2,TRIB1	83 (19)
resiquimod		chemical drug		0.492	bias	0.012	CD83,CXCL1,ISG15,LIF,NLRP3,TLR7,TRPM2
EGF	-6.051	growth factor		0.49	bias	0.000478	AREG,CEBPD,CLDN3,CLDN8,CXCL1,CXCL14,CXCR4,DPP4,EIF2AK3,FUT2,IGFBP3,KIT,LAMB1,MMP9,TFPI2	69 (14)
decitabine		chemical drug		0.482		0.0181	ALOX5,BNIP3,CXCR4,CYP26A1,DEFB1,HK2,IGFBP3,ISG15,MMP9,SLC38A1,SLC4A10,SSTR2,TFPI2,ZNF185
cholecalciferol		chemical - endogenous mammalian		0.475	bias	2.32e-06	ALOX5,CD83,CEBPD,CTSK,HK2,IGFBP3,KIT,PLD4,SULF2	73 (9)
MAP2K1		kinase		0.462	bias	0.00677	AREG,DKK1,DPP4,MMP9,SPDEF,TFPI2	66 (12)
PSMB11		peptidase		0.447	bias	0.00399	CLDN3,COL5A3,KIT,MT-ND5,VIT
RGS2		enzyme		0.447	bias	0.00156	ADM,CEBPD,IGFBP3,SDF2L1,SLCO4A1
FGF1		growth factor		0.447		0.00505	CD68,CXCL1,PRICKLE1,SLC7A2,SSTR2
RAF1		kinase		0.447	bias	0.0111	AREG,IGFBP3,LIF,MMP9,SCNN1A,TFPI2
NOS2		enzyme		0.447		0.0231	BNIP3,FOXO1,ISG15,MMP9,TYROBP
trans-hydroxytamoxifen		chemical drug		0.447		0.0192	ADM,AREG,ENC1,INSIG2,LAMB1
isoproterenol		chemical drug		0.421	bias	0.0165	ACE,CD68,LIF,MMP9,NLRP3
IL18		cytokine		0.405	bias	0.028	CD83,IL12RB2,KIT,LIF,MMP9
PPARGC1A		transcription regulator		0.395		0.00168	BNIP3,CD36,CD68,CEBPD,CXCL14,HK2,IGFBP3,INSIG2,LAMB1,LIF,TRIB3	78 (12)
palbociclib		chemical drug		0.394	bias	0.000966	ADM,CD83,IGFBP3,ISG15,LIF	15 (3)
JUN		transcription regulator		0.382	bias	0.0115	CD68,CXCL1,DKK1,HK2,IGFBP3,ITGB8,LIF,MMP9,PEA15,SULF2
lenalidomide		chemical drug		0.378		0.00618	CAV2,CD68,DKK1,ERN1,GNPNAT1,IRF8,SLC7A2	15 (3)
PRL		cytokine		0.378	bias	0.00176	AREG,CEBPD,CLDN3,EGF,IGFBP3,ISG15,LIF,RASD1,TSC22D3	96 (17)
docosahexaenoic acid		chemical drug		0.378		0.000942	CD83,CXCR4,ERN1,FOXO1,HK2,INSIG2,MMP9	87 (18)
FOXC2		transcription regulator		0.371	bias	0.00752	CXCR4,DKK1,MMP9,SSTR2	55 (7)
PTEN		phosphatase		0.368		0.0131	ADM,COL5A3,CTSZ,CXCR4,EGF,FGF7,FOXO1,IGFBP3,ISG15,KIT,MMP9,SULF2,TSC22D3
trichostatin A		chemical drug		0.341		0.011	AREG,CD36,CXCL1,CXCR4,CYP26A1,FGF7,FOXO1,GSTM4,IGFBP3,IRF8,KIT,MMP9,SCNN1A,SLC38A1,SRXN1,TFPI2
BMP2		growth factor		0.339	bias	0.00338	CLDN3,CTSK,DKK1,EGF,FOXO1,IGFBP3,MMP9	77 (15)
diethylstilbestrol		chemical drug		0.326		0.00139	AREG,CD83,CTSK,CXCL14,EGF,FMO1,IGFBP3,SLC6A20,VIT	59 (8)
calcimycin		chemical reagent		0.326	bias	0.0176	ACE,CD83,SDF2L1,TPO
dextran sulfate		chemical drug		0.317	bias	0.00691	ACE,CD36,CD83,EGF,FUT2,ISG15,MMP9,NLRP3	76 (12)
ERK		group		0.313	bias	0.00136	AREG,CEBPD,CTSK,CXCL1,FOXO1,LAMB1,LIF,MMP9	89 (15)
SREBF2		transcription regulator		0.298	bias	0.00123	AREG,CXCL1,FABP5,NLRP3,SC5D
F2		peptidase		0.288	bias	0.00953	CD36,CD68,CITED4,CXCL1,CXCR4,MMP9,TFPI2	71 (13)
Ifnar		group		0.277	bias	0.00156	IRF8,ISG15,MMP9,NLRP3,TLR7	71 (13)
SOX9		transcription regulator		0.277	bias	0.00473	CXCR4,CYP26B1,ITGB8,KIT,SULF2
WNT5A		cytokine		0.256		0.00192	AREG,CD36,CXCL1,CXCR4,IRF8,KIT,MMP9	79 (15)
NGF		growth factor		0.254	bias	0.0257	ADM,CAV2,CD83,DPYSL5,MMP9,SLC41A2
C5AR1		G-protein coupled receptor		0.254	bias	0.00239	CD36,EIF2AK3,ERN1,MMP9	62 (7)
3-deazaneplanocin		chemical drug		0.218	bias	0.00296	IGFBP3,IRF8,SLC7A2,TSC22D3
NFkB (complex)		complex		0.214	bias	1.18e-05	ADM,CD36,CD83,CEBPD,CITED4,CXCL1,CXCR4,FABP5,ISG15,ITGB8,KIT,LIF,MMP9,PEA15,SOD3,TFPI2,TPO,TRIB3	93 (16)
Hdac		group		0.2		0.014	AREG,CXCR4,IGFBP3,LRP2,LRP4
YBX1		transcription regulator		0.2		0.00573	CXCL1,FGF7,HES2,IGFBP3,LRP2	21 (3)
miR-125b-5p (and other miRNAs w/seed CCCUGAG)		mature microRNA		0.192	bias	0.0127	ALOX5,CBFB,HK2,IGFBP3
VDR		transcription regulator		0.186		0.0265	ACE,AGR2,CD36,HK2,IGFBP3,ISG15
CSF1		cytokine		0.186	bias	0.00287	CD68,CTSK,F2RL2,HK2,IRF8,MMP9,SC5D,SLC37A2	67 (10)
KLF6		transcription regulator		0.182	bias	0.00241	ADM,ALOX5,CD83,HK2,ITGB8,MMP9,NLRP3,TFPI2	63 (11)
IL2		cytokine		0.162	bias	3.52e-05	AREG,CCNG1,CD83,CXCR4,DPP4,DPYSL5,FGF7,FOXO1,HK2,HOPX,IL12RB2,ISG15,ITGB8,KIT,LIF,MMP9,PEA15,RNF128,TRIB3	66 (12)
SPRY2		other		0.152	bias	0.0144	CXCR4,IGFBP3,ISG15,LIF
NR4A1		ligand-dependent nuclear receptor		0.152		0.00377	ADM,ALDOB,CD36,HK2,MMP9,NUCB2,PPA1,SLC37A2	64 (13)
tacrolimus		chemical drug		0.152		0.000413	AREG,CD36,CXCR4,DPYSL5,ENC1,F5,FKBP5,ITGB8,PRICKLE1
phorbol esters		chemical - other		0.152	bias	0.00781	HK2,LIF,MMP9,SLC12A2	68 (9)
gemcitabine		chemical drug		0.139	bias	0.00522	AREG,CXCR4,EGF,MMP9	60 (10)
FLT3LG		cytokine		0.132	bias	0.00362	CD83,CXCR4,IRF8,SCNN1A	73 (10)
E. coli B4 lipopolysaccharide		chemical toxicant		0.128	bias	0.0112	CD83,EMB,F5,HK2,KMO,NLRP3,PLEK
ZC3H12A		enzyme		0.128		0.0172	CEBPD,IRF8,MMP9,PLEK,TRIB1
CAMP		other		0.116	bias	0.0162	CD83,CXCL1,CXCR4,IRF8
CITED2		transcription regulator		0.115	bias	0.0125	ADM,CXCL1,HOPX,IRF8,ISG15,TLR7
BHLHE40		transcription regulator		0.113	bias	0.00644	ALOX5,HK2,IL12RB2,IRF8,KIT,LIF,NLRP3,SLC7A2	52 (7)
SNCA		enzyme		0.113		0.00279	CD68,CXCR4,EGF,ISG15,MMP9,NLRP3,SLC6A20,TRIB3,TSC22D3,WIPF3	63 (7)
LIF	-2.826	cytokine		0.108		0.043	AREG,CEBPD,CYP26A1,HK2,MT-ND5
forskolin		chemical toxicant		0.106		6.56e-06	ACE,ADM,AREG,CD68,CEBPD,CITED4,CXCL1,CXCR4,FKBP5,FOXO1,HK2,IGFBP3,MMP9,PDXK,SLC41A2,SRXN1,SSTR2,TFPI2,TPO,TRIB1	85 (18)
NAMPT		cytokine		0.068	bias	0.0127	CD68,CXCL1,KMO,MMP9
tetrachlorodibenzodioxin		chemical toxicant		0.051		0.0122	ADM,ALOX5,CD36,EGF,ENC1,F5,FXYD4,INSIG2,LRP2,TSC22D3
bucladesine		chemical toxicant		0.042	bias	0.00115	ADM,CITED4,CXCR4,FOXO1,IGFBP3,KIT,LIF,MMP9,SLC41A2,TPO	98 (19)
cobalt chloride		chemical reagent		0.038	bias	0.00156	ADM,BNIP3,CXCR4,HK2,SLC1A1	66 (14)
Vegf		group		0.032	bias	4.79e-05	ACE,CCDC15,CDC14A,CXCL1,CXCR4,FKBP5,FXYD4,HK2,HOPX,IGFBP3,ITGB8,LRP2,MMP9,SLC7A2,TRIB1	72 (14)
enterotoxin B		biologic drug		0	bias	0.005	CXCL1,CXCR4,LIF,SRXN1	63 (7)
resatorvid		chemical drug		0	bias	0.000294	HK2,MMP9,NLRP3,TLR7	69 (10)
F2R		G-protein coupled receptor		0	bias	0.0115	CLDN3,LAMB1,MMP9,TFPI2
IL3		cytokine		0	bias	0.0284	AREG,CBFB,CCNG1,CD83,CXCR4,HK2,LIF
SMAD7		transcription regulator		0		0.0431	ALDOB,AREG,FOXO1,MMP9
IRF4		transcription regulator		0		0.0231	BNIP3,CD68,CDC14A,CXCR4,ISG15
DNMT3A		enzyme		0		0.000306	ACE,CXCL1,CXCR4,FOXO1,IRF8,LRP2,PLD4,TLR7	63 (7)
FOXO1	-1.072	transcription regulator		0	bias	0.000874	ALDOB,ALOX5,BNIP3,CD36,CEBPD,CTSK,DRC7,FABP5,FOXO1,MMP9,MRPL57,TRIB3	75 (13)
TREM2		transmembrane receptor		0	bias	0.00281	CD36,FABP5,IRF8,SULF2
filgrastim		biologic drug		0		1.24e-09	ADAM28,ALOX5,CATSPER2,CD83,CXCL1,CXCR4,F5,FABP5,FKBP5,ISG15,KIT,METTL7A,MMP9,MPEG1,NLRP3,PLD4,RNASE2,ST6GALNAC3,SULF2,TRPM2
9,10-dimethyl-1,2-benzanthracene		chemical toxicant		0	bias	0.00148	AREG,EGF,FGF7,MMP9	61 (7)
D-glucose		chemical - endogenous mammalian		-0.012		0.0138	ACE,ALDOB,B3GNT6,CACNA1B,CD36,CXCR4,EIF2AK3,FABP5,HK2,LAMB1,MMP9,NLRP3,SLC39A8
paclitaxel		chemical drug		-0.029		0.000431	ADM,AREG,CCNG1,CXCL1,FOXO1,IGFBP3,KDSR,MMP9,SLC12A2,TFPI2	76 (15)
IKBKB		kinase		-0.03	bias	6.01e-05	CEBPD,CTSK,CTSZ,CXCL1,CXCR4,FOXO1,HK2,ISG15,MMP9,NLRP3,SOD3	74 (12)
WNT3A		cytokine		-0.045		0.0324	CD68,DKK1,KIT,PRICKLE1,SLC7A2,SSTR2,TRIB3
ZBTB16		transcription regulator		-0.048		0.00285	CD83,EMB,FOXO1,KIT,MMP9,PDXK,TSC22D3
calcitriol		chemical drug		-0.058		0.00275	AGR2,ALOX5,AREG,CEBPD,CTSK,CXCL1,CYB5R1,HK2,IGFBP3,ISG15,MRPL41,PADI2,SLC37A2,TLR7	83 (15)
ESRRA		transcription regulator		-0.059	bias	0.0287	CD36,CXCR4,EGF,EIF2AK3,HK2,MMP9
H89		chemical drug		-0.068	bias	0.014	ACE,AREG,CD83,MMP9,TFPI2
methylprednisolone		chemical drug		-0.079		0.00341	ALDOB,CCNG1,CD36,CLDN3,FABP5,FGF7,KLF15,KMO,MMP9,NAT8,SLC7A2,SOD3,TLR7
IL33		cytokine		-0.083	bias	0.00109	AREG,BNIP3,CD36,CD83,CXCL1,EMC9,MMP9,NLRP3,PAPSS2,PEA15,TYROBP	78 (14)
TGFB1		growth factor		-0.099		1.2e-06	ACE,ADM,AGR2,ALDOB,ALOX5,AREG,CAV2,CBFB,CD36,CD68,CD83,CEBPD,COL5A3,CTSK,CXCL1,CXCR4,EGF,F5,FABP5,FGF7,FOXO1,HK2,HOPX,IGFBP3,IRF8,KIT,KLF15,LIF,MMP9,NLRP3,NUCB2,PALS2,PDXK,PRICKLE1,SLC39A8,SOD3,SSTR2,TRIB3,TSC22D3	91 (15)
AHR		ligand-dependent nuclear receptor		-0.099		0.0109	ADM,ALOX5,AREG,CD36,HK2,INSIG2,KDSR,KIT,NLRP3,SLC1A1
15-deoxy-delta-12,14 -PGJ 2		chemical - endogenous mammalian		-0.101		0.00468	CAV2,CCNG1,CD36,CEBPD,KIT,LAMB1,MMP9	78 (16)
Creb		group		-0.106	bias	0.0097	ADM,ALOX5,AREG,CEBPD,DKK1,GSTM4,MT-ND5,SSTR2
Ifn		group		-0.106	bias	0.00399	CD83,IRF8,ISG15,MMP9,TLR7	64 (12)
genistein		chemical drug		-0.113		0.0086	ACE,ADM,AGA,ALOX5,CD68,CTSK,DKK1,KDSR,MMP9	86 (14)
KDM1A		enzyme		-0.115		8.81e-05	ADM,CTSZ,DKK1,ELF5,FOXO1,GALNT15,ISG15,MPEG1,NEBL,PRICKLE1,SLC37A2,TYROBP
C5		cytokine		-0.116	bias	0.0242	CXCL1,EIF2AK3,ERN1,MMP9
FGFR1		kinase		-0.132		0.0021	EIF2AK3,ERN1,FGF7,HK2,LIF
Hif1		complex		-0.132	bias	0.00398	ADM,BNIP3,CD83,CXCR4
rosiglitazone		chemical drug		-0.135		0.0248	ALOX5,CAV2,CD36,CD68,FABP5,GYS2,MMP9,NPR3,PEA15
IL1A		cytokine		-0.14	bias	0.00033	CD83,CTSK,CXCL1,DPP4,FGF7,KIT,LIF,MMP9,SSTR2	79 (14)
EPAS1		transcription regulator		-0.14	bias	0.0218	ADM,AREG,BNIP3,CXCR4,GYS2,IGFBP3
HOXA10		transcription regulator		-0.152		0.02	ADM,DKK1,DPP4,IGFBP3,MMP26
CD44		other		-0.152	bias	0.00913	CCNG1,CD36,CTSK,FKBP5,LAMB1,MMP9	72 (19)
NQO1		enzyme		-0.152		0.000913	CXCR4,HK2,KIT,MMP9	81 (15)
IL1RN		cytokine		-0.152	bias	0.0267	CXCL1,EIF2AK3,LIF,MMP9
PDX1		transcription regulator		-0.152		0.0255	ALDOB,CXCR4,IGFBP3,PAPSS2,TRIB3
N-[N-(3,5-difluorophenacetyl-L-Ala)]-S-phenylglycine t-butyl ester		chemical - protease inhibitor		-0.152	bias	0.0144	CXCL1,CXCR4,LRP4,TFPI2
eplerenone		chemical drug		-0.152	bias	0.000213	ACE,CD68,FXYD4,MMP9
TNFSF11		cytokine		-0.154	bias	0.0106	CD83,CTSK,DKK1,FOXO1,IRF8,MMP9,SRXN1
SREBF1		transcription regulator		-0.159	bias	0.0329	CEBPD,FABP5,FOXO1,HK2,MT-ND5,SC5D
alitretinoin		chemical drug		-0.163		0.00333	ADAM28,CD36,CD83,CYP26A1,ISG15,MMP9	54 (7)
SP600125		chemical drug		-0.163		8.85e-06	ADM,ALOX5,AREG,CD83,CXCL1,CXCR4,DKK1,EMB,FABP5,FOXO1,ISG15,MMP9,TRIB3	91 (18)
prednisolone		chemical drug		-0.164		0.00132	BNIP3,CEBPD,CXCR4,EIF2AK3,FKBP5,SOD3,TPO,TSC22D3	66 (11)
medroxyprogesterone acetate		chemical drug		-0.196	bias	0.000922	CAV2,CD68,CTSK,CXCR4,DKK1,ENC1,FOXO1,ITGB8,KIT,LIF,PRICKLE1,TFPI2	71 (7)
IL4		cytokine		-0.197	bias	5.34e-05	ALOX5,AREG,BNIP3,CBFB,CD36,CD83,CTSK,CXCL1,CXCR4,DPP4,F2RL2,FKBP5,GNPNAT1,HK2,HOPX,IL12RB2,IRF8,ISG15,KIT,KMO,LIF,MMP9,MPEG1,SDF2L1,SLC7A2	81 (14)
U0126		chemical drug		-0.206	bias	1.01e-05	AREG,CD36,CEBPD,CXCL1,CXCR4,EGF,EIF2AK3,FKBP5,KDSR,LAMB1,LIF,MMP9,SCNN1A,SRXN1,TFPI2,TRIB1,TSC22D3	83 (17)
streptozocin		chemical drug		-0.214		9.3e-06	CACNA1B,CCNG1,CD68,DPP4,EGF,EIF2AK3,INSIG2,KIT,MMP9,SLC1A1,SLC7A2,SOD3
IRF2		transcription regulator		-0.218	bias	0.00112	HGD,HK2,IL12RB2,IRF8,ISG15,SRXN1	51 (6)
mir-146		microRNA		-0.218		0.00288	EIF2AK3,HK2,ISG15,KIT,MMP9	71 (12)
EHF		transcription regulator		-0.218		0.00905	ALOX5,HOPX,KIT,SPDEF
CTNNB1		transcription regulator		-0.236	bias	0.014	CD36,CTSZ,CXCL1,CXCL14,DKK1,ENC1,FUT2,HK2,IRF8,KIT,LAMB1,LIF,MMP9,MPEG1,NAT8,SLC12A2
isobutylmethylxanthine		chemical toxicant		-0.275	bias	0.00264	ACE,AREG,CAV2,CD36,CEBPD,CXCR4,ENC1	76 (9)
NFAT5		transcription regulator		-0.277	bias	0.0107	AREG,DKK1,LIF,SCNN1A,SLC7A2
SMARCA4		transcription regulator		-0.277	bias	0.0465	ACE,AGR2,AREG,CXCL1,CXCR4,CYP26A1,FKBP5,KIT,SOD3,ZNF185
dopamine		chemical - endogenous mammalian		-0.277		0.018	CDC14A,CTSK,NPR3,RASD1,SSTR2
DDIT3		transcription regulator		-0.277		0.0242	CEBPD,FOXO1,TRIB3,TSC22D3
STING1		other		-0.284	bias	0.00082	CD68,CD83,HOPX,IRF8,ISG15,LIF	65 (10)
NKX2-3		transcription regulator		-0.293		0.00285	ADM,CD36,CD68,GALNT15,HES2,PAPSS2,TFPI2
RPTOR		other		-0.294	bias	0.00794	CTSK,HK2,IRF8,NLRP3,SC5D	42 (7)
tyrphostin AG 1478		chemical drug		-0.294	bias	3.63e-05	ACE,AREG,CXCR4,EGF,MMP9,TFPI2	70 (15)
MAPK14		kinase		-0.296	bias	0.000613	AREG,CD36,CD83,CEBPD,CXCL1,DKK1,ITGB8,MMP9	78 (14)
cyclosporin A		biologic drug		-0.327		0.000518	CD68,CD83,CXCL1,CXCR4,EGF,EIF2AK3,F5,FKBP5,FOXO1,IL12RB2,MMP9,SMPDL3B	80 (18)
TREM1		transmembrane receptor		-0.333	bias	5.24e-05	AREG,CD83,CXCL1,CXCR4,EIF2AK3,ISG15,LIF,SLCO4A1,TFPI2	82 (15)
TNF		cytokine		-0.335		3.97e-08	ACE,ADM,ALOX5,CCDC15,CD36,CD83,CEBPD,CTSK,CTSZ,CXCL1,CXCR4,CYP26B1,DKK1,DPP4,ERN1,FABP5,FMO1,FOXO1,HEPACAM,HK2,IGFBP3,IRF8,ISG15,ITGB8,KIT,KMO,LIF,MMP9,NLRP3,NUCB2,RASD1,RNASE2,SCNN1A,SLC39A8,SLC7A2,SMPDL3B,SOD3,STAC,TFPI2,TLR7,TPO,TSC22D3	81 (14)
troglitazone		chemical drug		-0.338		0.0061	CAV2,CD36,CEBPD,CXCL1,FABP5,MMP9,PADI2,RASD1,TRIB3	80 (15)
Interferon alpha		group		-0.339	bias	0.0107	BHLHA15,CD83,CXCL1,DEFB1,EMID1,IL12RB2,IRF8,ISG15,LIF,SDF2L1,TLR7
salmonella minnesota R595 lipopolysaccharides		chemical - endogenous non-mammalian		-0.343	bias	0.000586	CD83,CEBPD,CXCL1,IRF8,ISG15,SLC7A2	73 (12)
ethanol		chemical - endogenous mammalian		-0.346		0.000605	ADM,ALOX5,CD36,CEBPD,CXCR4,DKK1,MMP9,SRXN1,TFPI2,TLR7,TRIB3,TSC22D3	85 (14)
IL6		cytokine		-0.347	bias	2.15e-06	ADM,AREG,CD36,CD68,CD83,CEBPD,CTSK,CXCL1,CXCR4,ERN1,IGFBP3,IRF8,KIT,LIF,MMP9,NUCB2,PLEK,SC5D,SCNN1A,SLC12A2,SLC41A2,TLR7	79 (15)
PDGF BB		complex		-0.376	bias	4.94e-05	ADM,AREG,CAV2,CEBPD,FGF7,FMO1,LIF,MMP9,NPR3,SLC1A1,TRIB1,TRIB3	81 (14)
budesonide		chemical drug		-0.378		0.0165	AREG,BNIP3,CD68,IGFBP3,PEA15,SFTA2,TSC22D3
SIM1		transcription regulator		-0.378	bias	0.00244	ADAM28,CBFB,EGF,FHIT,PEA15,TSC22D3,TYROBP
ARNT2		transcription regulator		-0.378	bias	0.00192	ADAM28,CBFB,EGF,FHIT,PEA15,TSC22D3,TYROBP
IL10		cytokine		-0.392		0.000205	ADM,CD36,CD68,CD83,CTSZ,CXCR4,FKBP5,IL12RB2,LIF,MMP9,PLEK,TLR7,TSC22D3	74 (15)
lipopolysaccharide		chemical drug		-0.417	bias	1.59e-08	ACE,ADM,ALOX5,AREG,CD36,CD68,CD83,CEBPD,COL5A3,CTSK,CXCL1,CXCL14,CXCR4,DEFB1,EIF2AK3,EMB,ERN1,F2RL2,FABP5,FOXO1,FUT2,HK2,HOPX,IGFBP3,IL12RB2,IRF8,ISG15,ITGB8,KIT,KMO,LAMB1,LIF,MMP9,NLRP3,PAPSS2,PLD4,PLEK,RNASE2,SCNN1A,SLC12A2,SLC39A8,SLC4A10,SLC7A2,SSTR2,TFPI2,TLR7,TRIB1,TRIB3,TSC22D3,TYROBP	100 (17)
ERBB2		kinase		-0.419		0.00298	AGR2,AREG,BNIP3,CD36,CLDN3,FGF7,FHIT,FOXO1,GSTZ1,HES2,IGFBP3,KIT,LAMB1,MMP9,NUCB2,SLCO4A1,SPDEF	77 (14)
INS		other		-0.422		0.0137	ADM,CD36,FOXO1,IGFBP3,TRIB3
PGR		ligand-dependent nuclear receptor		-0.426	bias	1.17e-05	AREG,CD36,CEBPD,ELF5,ENC1,FKBP5,FOXO1,ISG15,PAPSS2,SLC39A8,SMPDL3B,TSC22D3	100 (13)
THRB		ligand-dependent nuclear receptor		-0.436		0.0104	CXCR4,DKK1,EGF,HEPACAM,IGFBP3,MMP9,ZNF185
ID3		transcription regulator		-0.44		0.000306	ADM,CCNG1,CD83,CXCL1,CXCR4,FOXO1,IRF8,MMP9	67 (11)
PDLIM2		other		-0.447		0.00123	F2RL2,IGFBP3,KIT,NPR3,RNF128
SMARCA5		transcription regulator		-0.447	bias	0.00489	ENC1,FKBP5,IL12RB2,KIT,WDFY4
MAPK9		kinase		-0.447		0.0172	EGF,IL12RB2,LIF,MMP9,SOD3
bisphenol A		chemical - endogenous mammalian		-0.447		0.0071	CD36,COL5A3,FGF7,KIT,MMP9,PALS2
triptolide		chemical drug		-0.447	bias	0.00772	ADM,CXCL1,DPP4,IGFBP3,KIT	66 (9)
molybdenum disulfide		chemical reagent		-0.447		0.00687	COL5A3,CTSK,DKK1,SCD5,TFPI2
estrogen receptor		group		-0.478		0.00158	CAV2,CD68,CLDN3,CXCL1,CXCR4,KIT,MMP9,TSC22D3	81 (10)
valproic acid		chemical drug		-0.493		0.000906	CD36,CD83,CITED4,CXCR4,EIF2AK3,ERN1,INSIG2,KIT,SC5D,SLC1A1,SSTR2,TSC22D3
tunicamycin		chemical - endogenous non-mammalian		-0.503	bias	0.003	CD36,CEBPD,ERN1,MMP9,SDF2L1,STX18,TPO,TRIB3	76 (14)
atorvastatin		chemical drug		-0.518		0.000134	AGR2,CD36,CXCR4,DKK1,ERN1,MMP9,PDXK,SOD3,TSC22D3	79 (14)
Ige		complex		-0.522	bias	0.00795	ALOX5,AREG,CTSK,LIF,PEA15,SLC37A2,SLCO4A1,TLR7	59 (7)
EOMES		transcription regulator		-0.555		0.000447	ADM,CXCR4,CYP26A1,IGFBP3,SLC39A2,TFPI2
FOXC1		transcription regulator		-0.557	bias	0.00184	CXCR4,FOXO1,IGFBP3,ISG15,MMP9,SSTR2
HGF		growth factor		-0.568	bias	0.000438	CCNG1,CDC14A,CTSK,CXCR4,FGF7,FKBP5,HK2,IGFBP3,IRF8,ISG15,ITGB8,MMP9,TRIB1	75 (16)
chloroquine		chemical drug		-0.577		0.00545	AGR2,CD36,CD83,FOXO1	50 (6)
CD3		complex		-0.587	bias	0.0085	CD83,CXCR4,DPP4,DPYSL5,ELF5,IL12RB2,IRF8,PLEK,PPA1,RNF128,SMPDL3B,TFPI2	58 (10)
hydrocortisone		chemical - endogenous mammalian		-0.6		0.00262	ADM,CEBPD,CXCR4,FGF7,IGFBP3,TSC22D3	96 (14)
PPARG		ligand-dependent nuclear receptor		-0.602		3.69e-05	CAV2,CD36,CD68,CXCL1,CXCL14,CYP26A1,FABP5,HK2,IGFBP3,INSIG2,MMP9,NPR3,PEA15,TRIB3,TSC22D3	79 (14)
cigarette smoke		chemical toxicant		-0.618	bias	0.00257	ADM,AREG,EIF2AK3,ERN1,FABP5,MMP9,SOD3	87 (17)
sirolimus		chemical drug		-0.618		0.00801	ADM,AGR2,CD36,CD68,CTSK,CXCR4,HK2,ISG15,LAMB1,MMP9,NLRP3,SLC41A2	78 (17)
ELAVL1		other		-0.64	bias	0.0161	CD68,CD83,CLDN3,IL12RB2,MPEG1,TSC22D3
IL13		cytokine		-0.644		0.0189	ADAM28,CD36,CTSK,CXCL1,CXCR4,FXYD4,MMP9,SLC7A2,SPDEF
VEGFA		growth factor		-0.646	bias	0.00136	ACE,CBFB,CD36,CD68,CD83,CXCR4,MMP9,PPA1,TFPI2	71 (14)
promegestone		chemical drug		-0.659	bias	0.00107	AREG,DKK1,ELF5,FKBP5,RASD1	65 (9)
aspirin		chemical drug		-0.67	bias	0.0008	ADM,CXCL1,CXCR4,DPP4,IGFBP3,KIT,MMP9	82 (16)
MAP2K3		kinase		-0.686	bias	0.00311	CTSK,ISG15,MMP9,PPA1	16 (2)
LEP		growth factor		-0.693		0.0274	ACE,ALDOB,CD36,CD68,HGD,IGFBP3,LIF,NLRP3,SC5D
IFNB1		cytokine		-0.693		0.0145	CD83,CTSK,DEFB1,ISG15,LAMB1,MMP9,TLR7
MAPK8		kinase		-0.726		0.0196	EGF,FOXO1,LIF,MMP9,TSC22D3
ciglitazone		chemical drug		-0.728		0.0013	CAV2,CD36,CXCL1,KIT,LAMB1,MMP9	73 (15)
KMT2D		transcription regulator		-0.728	bias	0.00762	B3GNT6,DKK1,HOPX,MMP9,NPR3,RIMKLB
STAT6		transcription regulator		-0.73		0.046	AREG,FKBP5,ISG15,KMO,LIF,MMP9,MPEG1,SPDEF
BRCA1		transcription regulator		-0.751		0.00476	AREG,CCNG1,FHIT,FKBP5,FOXO1,KIT	82 (16)
ID2		transcription regulator		-0.762		0.00322	ADM,CCNG1,CD83,CXCR4,FOXO1,IRF8,SPDEF	36 (7)
GW3965		chemical reagent		-0.765		0.00442	FABP5,IRF8,MMP9,SC5D,TRIB1
ESR2		ligand-dependent nuclear receptor		-0.773		0.00114	AREG,CEBPD,COL5A3,CYP26B1,DKK1,EMB,ERN1,FAM110C,FKBP5,FOXO1,IGFBP3,KIT,MMP9,SPDEF,SRXN1,TRIB1	66 (11)
dihydrotestosterone		chemical - endogenous mammalian		-0.782		0.000145	ACE,ADM,AREG,CD36,COL5A3,DPP4,EGF,FGF7,FKBP5,FOXO1,HK2,IGFBP3,KLF15,MMP9,PEA15,SOD3	100 (21)
palmitic acid		chemical - endogenous mammalian		-0.788		0.00287	CD36,CD68,EIF2AK3,ERN1,FOXO1,HK2,KDSR,TRIB3	65 (13)
STAT3		transcription regulator		-0.797		0.00023	ADM,AREG,CD83,CEBPD,CTSK,CXCL14,CXCR4,CYP26A1,DKK1,DPP4,HK2,ISG15,LIF,LRP2,MMP9,MT-ND5,TFPI2	79 (14)
Growth hormone		group		-0.797		0.00119	CD36,CEBPD,CXCL1,FKBP5,IGFBP3,MMP9,MT-ND5,SCNN1A	86 (19)
abemaciclib		chemical drug		-0.83	bias	0.00019	ABHD15,IGFBP3,ISG15,LIF
HIF1A		transcription regulator		-0.834	bias	0.0238	ACE,ADM,BNIP3,CD36,CXCR4,EMC9,HK2,IGFBP3,INSIG2,MMP9
TP53		transcription regulator		-0.848		4.18e-06	ACE,ALOX5,AREG,BNIP3,CAV2,CCNG1,CD36,CEBPD,CTSK,CXCL1,CYP26B1,DKK1,DPP4,EGF,EIF2AK3,F5,FABP5,FGF7,FKBP5,FMO1,FOXO1,HK2,IGFBP3,IRF8,ISG15,KIT,LIF,MMP9,MT-ND5,PADI2,PEA15,SCNN1A,SULF2,TFPI2,TLR7,TRIB3,TSC22D3	88 (17)
BCR (complex)		complex		-0.868	bias	0.00124	ATP6V1C2,CXCR4,FOXO1,HK2,IRF8,PLEK,PPA1,SLC38A1,TRIB1	63 (8)
IL5		cytokine		-0.87	bias	0.012	AREG,BNIP3,CXCR4,HEPACAM2,MMP9,SDF2L1,SLC39A8
CD40		transmembrane receptor		-0.87	bias	0.0208	ATP6V1C2,CD83,ERN1,HK2,MMP9,PPA1,SLC38A1
resveratrol		chemical drug		-0.875		0.00577	ALOX5,CD36,CD68,CTSK,FOXO1,IGFBP3,ISG15,MMP9	65 (12)
STAT1		transcription regulator		-0.889	bias	0.00343	ACE,CEBPD,DPP4,FGF7,FOXO1,IL12RB2,IRF8,ISG15,LIF,MMP9	77 (14)
tamoxifen		chemical drug		-0.911		0.000103	ADM,AGR2,CAV2,CD36,CEBPD,CXCR4,IGFBP3,LIF,SLC1A1,SLC7A2,SSTR2	99 (21)
calphostin C		chemical drug		-0.911	bias	0.00281	CD36,DKK1,KIT,MMP9	77 (12)
nitric oxide		chemical - endogenous mammalian		-0.927		0.0027	ACE,BNIP3,CCNG1,FGF7,IL12RB2,MMP9	62 (7)
CD28		transmembrane receptor		-0.956	bias	0.0333	CXCR4,HK2,IL12RB2,IRF8,PPA1,RNF128,TFPI2
NPC1		transporter		-0.963	bias	0.00161	CAV2,CD68,CTSK,CTSZ,FABP5,TYROBP	11 (3)
5-N-ethylcarboxamido adenosine		chemical reagent		-1		0.0171	ADM,CEBPD,HK2,SRXN1
HMG20A		transcription regulator		-1	bias	0.0148	ADM,IGFBP3,LIF,TRIB3
IMMT		other		-1	bias	0.000325	AREG,CXCL1,IGFBP3,ISG15
1810019D21Rik		other		-1		0.00158	AREG,CCNG1,F5,MMP9
SLC13A1		transporter		-1		0.00781	ARRDC2,HK2,PALS2,SDF2L1
ACOX1		enzyme		-1		0.0351	CD36,CYP26A1,DPP4,TRIB3
CLOCK		transcription regulator		-1		0.0233	CBFB,CYP26A1,FKBP5,GYS2,NEBL,RCN2
ATF3		transcription regulator		-1		0.03	BHLHA15,CD83,CXCL1,PAPSS2
PRDM1		transcription regulator		-1		0.00094	BHLHA15,CXCR4,F5,IRF8,METTL7A,NLRP3,NPAS1,SMPDL3B,TRIB1
CGA		other		-1		0.0119	BHLHA15,FOXO1,KIT,SDF2L1
QKI		other		-1	bias	0.00457	CD36,ITGB8,PEA15,SC5D
mono-(2-ethylhexyl)phthalate		chemical toxicant		-1	bias	0.0147	CD36,GNPNAT1,HK2,PPA1,SC5D
cadmium chloride		chemical toxicant		-1	bias	0.00873	ALDOB,FKBP5,FOXO1,HK2	66 (12)
tyrphostin AG490		chemical drug		-1	bias	0.0119	ACE,CD68,CTSK,MMP9
IL21		cytokine		-1.042	bias	0.0176	DPP4,IL12RB2,ISG15,MMP9,TYROBP
AKT1		kinase		-1.061		0.0148	CEBPD,CXCR4,FABP5,FOXO1,KLF15,LAMB1,MMP9
IL10RA		transmembrane receptor		-1.066		0.00145	ALDOB,ALOX5,BNIP3,CD36,DKK1,EGF,FABP5,HEPACAM2,TRPM2
5-fluorouracil		chemical drug		-1.067		0.0378	BNIP3,CCNG1,ERN1,FOXO1,LIF,MMP9,TRIB3
GPER1		G-protein coupled receptor		-1.067	bias	0.0019	CEBPD,ITPRIP,RASD1,SLC1A1
MED1		transcription regulator		-1.067	bias	0.0384	FOXO1,IGFBP3,IRF8,LIF,SLC39A8
RARG		ligand-dependent nuclear receptor		-1.067		0.00841	AREG,CYP26A1,CYP26B1,LAMB1	62 (7)
TSC1		other		-1.067		0.0101	AGA,CTSK,FOXO1,RNF128
RARA		ligand-dependent nuclear receptor		-1.067		0.0364	ALOX5,CYP26A1,CYP26B1,IL12RB2,LAMB1,METTL7A,RASD1
IFNG		cytokine		-1.075		1.01e-08	ACE,ADM,AREG,CD36,CD68,CD83,CEBPD,CTSK,CTSZ,CXCL1,CXCR4,DEFB1,DKK1,DPP4,EGF,EIF2AK3,EMID1,FABP5,FKBP5,FOXO1,HK2,IL12RB2,IRF8,ISG15,KMO,LIF,MMP9,NLRP3,PEA15,PLEK,SCNN1A,SLC12A2,SOD3,TLR7,TPO,TSC22D3,TYROBP	81 (16)
IL15		cytokine		-1.083	bias	0.00235	CD83,CXCR4,DPP4,DPYSL5,HK2,IL12RB2,ISG15,KIT,LIF,PLEK,TYROBP	79 (13)
EPO		cytokine		-1.091		0.00124	ABCA13,CD36,CTSK,CTSZ,CXCR4,FABP5,KIT,RNF128,TSC22D3	73 (9)
TFE3		transcription regulator		-1.091	bias	0.00179	CTSK,HK2,MT-ND5,SLC1A1
H-[1,2,4]oxadiazolo[4,3-alpha]quinoxalin-1-one		chemical reagent		-1.091		6.44e-05	BNIP3,CD83,MMP9,SOD3	56 (9)
celecoxib		chemical drug		-1.103		0.0224	ALOX5,CD68,CTSK,MMP9
RICTOR		other		-1.104	bias	0.0359	ATP6V1C2,FABP5,HK2,ISG15,NAT8,PPA1
nicotine		chemical drug		-1.142		0.00437	ACE,CTSK,ERN1,MMP9,SCNN1A,SLC1A1,TFPI2	76 (11)
levodopa		chemical - endogenous mammalian		-1.155		0.0127	ABHD14B,CITED4,CTSZ,FKBP5,FOXO1,PADI2,PALS2,PLD4,PLEK,PLPP6,PRICKLE1,TRIB3
N-nitro-L-arginine methyl ester		chemical drug		-1.188		0.00177	ACE,ADM,CD68,CD83,MMP9	87 (15)
PIK3R1		kinase		-1.196	bias	0.000104	CD36,ERN1,FOXO1,ISG15,MMP9,TRIB3	73 (16)
TCR		complex		-1.206	bias	0.016	ADM,CXCR4,F5,IL12RB2,ISG15,RNF128,TLR7,TSC22D3
CAV1		transmembrane receptor		-1.257		0.000407	CAV2,CD36,CLDN8,HK2,SLC12A2,SLC1A1,SLC7A2
HNF1A		transcription regulator		-1.276	bias	0.00308	ALDOB,CLDN8,CTSZ,DPP4,F8,FMO1,HGD,HOPX,RNF186,SLC7A2,TRPM2
sphingosine-1-phosphate		chemical - endogenous mammalian		-1.3		0.00887	CD36,CD83,ERN1,GALNT15,MMP9	76 (14)
Insulin		group		-1.323		0.000376	ALDOB,CACNA1B,CAV2,CD36,CEBPD,CXCL1,DEFB1,FOXO1,HK2,IGFBP3,INSIG2,LAMB1,MMP9,NLRP3,NUCB2,TPO	80 (14)
AGT		growth factor		-1.341	bias	0.000386	ACE,ADM,AREG,CD36,CD68,CTSK,FGF7,FKBP5,IGFBP3,KLF15,LAMB1,LIF,MMP9,NLRP3,NPR3,SCNN1A,SLC1A1,SOD3,WIPF3	98 (18)
FOXA2		transcription regulator		-1.342		8.25e-06	AGR2,ALDOB,ALOX5,CHRD,CXCR4,CYP26A1,FABP5,FOXO1,HK2,RNASE2,SOD3
8-bromo-cAMP		chemical reagent		-1.355	bias	0.00016	ACE,ADM,CAV2,CD68,CTSK,DKK1,ENC1,FOXO1,ITGB8,KIT,LIF,MMP9,PRICKLE1,TPO	98 (17)
deferoxamine		chemical drug		-1.369		0.000544	ADM,BNIP3,HK2,IGFBP3,KIT,MT-ND5,PLD4,SULF2	62 (9)
ARNT		transcription regulator		-1.387	bias	0.000568	ADM,AREG,BNIP3,CXCR4,F5,HK2,TSC22D3	61 (7)
testosterone		chemical - endogenous mammalian		-1.394		0.00195	CYP26B1,EGF,EIF2AK3,FGF7,FOXO1,IGFBP3,MT-ND5,SCNN1A,SLC39A8,SSTR2	66 (7)
NR4A2		ligand-dependent nuclear receptor		-1.432		0.000159	ADM,AREG,MMP9,MRPL57,SLC39A8,TSC22D3
PD98059		chemical - kinase inhibitor		-1.449	bias	1.13e-05	ACE,AREG,BNIP3,CD36,CD83,CEBPD,CTSK,CXCL1,CXCR4,EIF2AK3,FKBP5,IGFBP3,KLF15,MMP9,SCNN1A,SRXN1,TSC22D3	79 (15)
corticosterone		chemical - endogenous mammalian		-1.451		0.00305	FGF7,FKBP5,FXYD4,LIF,MMP9,TSC22D3	74 (11)
arsenic trioxide		chemical drug		-1.474		0.00808	ATP6V1C2,BNIP3,CACNA1B,CYB5R1,CYP26A1,EIF2AK3,MMP9,PPA1
RASSF1		other		-1.481		0.00015	AREG,CAV2,CXCR4,DKK1,IGFBP3,LIF	71 (12)
AICAR		chemical - endogenous mammalian		-1.491		0.00311	FOXO1,HK2,MMP9,SOD3,SRXN1	83 (20)
INSR		kinase		-1.526	bias	0.00844	AGR2,AREG,CD36,CD83,CHRD,CXCR4,INSIG2,KIT,MMP9,MPEG1,SC5D	61 (10)
IFN Beta		group		-1.528	bias	1.53e-06	AREG,CD83,CEBPD,CXCL1,CXCL14,DPP4,FKBP5,ISG15,KIT,KMO,MMP9,TLR7	86 (15)
IL1B		cytokine		-1.606		1.9e-06	ACE,ADM,CAV2,CD83,CEBPD,CTSZ,CXCL1,CXCR4,DPP4,EIF2AK3,FABP5,FGF7,FKBP5,FOXO1,HK2,IGFBP3,IRF8,ISG15,ITGB8,LAMB1,LIF,MMP9,SCNN1A,SSTR2,TFPI2,TLR7,TSC22D3	75 (12)
CG		complex		-1.619	bias	3.1e-09	ADM,AREG,CEBPD,CXCR4,CYP26A1,EMB,FABP5,FAM110C,FGF7,FKBP5,HK2,IGFBP3,LIF,MMP9,NEBL,NPR3,NUCB2,RASD1,SRXN1,TFPI2,TRIB1,TRIB3	92 (17)
DUSP1		phosphatase		-1.633		0.00191	CTSK,CXCL1,DKK1,IL12RB2,IRF8,ISG15	73 (12)
EHMT1		transcription regulator		-1.633	bias	0.000447	C1orf122,CEBPD,HES2,ITPRIP,SCNN1A,SMPDL3B
XBP1		transcription regulator		-1.664	bias	0.0177	BHLHA15,EIF2AK3,NUCB2,SDF2L1,SLC38A1,STX18
bexarotene		chemical drug		-1.664		0.00645	CYP26A1,DKK1,LRP4,MMP9,TPGS1,TSC22D3
beta-estradiol		chemical - endogenous mammalian		-1.71		8.86e-10	ACE,ADM,AREG,CAV2,CCNG1,CD68,CEBPD,CITED4,CLDN3,CLDN8,CTSK,CXCL1,CXCR4,CYP26B1,DEFB1,DKK1,EGF,ELF5,ENC1,F5,FABP5,FGF7,FMO1,FOXO1,IGFBP3,INSIG2,ISG15,ITGB8,ITPRIP,KIT,LAMB1,LIF,MMP9,MPEG1,NPR3,NUCB2,PAPSS2,PRICKLE1,RASD1,RCN2,RNF128,SCNN1A,SDF2L1,SLC12A2,SLC6A20,SLC7A2,SOD3,SPDEF,SSTR2,TFPI2,TPO,TRIB1,TSC22D3	96 (15)
LDLR		transporter		-1.715		0.00478	CD36,CD68,FABP5,HK2,MMP9,SC5D,TRIB1	76 (13)
COLQ		other		-1.715		0.00281	FGF7,LAMB1,LRP4,MMP9
NR3C1		ligand-dependent nuclear receptor		-1.782		1.55e-07	ADM,CD83,CEBPD,CXCR4,DPP4,ENC1,ERN1,FKBP5,FOXO1,GYS2,HGD,IRF8,ISG15,LIF,MMP9,NLRP3,PEA15,RASD1,SCNN1A,SLC1A7,SLC38A1,TRIB3,TSC22D3	80 (15)
glucocorticoid		chemical drug		-1.86		6.38e-05	ALOX5,CEBPD,CXCL1,CXCR4,FUT2,IGFBP3,IRF8,MMP9,RASD1,SCNN1A,TSC22D3	86 (16)
NOTCH1		transcription regulator		-1.86		0.00306	CD68,CEBPD,CXCL1,CXCR4,DKK1,HK2,IGFBP3,IRF8	86 (16)
N-acetyl-L-cysteine		chemical drug		-1.867	bias	0.00038	ADM,BNIP3,CD36,CTSK,CXCR4,EIF2AK3,HK2,MMP9,NLRP3	80 (18)
eicosapentenoic acid		chemical drug		-1.886		0.0108	CD36,CD83,CEBPD,MMP9
NFE2L2		transcription regulator		-1.891	bias	5.68e-05	ACE,BNIP3,CD36,CTSK,EIF2AK3,FKBP5,FMO1,GSTM4,ISG15,MMP9,NUCB2,SLC1A1,SLC38A1,SOD3,SRXN1
Bay 11-7082		chemical - kinase inhibitor		-1.96	bias	0.00971	CD83,CXCL1,MMP9,NLRP3	91 (16)
melatonin		chemical - endogenous mammalian		-1.964		0.0539	EIF2AK3,IGFBP3,MMP9,NLRP3
nelfinavir		chemical drug		-1.969	bias	0.005	ALDH1L2,MMP9,TRIB3,TSC22D3
GW9662		chemical reagent		-1.969		0.0119	AGR2,CD36,CD83,PEA15
APOE		transporter		-1.974	bias	0.0364	CD36,CD68,CTSK,FABP5,FKBP5,MMP9,PEA15
IFNA2		cytokine		-1.976	bias	0.019	ALOX5,CBFB,DPP4,IL12RB2,ISG15,MMP9
GW 4064		chemical toxicant		-1.98		0.00281	CTSK,MMP9,SOD3,TRIB3
Nr1h		group		-1.982		0.0448	ACE,CXCL1,INSIG2,NLRP3
CHUK		kinase		-1.988	bias	0.000512	CEBPD,CLDN8,CTSZ,EGF,HK2,ISG15,MMP9,SOD3	72 (11)
estradiol-17beta-benzoate		chemical reagent	Inhibited	-2		0.109	ACE,IGFBP3,LAMB1,RASD1
EIF2AK3	-1.058	kinase	Inhibited	-2	bias	0.00191	CYB5R1,EIF2AK3,ERN1,SLC1A7,STX18,TRIB3
NFKBIA		transcription regulator	Inhibited	-2.058		0.000159	BNIP3,CEBPD,CITED4,CTSZ,CXCL1,CXCR4,HK2,ISG15,LIF,MMP9,PEA15,SLC12A2,SOD3	74 (16)
fluticasone propionate		chemical drug	Inhibited	-2.164		2.99e-08	ADM,ALOX5,CD36,CD83,CXCL1,FKBP5,IRF8,METTL7A,MMP9,PAPSS2,RNASE2,TSC22D3	70 (9)
LHX1		transcription regulator	Inhibited	-2.213	bias	6.69e-05	ALDOB,AMN,CXCR4,DPP4,EMB,LRP2,MMP9
cholic acid		chemical - endogenous mammalian	Inhibited	-2.216		0.00047	ACE,CCNG1,EGF,LRP2,SOD3
lactacystin		chemical - protease inhibitor	Inhibited	-2.216		0.0285	CXCR4,FOXO1,MMP9,PEA15,SLC1A1
1,2-dithiol-3-thione		chemical reagent	Inhibited	-2.233	bias	0.0323	BNIP3,FKBP5,FMO1,NUCB2,SRXN1
ESR1		ligand-dependent nuclear receptor	Inhibited	-2.265		0.0011	ACE,ALOX5,AREG,CAV2,CCNG1,CD83,CEBPD,CLDN8,CXCL1,CYP26B1,EGF,FOXO1,IGFBP3,LAMB1,METTL7A,MMP9,NPR3,RCN2,SLC39A8,SLC7A2,TRIB1,TRIB3,TRPM2,TSC22D3	95 (18)
AR		ligand-dependent nuclear receptor	Inhibited	-2.28		9.95e-07	ADM,ARMC12,CAV2,CITED4,CLDN3,EMB,ERN1,FABP5,FGF7,FKBP5,FOXO1,HOPX,IGFBP3,LIF,MMP9,NPR3,RNF128,SLC39A8,SLC41A2,SOD3,SULF2	65 (6)
curcumin		chemical drug	Inhibited	-2.374		0.111	ALOX5,CD36,CXCL1,CXCR4,MMP9,TSC22D3
bortezomib		chemical drug	Inhibited	-2.417		7.76e-09	AGR2,BNIP3,CEBPD,CXCR4,DKK1,EIF2AK3,ERN1,FOXO1,IGFBP3,KIT,LIF,SRXN1,TLR7,TRIB3,TSC22D3	86 (17)
triamcinolone acetonide		chemical drug	Inhibited	-2.425		0.00873	B3GNT6,FKBP5,IGFBP3,KLF15,TRIB1,TSC22D3
ADCYAP1		other	Inhibited	-2.449		0.0164	CEBPD,EMB,GYS2,NPR3,SLC6A20,SMPDL3B
INSIG1		other	Inhibited	-2.449	bias	0.000388	CD68,CXCR4,ERN1,FABP5,IRF8,TRIB3
aldosterone		chemical - endogenous mammalian	Inhibited	-2.46	bias	3.51e-05	ACE,ADM,CD68,EMB,FKBP5,FXYD4,SCNN1A,SLC12A2,TSC22D3	51 (4)
IKBKG		kinase	Inhibited	-2.587	bias	0.000204	CEBPD,CLDN8,CTSZ,HK2,ISG15,SOD3,TPO	72 (11)
dexamethasone		chemical drug	Inhibited	-2.758		1.69e-18	ACE,ADAM28,ADM,ALDOB,ALOX5,AREG,BNIP3,C1orf122,CATSPER2,CAV2,CD36,CD83,CEBPD,CTSK,CXCL1,CXCL14,CXCR4,CYP26A1,DEFB1,DPP4,EGF,ENC1,F5,FABP5,FGF7,FKBP5,FMO1,FOXO1,FXYD4,GYS2,HES2,HK2,IGFBP3,IRF8,ISG15,ITPRIP,KIT,KLF15,LAMB1,LIF,METTL7A,MMP9,MPEG1,NEBL,NLRP3,NPR3,NUCB2,PADI2,PLD4,PLEK,PPA1,RASD1,RCN2,RNASE2,RNF128,SC5D,SCNN1A,SMPDL3B,SSTR2,ST6GALNAC3,SULF2,TFPI2,TRPM2,TSC22D3	105 (17)
UCP1		transporter	Inhibited	-2.828		8.11e-05	CD68,CYB5R1,EMB,ERN1,FGF7,GSTZ1,TLR7,TRIB3
progesterone		chemical - endogenous mammalian	Inhibited	-2.925		2.35e-08	ACE,ADM,AREG,BHLHA15,CCNG1,CD36,CEBPD,CLDN3,CXCR4,CYP26A1,DKK1,DPP4,EGF,ENC1,FKBP5,FOXO1,HOPX,IGFBP3,LIF,LRP2,MMP26,MMP9,STX18	85 (18)
Ap2		group				0.0354	ADM,KIT
lysophosphatidylcholine		chemical - other				0.0315	CD36,CXCL1,FABP5
compound SI-1		chemical reagent				0.0252	FKBP5
compound SI-2		chemical reagent				0.0252	FKBP5
BI113823		chemical reagent				0.0252	MMP9
CYD0618		chemical reagent				0.0498	MMP9
14,15-epoxyeicosatrienoic acid		chemical - endogenous mammalian				0.00893	CTSK,MMP9	63 (8)
dinoprost		chemical - endogenous mammalian				0.0277	ADM,CD36,MMP9
8-epi-prostaglandin F2alpha		chemical - endogenous mammalian				0.0416	MMP9
ATP-gamma-S		chemical reagent				0.000261	AREG,CD83,CXCR4,MMP9,MPEG1	84 (15)
uric acid		chemical - endogenous mammalian				0.0186	ACE,AREG,ISG15,NLRP3
2-aminopurine		chemical reagent				0.0188	CXCL1,ISG15
thioguanine		chemical drug				0.0252	BNIP3
darusentan		chemical drug				0.0416	ACE
pentosan polysulfate		chemical drug				0.0252	MMP9
Z36		chemical reagent				0.00151	EIF2AK3,ERN1,TRIB3
conduritol epoxide		chemical reagent				0.0498	CTSZ
L-fucose		chemical - endogenous mammalian				0.0498	FUT2
p38 Sapk		group				0.0416	CD83
chenodeoxycholic acid		chemical - endogenous mammalian				0.0411	CD36,LRP2,MMP9
selaginella tamariscina extract		chemical reagent				0.0169	MMP9
origanum majorana extract		chemical reagent				0.0498	MMP9
NCGC00242364		chemical reagent				0.0169	TPO
GPIIB-IIIA		complex				0.0498	MMP9
cumambrin A		chemical reagent				0.0335	CTSK
collagenase		group				0.03	ADM,CEBPD
8-bromoguanosine 3',5'-cyclic monophosphate		chemical reagent				0.0431	MMP9,SOD3
Rp-8-pCPT-cGMPS-triethylamine		chemical reagent				0.0498	SOD3
8-chlorophenylthio-adenosine 3',5'-cyclic monophosphate		chemical reagent				0.00925	AREG,CD36,CEBPD	61 (9)
phytic acid		chemical - endogenous non-mammalian				0.00105	CTSK,MMP9
fludrocortisone		chemical drug				0.0416	CXCR4
VBIT-4		chemical reagent				0.0252	ISG15
CF-02		chemical reagent				0.0416	NLRP3
S. pneumoniae glucosyl-diacylglycerol		chemical - endogenous non-mammalian				0.00847	NLRP3
echinomycin		chemical drug				0.00697	CXCR4,HK2	39 (3)
chondroitin sulfate E		chemical - endogenous mammalian				0.0416	PRICKLE1
beta-lactose		chemical - endogenous mammalian				0.00847	MMP9
VH032		chemical reagent				0.00151	ADM,BNIP3,INSIG2
SKA3		other				0.0335	HK2
FAM102A		other				0.0169	IRF8
FFAR3		G-protein coupled receptor				0.0356	CD36,KLF15,TLR7
cardiotoxin		chemical - other				0.00533	CXCR4,DPP4,EGF,FGF7,IGFBP3,LIF,TPO
PIERCE1		other				0.0498	TRIB3
oblimersen		biologic drug				0.0114	ADM,CEBPD,ISG15
thioinosine		chemical toxicant				0.0498	CD36
asoprisnil		chemical drug				0.00348	DKK1,DPP4,EGF
trichloroethylene		chemical toxicant				0.0131	BNIP3,CCNG1,IGFBP3
repertaxin		chemical drug				0.0498	MMP9
2-nitrotoluene		chemical toxicant				0.0169	FHIT
methapyrilene		chemical drug				0.0307	ALDOB,CCNG1,CD36,GYS2
aloe-emodin		chemical toxicant				0.0498	CXCL1
hexacosanoyl-coenzyme A		chemical - endogenous non-mammalian				0.00847	ALOX5
hydroxamic acid		chemical - other				0.00847	CXCR4
12 lipoxygenase		group				0.0169	MMP9
JAK		group				0.00576	CD83,ISG15,MMP9	65 (11)
G protein alphai		group				0.0259	CEBPD,ISG15,LIF
SYK/ZAP		group				0.0372	FHIT,FOXO1
Gαq		group				0.0169	DKK1
Foxo		group				0.00893	DEFB1,TRIB3
Ctbp		group				0.0111	CTSK,DKK1
ATPase		group				0.0416	CTSK
RNA polymerase II		complex				0.0354	CD83,CLDN3,CXCR4,DKK1,IGFBP3,MMP9
RAS		group				0.0267	BNIP3,LIF,MMP9,TFPI2
15-LOX		group				0.0335	CD36
Fgf		group				0.0317	ACE,MMP9
N-cor		group				0.0111	CD36,CXCL14,IGFBP3,MMP9
Ctnna		group				0.0416	CXCR4
NCF1		enzyme				0.0317	IL12RB2,ISG15
PDGF-AA		complex				0.0203	AREG,FGF7
NfkB1-RelA		complex				0.0451	CXCL1,MMP9
Stat1 dimer		complex				0.0174	CD36,IRF8
NU-7026		chemical drug				0.0335	FKBP5
Smad2/3-Smad4		complex				0.0249	AREG,IGFBP3
retaspimycin		chemical drug				0.0416	KIT
chlorophacinone		chemical toxicant				0.00847	CXCL1
perindoprilat		chemical drug				0.0252	MMP9
1-methyl-2-pyrrolidinone		chemical drug				0.000423	CTSK,MMP9
chlorpyrifos-methyl		chemical toxicant				0.0169	CXCL1
R,S-N-methylbenzodioxazolylbutanamine		chemical drug				0.00847	MMP9
CAR ligand-CAR-Retinoic acid-RXRα		complex				0.0188	PAPSS2,SOD3
vinclozolin		chemical reagent				0.0416	TRPM2
cetylpyridinium		chemical drug				0.0252	CTSK
crizotinib		chemical drug				0.0493	AREG,HK2
Ifn gamma		complex				0.0495	IRF8,LIF,MMP9
HDL-cholesterol		complex				0.00437	ALDH1L2,MMP9,TRIB3
C1Q (family)		group				0.0354	CEBPD,INSIG2
N-omega-propyl-L-arginine		chemical reagent				0.0169	NLRP3
Ptprd		phosphatase				0.00607	CEBPD,CXCL14	55 (6)
EGOT		other				0.0111	ISG15,RNASE2
methyleugenol		chemical toxicant				0.0335	FHIT
3M-011		chemical reagent				0.0317	CD83,ISG15
fluoroquinolone		chemical drug				0.0252	MMP9
FAM83A-AS1		other				0.0335	HK2
conjugated linoleic acid		chemical drug				0.00654	CTSK,CXCR4,MMP9	60 (9)
Raf		group				0.0208	AREG,EGF,TPO
IL12 (complex)		complex				0.0329	IL12RB2,IRF8,ISG15,KIT,MMP9
glycitein		chemical drug				0.0498	MMP9
procymidone		chemical reagent				0.00847	TRPM2
SLC4A5		transporter				0.0252	SCNN1A
CLEC10A		other				0.0431	MMP9,TLR7
LRRC26	-1.835	ion channel				0.0498	CXCL1
KDM3A		transcription regulator				0.0493	ADM,MMP9
BICC1		other				0.00105	AREG,EGF
SMPD3		enzyme				0.0416	FOXO1
MAGEA11		other				0.0252	FKBP5
GBP5		enzyme				0.0335	NLRP3
NADPH oxidase		complex				0.0161	CXCL1,MMP9
CLTRN		other				0.0252	SCNN1A
EIF4B		translation regulator				0.0252	ISG15
TMBIM1		other				0.0252	MMP9
KDM8		enzyme				0.0241	CTSK,HK2,IGFBP3
ZFAT		transcription regulator				0.0169	FOXO1
ENHO		other				0.0416	FOXO1
GGCT		enzyme				0.0335	MMP9
HAND2-AS1		other				0.0498	MMP9
NUDT2		phosphatase				0.0335	KIT
SLC39A9		transporter				0.0498	MMP9
CCAR1		transcription regulator				0.0498	CEBPD
FBXO3		enzyme				0.0169	NLRP3
USP6		peptidase				0.0252	MMP9
MLYCD		enzyme				0.0416	CD36
IL1RL2		transmembrane receptor				0.000525	CD83,CXCL1,MMP9	57 (9)
WTIP		transcription regulator				0.00847	AREG
C1QTNF1		other				0.00999	SCNN1A,SLC12A2
NUS1		enzyme				0.0498	EIF2AK3
MARCHF3		other				0.0416	CXCL1
CDHR1		other				0.0498	CEBPD
ROBO3		transmembrane receptor				0.0335	IRF8
SLC16A3		transporter				0.00247	HK2,MMP9
GSDMB		other				0.0169	ALOX5
indican		chemical - endogenous mammalian				0.0354	BNIP3,CXCR4
LDLRAP1		transporter				0.0252	LRP2
RDH10		enzyme				0.00146	CLDN3,DKK1
Fcer1		complex				0.0164	CD83,KMO,LIF
PIK3AP1		other				0.0498	IRF8
FGF21		growth factor				0.0305	CD68,ERN1,MMP9
IL36B		cytokine				0.0174	CD83,CXCL1
ZMPSTE24		peptidase				0.00782	CXCL14,IGFBP3,NLRP3
IL17a dimer		complex				0.0161	CXCL1,DEFB1
AGPAT1		enzyme				0.0252	FOXO1
SOX17		transcription regulator				0.00321	AMN,LAMB1,VIT
KCNK13		ion channel				0.00847	CD68
NLRP10		enzyme				0.0498	ALOX5
FKBP8		other				0.0498	MMP9
INSL5		other				0.0416	HK2
POLR2M		other				0.0012	CCNG1,ENC1,SULF2
HCAR1		G-protein coupled receptor				0.0147	CXCR4,HK2
NQO2		enzyme				0.00307	CXCR4,MMP9	67 (13)
BUD23		enzyme				0.000702	FKBP5,TSC22D3
BTBD7		other				0.0169	MMP9
LMAN1		other				0.00847	F5
IKBIP		other				0.0498	CXCL1
Fascin		group				0.0252	MMP9
FOXK2		transcription regulator				0.0498	CDC14A
PPP1R18		other				0.0335	CTSK
RNF152		enzyme				0.0498	CXCL1
YTHDC2		enzyme				0.0169	LRP2
AMER1		other				0.0498	AREG
TMEM59		peptidase				0.0169	STX18
BV6		chemical reagent				0.00697	CD83,CXCL1	53 (7)
KDM6A		enzyme				0.00975	CLDN8,DKK1,RNF186
PDZK1IP1		other				0.0498	BNIP3
DNTTIP1		ligand-dependent nuclear receptor				0.0169	MMP9
RTN2		other				0.0169	SLC1A1
CIRBP		translation regulator				0.0218	LRP4,MMP26
potassium channel		group				0.0252	SCNN1A
GNRH		group				0.0411	IGFBP3,SRXN1
Relaxin		group				0.0188	CD36,MMP9
Integrin alpha 4 beta 1		complex				0.0498	KIT
SETX		enzyme				0.0174	CYP26B1,KRT78
LTB4R2		G-protein coupled receptor				0.00373	EIF2AK3,MMP9
C1QL3		other				0.0335	CD36
SKIV2L		enzyme				0.00654	CCNG1,HK2,TRIB3
OSCAR		other				0.00295	CD83,CXCL1,TLR7	52 (7)
KMT2C		transcription regulator				0.0498	MMP9
RSPO2		other				0.0416	DKK1
CHST11		enzyme				0.00847	MMP9
ZG16B		other				0.00847	CXCR4
AQP11		transporter				0.0498	EGF
ZBTB38		transcription regulator				0.0169	DKK1
CERK		kinase				0.0451	CXCL1,CXCR4
GAS2L3		other				0.00792	CCNG1,LIF
MAVS		other				0.028	CD83,IRF8,ISG15,TLR7
RIN3		other				0.00847	KIT
ZMYND10		other				0.0498	MMP9
RPRD1A		other				0.0335	MMP9
PLAAT4		enzyme				0.0354	CXCL1,ISG15
ELOVL5		enzyme				0.00168	FOXO1,INSIG2,TRIB3
CLEC12A		other				0.0498	ISG15
MIR31HG		other				0.0203	AREG,CXCL1
ZNF366		transcription regulator				0.0169	TSC22D3
AGO3		translation regulator				0.0169	CXCR4
ADAMTS9		peptidase				0.0169	MMP9
INK4		group				0.0169	TFPI2
Mi2		group				0.0169	CTSK
Mir122a,b		group				0.00539	CCNG1,CD68,MMP9
MAC		complex				0.00226	AREG,FAM110C,ITPRIP
tofacitinib		chemical drug				0.00999	HK2,ISG15	55 (6)
alpha-hederin		chemical reagent				0.00847	MMP9
leucine		chemical - endogenous mammalian				0.0354	CD36,TRIB3
FZD9		G-protein coupled receptor				0.00893	CXCL14,ISG15
masitinib		chemical drug				0.0169	KIT
deferasirox		chemical drug				0.00376	KIT,PLD4,SULF2
alisertib		chemical drug				0.00524	CD36,HK2	17 (3)
taspoglutide		biologic drug				0.0498	FABP5
3,4-dihydroxyphenylethanol		chemical drug				0.0169	MMP9
farletuzumab		biologic drug				0.0416	PEA15
LDL-cholesterol		complex				0.0498	CXCR4
firtecan pegol		chemical drug				0.000423	BNIP3,CXCR4
fontolizumab		biologic drug				0.000373	CXCL1,IL12RB2,ISG15
Mucin		group				0.0416	CD83
CASP6		peptidase				0.0498	MMP9
ATP7B		transporter				0.0451	CCNG1,FABP5
GIT1		kinase				0.0416	MMP9
FLNA		other				0.00248	MMP9,SCNN1A,SSTR2	7 (2)
baicalin		chemical - endogenous non-mammalian				0.00828	ACE,CCNG1,EGF	38 (3)
pidilizumab		biologic drug				0.00847	CXCR4
2-chlorohexadecanoic acid		chemical - endogenous mammalian				0.0498	CD36
MK2206		chemical drug				0.0451	FOXO1,HK2
SCAP		other				0.0389	FABP5,SC5D,TRIB3
dimethyl itaconate		chemical reagent				0.00168	EIF2AK3,ERN1,ISG15
PF-4878691		chemical drug				0.0411	CD83,ISG15
MXD1		transcription regulator				0.0315	CCNG1,HEPACAM2,WDFY4
PROCR		other				0.00151	IRF8,LIF,MMP9	72 (10)
TAT		enzyme				0.0169	MMP9
IL13RA2		transmembrane receptor				0.00893	AREG,MMP9	64 (10)
SEMA3F		other				0.0416	MMP9
SIRT2		transcription regulator				0.0203	ISG15,SC5D
CHD1		enzyme				0.00999	CXCL1,LIF
LATS1		kinase				0.00876	AREG,ELF5,KIT
TNFSF14		cytokine				0.0372	CXCL1,MMP9
SCARB1		transporter				0.00828	CD68,FOXO1,NLRP3	18 (3)
CASP3		peptidase				0.0266	CTSK,MMP9
GNA14		enzyme				0.000366	ADM,BNIP3,HK2,LIF,NPR3	56 (6)
PTPRG		phosphatase				0.0169	KIT
CNGA2		ion channel				0.0169	CYP26B1
KCNN4		ion channel				0.000161	CTSK,MMP9,TSC22D3
MSR1		transmembrane receptor				0.0123	ISG15,MMP9
A2M		transporter				0.00654	EIF2AK3,ERN1,FOXO1
IL11		cytokine				0.00417	CEBPD,DEFB1,F8,MMP9
HIF1AN		enzyme				0.0218	ADM,HK2
FGF4		growth factor				0.0188	CD68,FOXO1
INSL3		growth factor				0.0169	NUCB2
FGF13		growth factor				0.0498	MMP9
PLEC		other				0.0252	CXCR4
TRG		other				4.84e-05	AREG,CAV2,CXCL1
CST3		other				0.00445	CTSK,IRF8
LRP6		transmembrane receptor				0.00158	CD68,DKK1,HK2,MMP9	56 (8)
PDGFB		growth factor				0.0208	FGF7,FOXO1,MMP9
GH2		other				0.0335	IGFBP3
ETV4		transcription regulator				0.0372	CXCR4,MMP9
MDK		growth factor				0.0372	ACE,LIF
CAT		enzyme				0.0119	ADM,CD36,MMP9
MALT1		peptidase				0.00295	CD83,FOXO1,MMP9	62 (13)
FSHR		G-protein coupled receptor				0.0119	FABP5,IGFBP3,NPR3
RORA		ligand-dependent nuclear receptor				0.0108	BNIP3,CD36,GSTM4,NAT8,SLC41A2,SULF2
MED14		transcription regulator				0.000124	CD36,IRF8,ISG15
ABCD2		transporter				0.0498	ALOX5
MSTN		growth factor				0.0241	CTSK,CXCL1,IGFBP3
LATS2		kinase				0.015	AREG,ELF5,KIT
UCHL1		peptidase				0.0277	ITPRIP,SLC39A8,SMPDL3B
FBN2		other				0.0252	MMP9
ALOX5	1.189	enzyme				0.0148	ALOX5,CD36,CTSK,MMP9
IL-17f dimer		complex				0.00893	CXCL1,DEFB1
TSH		complex				0.0193	FOXO1,IGFBP3,TPO
Trp53cor1		other				0.0203	NPAS1,SSTR2
TMEM161B-DT		other				0.0498	HK2
ADAMTS9-AS2		other				0.0169	FOXO1
LINC00963		other				0.00792	CXCR4,TRIB3
EZR		other				0.0335	MMP9,TRIB3
IFNAR1		transmembrane receptor				0.0483	ISG15,LIF,RNASE2,TLR7
MYF6		transcription regulator				0.000319	DPP4,EGF,FGF7,IGFBP3,LIF,TPO
TRAF2		enzyme				0.0346	ADM,MMP9,MPEG1
SCNN1G		ion channel				0.0169	SCNN1A
PHLPP1		enzyme				0.0147	CEBPD,FOXO1
TGS1		enzyme				0.00437	EIF2AK3,ERN1,TRIB3
DMD		other				0.039	EGF,LIF,MPEG1,PADI2,WFDC1
KLHL40		other				0.0169	BNIP3
EGLN1		enzyme				0.0193	ADM,AREG,CXCR4
MAPT		other				0.0238	CTSZ,EIF2AK3,GALNT15,ISG15,MMP9,MPEG1,PEA15,PPA1,SLC37A2,TYROBP
CTSS		peptidase				0.0218	CTSK,MMP9
HSD11B2		enzyme				0.00524	SCNN1A,TSC22D3	27 (3)
PHYH		enzyme				0.0252	F8
BCL2L12		other				0.0498	CCNG1
LAMA1		other				0.0169	MMP9
CACNB4		ion channel				0.0335	CACNA1B
IL20		cytokine				0.0392	CTSK,MMP9
CASP8		peptidase				0.0131	ISG15,MMP9,NLRP3
SPI1		transcription regulator				0.0441	CD68,CTSK,CXCL14,FOXO1,ISG15,KIT
CLDN6		other				0.00168	CLDN3,CLDN8,ERN1
SUMO2		enzyme				0.00614	CAV2,ISG15,TSC22D3
PROC		peptidase				0.00782	ACE,F5,MMP9
mir-221		microRNA				0.0354	KIT,MMP9
miR-223-3p (miRNAs w/seed GUCAGUU)		mature microRNA				0.0249	FOXO1,NLRP3
mir-15		microRNA				0.0367	FOXO1,ISG15,MMP9
miR-219a-5p (and other miRNAs w/seed GAUUGUC)		mature microRNA				0.0498	ALOX5
miR-12198-3p (and other miRNAs w/seed ACUCAGG)		mature microRNA				0.0169	SPDEF
mir-637		microRNA				0.0498	FOXO1
mir-29		microRNA				0.0495	DKK1,FKBP5,KIT
mir-130		microRNA				0.0411	CD68,IRF8
mir-19		microRNA				0.00782	ALOX5,CXCL1,TLR7
miR-570-3p (miRNAs w/seed GAAAACA)		mature microRNA				0.0416	MMP9
mir-548		microRNA				0.0498	MMP9
miR-293-3p (miRNAs w/seed GUGCCGC)		mature microRNA				0.00847	DKK1
miR-467a-5p (and other miRNAs w/seed AAGUGCC)		mature microRNA				0.00847	DKK1
miR-293-5p (and other miRNAs w/seed CUCAAAC)		mature microRNA				0.0135	KLF15,MMP9
miR-137-3p (miRNAs w/seed UAUUGCU)		mature microRNA				0.0498	KIT
mir-204		microRNA				0.00168	CBFB,CHRD,CXCL1,SPDEF
miR-153-3p (miRNAs w/seed UGCAUAG)		mature microRNA				0.0252	FOXO1
miR-139-5p (miRNAs w/seed CUACAGU)		mature microRNA				0.00247	FOXO1,KIT
miR-616-3p (miRNAs w/seed GUCAUUG)		mature microRNA				0.00847	TFPI2
mir-551		microRNA				0.0252	MMP9
miR-2392 (miRNAs w/seed AGGAUGG)		mature microRNA				0.00193	HK2,MT-ND5
mir-2392		microRNA				0.00193	HK2,MT-ND5
miR-205-5p (and other miRNAs w/seed CCUUCAU)		mature microRNA				0.0218	DKK1,MMP9
mir-663		microRNA				0.0169	CXCR4
miR-342-3p (miRNAs w/seed CUCACAC)		mature microRNA				0.0498	HK2
mir-342		microRNA				0.0416	HK2
miR-224-5p (miRNAs w/seed AAGUCAC)		mature microRNA				0.0252	CXCL14
mir-1275		microRNA				0.0416	MMP9
BMI1		transcription regulator				0.0193	BNIP3,CDC14A,HK2
NEGR1		other				0.00847	CD36
FH535		chemical reagent				0.000423	DKK1,MMP9
F3		transmembrane receptor				0.0208	AREG,LAMB1,MMP9
NEUROG1		transcription regulator				0.0178	CXCL1,F2RL2,MMP9
RAB2A		enzyme				0.00999	CD36,FABP5
ATOX1		transporter				0.0252	SOD3
AKT3		kinase				0.0283	FOXO1,MMP9
TGFA		growth factor				0.0335	AREG,FGF7,MMP9
Ccl6		cytokine				0.00247	CTSK,MMP9
ASXL1		transcription regulator				0.0493	HK2,KLF15
PRAME		other				0.00445	CYP26B1,EIF2AK3
MACROH2A1		other				0.0325	CD36,PPA1,SLC7A2
BAZ1A		other				0.0169	IGFBP3
YWHAZ		enzyme				0.0266	CTSK,TSC22D3
MBD2		transcription regulator				0.0185	DPP4,HK2,MMP9
KRT14		other				0.00406	CXCL1,CXCL14,MMP9
PARP1		enzyme				0.0314	CD83,CXCL1,LIF,MMP9
naphthol AS-E phosphate		chemical reagent				0.0169	DKK1
USP7		peptidase				0.0266	CD36,FKBP5
NKX2-1		transcription regulator				0.00529	AGR2,AREG,DPP4,ENC1,LRP2,TPO
KCNQ1		ion channel				0.0252	SCNN1A
NOSTRIN		transcription regulator				0.00248	ACE,KIT,MMP9	38 (3)
PPRC1		transcription regulator				0.00695	HK2,SPX,ST6GALNAC3
DDIT4		other				0.0266	AREG,NLRP3
SUMO3		other				0.0411	CAV2,ISG15
APOH		transporter				0.00373	CD36,CD83	56 (9)
TFCP2		transcription regulator				0.00792	EGF,MMP9	28 (5)
BMS 182874		chemical reagent				0.0335	CD68
MAPK12		kinase				0.0147	ITGB8,MMP9
BSG		transporter				0.00925	ALDOB,EIF2AK3,MMP9
eprenetapopt		chemical drug				0.0411	PEA15,SCNN1A
ixazomib		chemical drug				0.0335	ERN1
RAB11A		enzyme				0.0335	AREG
NCSTN		peptidase				0.00348	CD68,CEBPD,IRF8	21 (3)
CYP11B1		enzyme				0.00847	SCNN1A
SCNN1B		ion channel				0.00373	AGR2,SCNN1A
HAVCR2		other				0.0317	CXCR4,NLRP3
PKM		kinase				0.0411	CD36,HK2,MMP9
RLN2		other				0.0174	CD36,NLRP3
KLRC2		transmembrane receptor				0.00847	TYROBP
CYP4A11		enzyme				0.00193	ACE,MMP9
SAA1		transporter				0.0493	CTSK,MMP9
RIMS1		other				0.0169	CACNA1B
MSLN		other				0.0498	MMP9
NPR1		enzyme				0.0233	ACE,MMP9
FABP4		transporter				0.0266	CD36,FABP5
POLDIP3		other				0.0169	ISG15
AXIN2		other				0.0252	DKK1
FGFR3		kinase				0.0431	HK2,MMP9
KLF2		transcription regulator				0.00529	ACE,ADM,CD36,CXCR4,RNASE2,TFPI2	56 (7)
GNB2		enzyme				0.0392	CD83,TSC22D3
MTTP		transporter				0.00406	CD36,EIF2AK3,ERN1
PICK1		enzyme				0.0416	SLC1A1
HOXC8		transcription regulator				0.0354	EMB,HES2
ASXL2		other				0.0249	HK2,KLF15
CXCR4	1.23	G-protein coupled receptor				0.0216	CXCL1,CXCR4,DPP4
ITGA1		other				0.0188	CD36,MMP9
GCLC		enzyme				0.0335	SLC39A8
TRIB3	-2.024	kinase				0.0372	HK2,TRIB3
CTSA		peptidase				0.0416	SOD3
COL4A3		other				0.0411	LAMB1,MMP9
PIK3R2		kinase				0.00524	FOXO1,ISG15
IL36G		cytokine				0.0203	CD83,CXCL1
IL6R		transmembrane receptor				0.0411	CD36,CTSK,MMP9
NCOA3		transcription regulator				0.0482	HK2,IGFBP3,MMP9
CD151		other				0.0335	MMP9
WNT4		cytokine				0.0451	FKBP5,FOXO1
LCOR		transcription regulator				0.000203	CYP26B1,FKBP5,TFPI2
ST13		other				0.00146	CD36,CEBPD
DTL		enzyme				0.0416	FOXO1
ADRA1B		G-protein coupled receptor				0.000725	CEBPD,FABP5,FGF7,LIF	37 (3)
MECP2		transcription regulator				0.025	DPP4,FKBP5,GALNT15,IGFBP3,TFPI2
TNFSF13B		cytokine				0.0382	CD83,FOXO1,MMP9,PLEK
SOST		other				0.0335	CD36,CTSK
CXADR		transmembrane receptor				0.0416	CXCL1
ADRA1A		G-protein coupled receptor				0.000983	CEBPD,FABP5,FGF7,LIF
MAOA		enzyme				0.0335	CEBPD,IGFBP3
CUBN		transmembrane receptor				0.00847	NLRP3
STIM1		ion channel				0.0137	FOXO1,KLF15,TPO
ADRA1D		G-protein coupled receptor				0.000725	CEBPD,FABP5,FGF7,LIF	61 (7)
ONECUT1		transcription regulator				0.0339	CD36,CEBPD,COL5A3,CXCL1,F2RL2,FABP5
RXRA		ligand-dependent nuclear receptor				0.049	CD36,CEBPD,CXCL1,CYP26A1,FABP5,RNASE2
SLC12A2	-1.477	transporter				0.0498	SCNN1A
HSD17B4		enzyme				0.0188	ALOX5,CD36
SP3		transcription regulator				0.0371	CYP26A1,IGFBP3,IL12RB2,ITGB8,SLC39A8
VAV3		cytokine				0.000115	AREG,CAV2,EGF,FGF7
PPIF		enzyme				0.0446	CXCR4,LIF,SLCO4A1
SIPA1		other				0.0252	MMP9
SDHB		enzyme				0.00697	MMP9,SOD3
ACSL3		enzyme				0.0335	CD36
HSPA9		other				0.0472	FOXO1,MMP9
PAK6		kinase				0.0169	MMP9
NRAS		enzyme				0.0377	CCNG1,CD68,EIF2AK3,ISG15,NPR3
RAB27B		enzyme				0.00847	KIT
PPP1R1A		phosphatase				0.0252	ERN1
TAB2		other				0.0498	MMP9
TLL1		peptidase				0.00847	IGFBP3
DLGAP1		other				0.0416	MMP9
beta-apo-14'-carotenal		chemical - endogenous mammalian				0.0169	CYP26A1
USP18		peptidase				0.0283	CTSK,ISG15
IFNE		cytokine				0.00576	CD83,ISG15,SLC7A2	33 (5)
ARLNC1		other				0.0416	FKBP5
IL1RAP		transmembrane receptor				0.00893	CXCL1,KIT	29 (4)
HDAC2		transcription regulator				0.0492	ALOX5,DKK1,ITGB8,MMP9
S100A4		other				0.00695	BNIP3,MMP9,TPO
BAP1		peptidase				0.0161	CDC14A,LIF
TEF		transcription regulator				0.00307	PDXK,SCNN1A
PTAFR		G-protein coupled receptor				0.0174	MMP9,NLRP3
CTLA4		transmembrane receptor				0.0216	CD83,IL12RB2,PADI2
TXNRD1		enzyme				0.00614	CD36,GSTM4,SRXN1
GRM2		G-protein coupled receptor				0.0252	SLC1A1
PTH		other				0.018	AREG,CXCR4,EIF2AK3,IGFBP3,TFPI2
MKNK2		kinase				0.0252	ISG15
GNAI2		enzyme				0.0266	BNIP3,CXCR4
LMNA		other				0.0257	ERN1,IRF8,KLF15,LRP4,MMP9,SLC41A2
GSR		enzyme				0.00348	CD36,GSTM4,SRXN1
ASH2L		transcription regulator				0.0416	MMP9
BMP1		peptidase				0.0252	IGFBP3
MMP2		peptidase				0.0233	CD36,CITED4,INSIG2
CD9		other				0.00135	DPP4,MMP26,MMP9
FBXO32		enzyme				0.0346	BHLHA15,EIF2AK3,TFPI2
BGLAP		other				0.00607	CD68,NLRP3
CEACAM1		transporter				0.0493	CD36,CXCR4
COPA		transporter				0.00373	EIF2AK3,ISG15
RBP4		other				0.0174	CD68,NLRP3
TRAF3IP2		enzyme				0.00344	ACE,CEBPD,ISG15,MMP9	72 (13)
FGF8		growth factor				0.047	CITED4,DKK1,RASD1
PAX2		transcription regulator				0.0283	KIT,SSTR2
MLST8		other				0.0252	ISG15
ATP6V0A2		transporter				0.0498	MMP9
OPTN		other				0.0498	NLRP3
CD163		transmembrane receptor				0.00524	CD36,MMP9	36 (5)
HNRNPA2B1		other				0.0366	NPR3,RIMKLB,SLC1A1,TFPI2
NKX3-1		transcription regulator				0.00139	CTSZ,FKBP5,IGFBP3,MMP9	55 (7)
MAP2K6		kinase				0.0277	CD83,ISG15,MMP9
TRADD		other				0.0233	CXCL1,MMP9
DLK1		other				0.0493	FOXO1,MMP9
MAT2A		enzyme				0.00105	CTSK,MMP9
EPHB6		kinase				0.00782	FKBP5,TRIB1,TRIB3
SLC9A1		ion channel				0.00373	HK2,SLC12A2
USP19		peptidase				0.00135	BNIP3,FKBP5,KLF15
MED13		transcription regulator				0.00738	CD36,LIF,SLC37A2
KEAP1		transcription regulator				0.0472	CTSK,MMP9
MAP3K8		kinase				0.0439	CBFB,CEBPD,MMP9,SLCO4A1
JAK2		kinase				0.0021	ACE,ALOX5,CD36,F5,FOXO1,PLPP6	62 (7)
CCL5		cytokine				0.0296	EGF,F2RL2,MMP9
APC		enzyme				0.00394	AREG,DPP4,HES2,HK2,LAMB1,MMP9	56 (6)
TFAM		transcription regulator				0.0356	AREG,FABP5,MT-ND5
CACNA2D1		ion channel				0.0335	CD36
DDX24		enzyme				0.0252	LAMB1
ARID4A		transcription regulator				0.00373	CLDN3,EMB
FOXE1		transcription regulator				0.0416	TPO
PDK1		kinase				0.0193	FOXO1,HK2,ITGB8
BTK		kinase				0.0186	CXCR4,FABP5,FOXO1,ISG15
ERG		transcription regulator				0.000752	ARMC12,CXCL1,CXCR4,FKBP5,MMP9,NPAS1,PLEK,TSC22D3	38 (7)
ZBTB1		transcription regulator				0.00847	CXCL14
ZNF350		transcription regulator				0.0252	MMP9
LY6E		other				0.0123	CD83,FGF7
COMMD1		transporter				0.0188	BNIP3,HK2
SLC1A5		transporter				0.0335	SLC38A1
TXNDC5		enzyme				0.0252	MMP9
FGF19		growth factor				0.04	AREG,CD36,FABP5
HOXB7		transcription regulator				0.00307	CXCL1,MMP9	54 (7)
GNB1		enzyme				0.0431	CD83,TSC22D3
SPRY1		other				0.0203	FGF7,ISG15
CEBPD	-1.703	transcription regulator				0.0139	CEBPD,CXCL1,CXCR4,HK2
PAEP		other				0.0111	CD83,CXCL1
FASN		enzyme				0.0208	ALOX5,CD36,FOXO1
GDF5		growth factor				0.0498	DKK1
OSTM1		other				0.00373	CTSK,IRF8
MEST		peptidase				0.0498	MMP9
MNT		transcription regulator				0.0131	BNIP3,CD36,MPEG1
AGO4		translation regulator				0.0169	CXCR4
RORC		ligand-dependent nuclear receptor				0.000306	CD36,GSTM4,HK2,NAT8,NLRP3,SLC41A2,SLC7A2,SULF2
STS		enzyme				0.0283	CD68,CEBPD
TBC1D4		other				0.0335	SCNN1A
GTF3A		transcription regulator				0.0416	MMP9
POLDIP2		other				0.00697	CD68,HK2
HSF4		transcription regulator				0.00445	FGF7,LIF
WNK3		kinase				0.00847	SLC12A2
PAGR1		other				0.0252	CEBPD
EFEMP2		other				0.0498	MMP9
CXCL11		cytokine				0.0252	MMP9
PSMD4		other				0.0498	CD36
ACKR3		G-protein coupled receptor				0.0372	ADM,CXCR4
CMA1		peptidase				0.0416	MMP9
RIPK1		kinase				0.015	CXCL1,MMP9,SLC1A1
NDRG1		kinase				0.0241	CXCL1,DKK1,EIF2AK3
URI1		transcription regulator				0.0498	FKBP5
DBP		transcription regulator				0.000525	CYP26A1,F8,SCNN1A
MVP		other				0.000711	CD83,CTSK,MMP9
DLX5		transcription regulator				0.0218	CYP26A1,FGF7
UXT		transcription regulator				0.03	F5,FKBP5
PRKCB		kinase				0.0208	CD83,FOXO1,MMP9
CTSK	1.635	peptidase				0.00893	NLRP3,TLR7
Fructus xanthii aqueous extract		chemical - endogenous non-mammalian				0.0498	CD36
IDR-1002		chemical reagent				0.0283	CXCL1,NLRP3
carboxymethylflavin		chemical - endogenous mammalian				0.0498	MMP9
formylmethylflavin		chemical - endogenous non-mammalian				0.0498	MMP9
HSPA5		enzyme				0.00925	EIF2AK3,ERN1,ISG15
PARP2		enzyme				0.0203	CD36,CD83
PGK1		kinase				0.00373	CXCR4,KLF15
PDPK1		kinase				0.0493	ALOX5,FOXO1
KDM5B		transcription regulator				0.0358	CDC14A,FABP5,ISG15,SCNN1A
NR3C2		ligand-dependent nuclear receptor				0.0366	CXCR4,FKBP5,SCNN1A,TSC22D3
CREB3		transcription regulator				0.00999	INSIG2,MMP9
FGF7	-4.417	growth factor				0.0286	CEBPD,FABP5,MMP9
SGK1		kinase				0.00239	LIF,SCNN1A,SLC1A1,SLC1A7	54 (5)
AKAP13		other				0.0335	FKBP5
VCAM1		transmembrane receptor				0.0416	MMP9
jasminoidin		chemical drug				0.000613	ACE,CCNG1,EGF
SCTR		G-protein coupled receptor				0.0335	CD36
TIMP1		cytokine				0.0335	IGFBP3,MMP9
ZAP70		kinase				0.0137	FKBP5,SMPDL3B,TSC22D3
S3I-1757		chemical reagent				0.0335	MMP9
BTG1		transcription regulator				0.0498	TRIB3
norisoboldine		chemical - endogenous non-mammalian				0.00105	CTSK,MMP9	60 (10)
NRIP1		transcription regulator				0.0193	AREG,CD36,GYS2
BMP7		growth factor				0.0152	CAV2,CEBPD,CXCR4,DKK1,IGFBP3,MMP9
RPN2		enzyme				0.0169	FOXO1
CCR1		G-protein coupled receptor				0.0233	CTSK,MMP9
HNRNPU		transporter				0.0164	AREG,CYP26B1,DKK1
DUSP5		phosphatase				0.0123	SRXN1,SSTR2
GRN		growth factor				0.0162	CD68,CTSZ,IRF8,TYROBP
TAGLN		other				0.0169	MMP9
STAMBP		enzyme				0.0169	CXCR4
CD47		transmembrane receptor				0.0233	CTSK,IL12RB2
ZNF217		transcription regulator				0.0277	ADM,AGR2,IGFBP3
PAX7		transcription regulator				0.00344	CLDN3,CXCR4,EMB,RNF128
SH3BP2		other				0.00999	CTSK,KIT
ANXA1		enzyme				0.0108	CD83,CXCR4,TSC22D3
capmatinib		chemical drug				0.0169	AREG
CLEC4E		other				0.0203	AREG,NLRP3
SAG		other				0.0498	SLC1A7
VTN		other				0.0283	IRF8,MMP9
AQP5		transporter				0.0498	CLDN3
TYROBP	1.071	transmembrane receptor				0.0019	CD83,IRF8,PLEK,TYROBP	67 (9)
MATK		kinase				0.0498	CXCR4
POU2AF1		transcription regulator				0.00617	CD83,CXCR4,FOXO1,IRF8	67 (9)
ACE2		peptidase				0.0431	BNIP3,MMP9
CD164		other				0.00847	CXCR4
TCL1A		transcription regulator				0.000966	CD68,FKBP5,MMP9,MPEG1,TLR7	62 (7)
EXT1		enzyme				0.0203	CEBPD,KLF15
STK39		kinase				0.0416	CLDN3
UBE2I		enzyme				0.0411	CEBPD,SCNN1A
RBCK1		transcription regulator				0.00348	CXCL1,CXCR4,FOXO1
dexpramipexole		chemical drug				0.0335	HK2
SPRY4		other				0.0416	ISG15
VAV2		transcription regulator				0.00226	AREG,EGF,FGF7	28 (4)
IRF5		transcription regulator				0.0389	CXCR4,FOXO1,ISG15
COX6A2		enzyme				0.0498	SLC1A1
IKZF3		transcription regulator				0.00311	ALOX5,CAV2,CD68,DKK1
MLN120B		chemical drug				0.00106	CD68,CTSK,CXCL1
17beta-estradiol dendrimer conjugate		chemical reagent				0.0169	CTSK
EIF4EBP2		translation regulator				0.03	CEBPD,IRF8
GNA11		enzyme				0.0111	CCNG1,KLF15
12-hydroxyeicosapentaenoic acid		chemical - endogenous mammalian				0.0169	CXCL1
JAG1		growth factor				0.025	IGFBP3,MMP9,RNF128
4-iodo-6-phenylpyrimidine		chemical reagent				0.0498	CTSK
OPRM1		G-protein coupled receptor				0.00524	ADM,MMP9	70 (14)
ANGPTL4		other				0.0111	CD36,ERN1
astaxanthin		chemical drug				0.0416	NLRP3
TNFSF15		cytokine				0.0451	CD83,MMP9
DYSF		other				0.0482	CD68,CD83,MPEG1
tetramethylpyrazine		chemical - endogenous non-mammalian				0.00847	CXCR4
ELK1		transcription regulator				0.0268	INSIG2,MMP9,TPO
CREB3L1		transcription regulator				0.0135	AGR2,PAPSS2
GNAQ		enzyme				4.53e-05	ADM,AREG,BNIP3,CCNG1,HK2,KLF15,NPR3,SLCO4A1
TWNK		enzyme				0.0161	MT-ND5,TRIB3
ZNF433		transcription regulator				0.00847	ALOX5
FAM177A1		other				0.0252	CXCL1
IKZF4		transcription regulator				0.0498	CTSK
PARP10		enzyme				0.0335	MMP9
Klrk1		transmembrane receptor				0.00348	HOPX,IL12RB2,IRF8
Foxp1		transcription regulator				0.0431	HOPX,RASD1
Foxp2		transcription regulator				0.0416	HOPX
Mt3		other				0.0335	CEBPD
Cdc42		enzyme				0.0389	CTSZ,LIF,SULF2
GBP2		enzyme				0.0252	MMP9
Gcg		other				0.0131	FABP5,SLC7A2,SULF2
HIC1		transcription regulator				0.0144	ABHD3,CXCL14,LIF
HMGB1		transcription regulator				0.0458	CCNG1,CD83,MMP9
HMGA2		enzyme				0.000818	CXCR4,KLF15,SCNN1A
Ifna4		other				0.0498	ISG15
HRG		other				0.000613	CD83,CXCL14,CXCR4
Hrg		other				0.0498	MMP9
CXCL9		cytokine				0.0335	MMP9
Srgn		other				0.00828	CD68,CD83,MMP9
PODXL		kinase				0.0335	MMP9
SCT		other				0.0335	CD36
THSD4		other				0.00847	MMP9
SULT1E1		enzyme				0.0161	CD68,SULF2
PAXIP1		other				0.0498	DKK1
RNF11		enzyme				0.0169	MMP9
CLEC2D		transmembrane receptor				7.14e-05	CD83,CXCR4
HMGB2		transcription regulator				0.0431	CD36,CXCL1
RDH16		enzyme				0.0252	CYP26A1
GPAT4		enzyme				0.00307	EIF2AK3,ERN1
ARID4B		transcription regulator				0.00307	CLDN3,EMB
IL36A		cytokine				0.0354	CXCL1,MMP9
PRKN		enzyme				0.00118	AREG,CXCL1,EGF,IGFBP3,MMP9	80 (17)
S100A7		other				0.00373	CXCL1,MMP9	57 (7)
IRX1		transcription regulator				0.0252	FGF7
BRAF		kinase				0.0022	AREG,COL5A3,CXCL1,EIF2AK3,FGF7,LAMB1,MMP9,TPO	66 (16)
NPPA		other				0.0283	ADM,NPR3
PPP3R1		phosphatase				0.0157	ABCA13,ATP6V1C2,LRP2
IL17F		cytokine				0.0493	CXCL1,CXCR4
LAMB2		enzyme				0.0335	LAMB1
PTGES		enzyme				0.0157	CXCL14,MMP9,PPA1
KLF11		transcription regulator				0.0261	CXCR4,EGF,ITGB8,MMP9
LILRB1		transmembrane receptor				0.0174	ADM,MMP9
IL19		cytokine				0.000373	CXCR4,FGF7,MMP9	49 (6)
GNA15		enzyme				5.08e-05	ADM,CAV2,CEBPD,FGF7,FMO1,NPR3,TRIB3
CLDN2		other				0.0416	MMP9
I-BET-151		chemical reagent				0.00614	CXCL1,DPP4,EMID1
CD1530		chemical reagent				0.0169	MMP9
WTAP		other				0.0335	AREG
AK4		kinase				0.0335	HK2
NCOA4		transcription regulator				0.03	CLDN3,FABP5
LGH447		chemical drug				0.00105	CTSK,MMP9
fidarestat		chemical drug				0.0169	NLRP3
CGP 52608		chemical reagent				0.00847	ALOX5
lintitript		chemical drug				0.00847	CXCL1
GR-MD-02		chemical drug				0.0335	CD36
navtemadlin		chemical drug				0.0252	SPDEF
2'3'-cyclic guanosine monophosphate-adenosine monophosphate		chemical - endogenous mammalian				0.0266	ISG15,NLRP3
L-sulforaphane		chemical reagent				0.00847	SLC1A1
PF-8380		chemical reagent				0.0335	CD36
AS1842856		chemical reagent				0.03	ALOX5,CXCL1
Z-551		chemical reagent				0.00697	CD36,CD68
tomatidine		chemical - endogenous non-mammalian				0.0111	CTSK,MMP9
citarinostat		chemical drug				0.0283	LIF,TSC22D3
finerenone		chemical drug				0.00697	SCNN1A,TSC22D3
1-(2-hydroxy-5-methylphenyl)-3-phenyl-1,3-propanedione		chemical reagent				0.0335	CEBPD
p38 MAP kinase inhibitor		chemical drug				0.0335	MMP9
IOX2		chemical reagent				0.00135	ADM,BNIP3,INSIG2
green tea polyphenol		chemical drug				0.0354	IGFBP3,MMP9
3,4,5,3',4'-pentachlorobiphenyl		chemical toxicant				0.0356	EGF,FOXO1,IGFBP3
candesartan		chemical drug				0.00925	ACE,ADM,NPR3	48 (4)
butylhydroxybutylnitrosamine		chemical toxicant				0.00307	AREG,FHIT
chloropromazine		chemical drug				0.00539	CD83,SC5D,TSC22D3
halofuginone		chemical drug				0.0398	CTSK,IGFBP3,MMP9,SLC39A8
temocapril		chemical reagent				0.0252	ACE
doxycycline		chemical drug				0.0458	CEBPD,FGF7,MMP9
TO-901317		chemical reagent				0.0167	ADM,FABP5,FMO1,HK2,MMP9,MPEG1
3-aminobenzamide		chemical toxicant				0.0147	CXCL1,MMP9
N-hydroxy-N'-(4-butyl-2-methylphenyl)formamidine		chemical reagent				0.0416	MMP9
3-hydroxybutyric acid		chemical - endogenous mammalian				0.000253	FOXO1,HOPX,NLRP3
lacidipine		chemical drug				0.0169	CXCL1
candesartan cilexetil		chemical drug				0.00307	NPR3,SOD3
zoledronic acid		chemical drug				0.000669	CTSK,CXCR4,DKK1,MMP9	81 (14)
amsacrine		chemical drug				0.0169	MMP9
advanced glycation end-products		chemical - endogenous mammalian				0.0103	FOXO1,LRP2,MMP9
pitavastatin		chemical drug				0.03	CD36,MMP9
methyl methanesulfonate		chemical toxicant				0.0131	CCNG1,LIF,NUCB2
neocuproine		chemical reagent				0.0169	CXCL1
phenylacetate		chemical - endogenous mammalian				0.0335	CAV2
bryostatin 1		chemical drug				0.0335	AREG,CXCR4
compound 48/80		chemical reagent				0.0252	MMP9
amprenavir		chemical drug				0.0169	CD36
olmesartan medoxomil		chemical drug				0.0498	ACE
methylmercury		chemical toxicant				0.00239	BNIP3,CCNG1,IGFBP3,SLC1A1
mivebresib		chemical drug				0.0252	SPDEF
carvedilol		chemical drug				0.03	MMP9,NPR3
monensin		chemical - endogenous non-mammalian				0.0111	MMP9,TRPM2
perindopril		chemical drug				0.00697	ACE,EGF
N-(3-(aminomethyl)benzyl)acetamidine		chemical reagent				0.0411	MMP9,NLRP3
JAK inhibitor I		chemical drug				0.0233	CXCL1,MMP9
AM 630		chemical reagent				0.0416	CTSK
coomassie brilliant blue		chemical drug				0.00607	EGF,LIF
methimazole		chemical drug				0.00975	COL5A3,IGFBP3,TPO
CV 6209		chemical reagent				0.0335	NLRP3
acetazolamide		chemical drug				0.0498	EIF2AK3
4-nitroquinoline-1-oxide		chemical toxicant				0.000935	FHIT,KIT,MMP9
cilomilast		chemical drug				0.0252	CXCR4
tomelukast		chemical drug				0.0252	MMP9
nimesulide		chemical drug				0.00893	AREG,MMP9	57 (9)
nicotinic acid		chemical - endogenous mammalian				0.00406	CD36,CD68,MMP9	69 (10)
propranolol		chemical drug				0.0493	ACE,HK2
rolipram		chemical drug				0.00376	AREG,CXCR4,MMP9	66 (12)
batimastat		chemical - protease inhibitor				0.0135	EGF,MMP9
ibuprofen		chemical drug				0.00539	CD36,LAMB1,MMP9	59 (8)
tranylcypromine		chemical drug				0.0135	CTSK,MMP9
malolactomycin D		chemical - endogenous non-mammalian				0.0169	MMP9
ascomycin		chemical reagent				0.0335	CD83
naphthalene		chemical toxicant				0.0498	EGF
cilostazol		chemical drug				0.00654	EIF2AK3,ERN1,MMP9
omeprazole		chemical drug				0.00782	CD36,CXCR4,WFDC1
KP-SD-1		chemical drug				0.0335	MMP9
okadaic acid		chemical toxicant				0.047	ACE,BNIP3,MMP9
irbesartan		chemical drug				0.03	ACE,CD36
clopidogrel		chemical drug				0.0233	ALDH1L2,KLF15,TRIB3
plerixafor		chemical drug				0.00503	CXCR4,KIT,MMP9	79 (17)
KN 93		chemical drug				0.0354	CD83,PEA15
azoxymethane		chemical toxicant				0.0335	ACE,IGFBP3,MMP9
clomiphene		chemical drug				0.0335	LIF
mangiferin		chemical - endogenous non-mammalian				0.0135	CD36,MMP9
talarozole		chemical drug				0.0169	CYP26A1
ritonavir		chemical drug				0.00708	CD36,MMP9,PADI2,SC5D,TSC22D3
dioctyl adipate		chemical toxicant				0.0169	CD36
indinavir		chemical drug				0.00445	CD36,MMP9	77 (17)
paroxetine		chemical drug				0.00106	ADM,BNIP3,INSIG2
entinostat		chemical drug				0.0325	CD83,IGFBP3,MMP9
carbonyl cyanide m-chlorophenyl hydrazone		chemical toxicant				0.0119	HK2,SPX,ST6GALNAC3
di(2-ethylhexyl) phthalate		chemical toxicant				0.0131	CD36,CXCL1,DPP4
chrysotile asbestos		chemical toxicant				0.0266	CTSK,CTSZ
vanoxerine		chemical drug				0.00847	SOD3
1-((2-chlorophenyl)diphenylmethyl)-1H-pyrazole		chemical reagent				0.00445	CTSK,MMP9
rocuronium		chemical drug				0.0252	MMP9
hexaarginine-neomycin B conjugate		chemical reagent				0.0169	CXCR4
pegintron		biologic drug				0.0416	ISG15
histone deacetylase		complex				0.00469	CXCR4,MMP9,SSTR2
K ATP Channel		complex				0.0252	SCNN1A
potassium superoxide		chemical toxicant				0.0169	IL12RB2
bafilomycin A1		chemical drug				0.00876	CD83,FOXO1,TRIB3	56 (5)
dihydrosphingosine 1-phosphate		chemical - endogenous mammalian				0.0335	ERN1
minodronate		chemical drug				0.0252	CXCR4
cerivastatin		chemical drug				0.0286	CD36,MMP9,TSC22D3
simvastatin		chemical drug				0.0123	ENC1,IGFBP3,KIT,MMP9,PALS2,TSC22D3
donepezil		chemical drug				0.0169	MMP9
KR 62436		chemical reagent				0.0169	CXCR4
largazole		chemical - endogenous non-mammalian				6.87e-05	DPP4,HK2,THNSL2
aprepitant		chemical drug				0.0411	IGFBP3,SULF2
N-methylsulfonyl-12,12-dibromododec-11-enamide		chemical reagent				0.0252	MMP9
letrozole		chemical drug				0.00248	AGR2,DKK1,LIF
NSC 651016		chemical reagent				0.0169	CXCR4
splitomicin		chemical reagent				0.00847	MMP9
phenanthridine		chemical toxicant				0.0335	CD83
etodolac		chemical drug				0.0252	CD36
ramipril		chemical drug				0.0266	LAMB1,MMP9
H-7		chemical - kinase inhibitor				0.0472	AREG,ISG15
nomifensine		chemical drug				0.0252	LIF
saquinavir		chemical drug				0.0498	MMP9
quinapril		chemical drug				0.00105	ACE,ADM
betamethasone valerate		chemical drug				0.0335	MMP9
ethyl linoleate		chemical - endogenous mammalian				0.0335	SC5D
SAHM1		chemical reagent				0.0493	BNIP3,HK2
taprostene		chemical reagent				0.0252	TSC22D3
3-hydroxymorphinan		chemical - endogenous mammalian				0.0416	EGF
hymecromone		chemical drug				0.0317	CXCR4,MMP9
epicatechin		chemical drug				0.0495	COL5A3,LAMB1,SULF2
nitroprusside		chemical drug				0.0103	ADM,FOXO1,LAMB1
nickel chloride		chemical toxicant				0.0144	ADM,ALDOB,BNIP3
sodium iodide		chemical drug				0.0252	TPO
senexin B		chemical drug				0.0335	CXCL1
MM218		chemical reagent				0.0335	MMP9
apo-13-lycopenone		chemical reagent				0.0169	CYP26A1
apo-15-lycopenal		chemical reagent				0.0169	CYP26A1
UM101		chemical drug				0.0233	CXCL1,MMP9
GSK2837808A		chemical reagent				0.0498	HK2
GCN2iA		chemical drug				0.0498	EGF
pipoxolan		chemical drug				0.0335	MMP9
1-eicosapentaenoylglycerol		chemical reagent				0.0335	MMP9
1-docosapentaenoylglycerol		chemical reagent				0.0416	MMP9
isotretinoin		biologic drug				0.0277	DEFB1,IGFBP3,MMP9
AGN 190299		chemical drug				0.0169	EGF
NCD-38		chemical reagent				0.0123	EIF2AK3,ERN1
9-cis-retinal		chemical - endogenous mammalian				0.0335	CYP26A1
(1S,2R)-NCL-1		chemical reagent				0.0123	EIF2AK3,ERN1
folic acid		chemical - endogenous mammalian				0.0296	DKK1,MMP9,NLRP3
cyanocobalamin		chemical - endogenous mammalian				0.0218	DKK1,EGF
cabergoline		chemical drug				0.0416	ITGB8
castanospermine		chemical reagent				0.0169	TPO
trientine		chemical drug				0.00445	IGFBP3,SOD3
N(1)-guanyl-1,7-diaminoheptane		chemical reagent				0.0416	CD83
benzene		chemical toxicant				0.0131	BNIP3,CCNG1,IGFBP3
lanreotide		biologic drug				0.0169	IGFBP3
leuprolide		biologic drug				0.0111	MMP9,PEA15
GnRH-A		chemical reagent				0.0233	ACE,CD68,RASD1
myristoylated protein kinase C peptide inhibitor		biologic drug				0.0335	CD36
lisinopril		biologic drug				0.0411	ACE,MMP9
morphiceptin		chemical reagent				0.00847	MMP9
SR1555		chemical reagent				0.0169	NLRP3
SR2211		chemical reagent				0.0252	NLRP3
oxanthroquinone G01		chemical reagent				0.00847	EIF2AK3
androgen		chemical drug				0.00352	AGR2,CTSZ,CXCR4,FGF7,FUT2,MMP9
riboflavin		chemical - endogenous mammalian				0.0111	DKK1,MMP9
lumichrome		chemical - endogenous non-mammalian				0.0498	MMP9
DASA-58		chemical reagent				0.0416	CD36
polyphosphate 65		chemical reagent				0.00847	NLRP3
geranylgeranyl pyrophosphate		chemical - endogenous mammalian				0.0218	MMP9,TSC22D3
helenalin		chemical - endogenous non-mammalian				0.0111	CXCL1,MMP9
cannabinoid		chemical drug				0.0416	CXCR4
deoxynivalenol		chemical toxicant				0.00186	CLDN3,ERN1,PAPSS2
ursolic acid		chemical drug				0.0277	CXCR4,HK2,MMP9
carbenoxolone		chemical toxicant				0.00226	FGF7,FXYD4,MMP9
ingenol-dibenzoate		chemical reagent				0.0169	CD36
parthenolide		chemical drug				0.0431	LIF,MMP9
naringenin		chemical - endogenous non-mammalian				0.0493	CXCL1,MMP9
fisetin		chemical drug				0.0493	CTSK,MMP9
apigenin		chemical - endogenous non-mammalian				0.0367	CXCL1,DPP4,MMP9
biochanin A		chemical toxicant				0.0147	CXCL1,MMP9
flavone		chemical - endogenous non-mammalian				0.0498	CXCL1
RAM2061		chemical reagent				0.00105	EIF2AK3,ERN1
lisofylline		chemical drug				0.0252	LAMB1
NHB2005		chemical reagent				0.0498	ERN1
trigonelline		chemical - endogenous mammalian				0.0498	ACE
evodiamine		chemical - endogenous non-mammalian				0.0161	EIF2AK3,MMP9
sulfur		chemical - endogenous mammalian				0.0169	MMP9
chlorine		chemical toxicant				0.0416	ALOX5
ceftriaxone		chemical drug				0.0416	SLC1A1
N-retinylidene-N-retinylethanolamine		chemical - endogenous mammalian				0.0498	EIF2AK3
13-hydroxyoctadecadienoic acid		chemical - endogenous mammalian				0.0498	CD36
erucic acid		chemical - endogenous non-mammalian				0.0335	ALOX5
(13S)-hydroperoxyoctadecadienoic acid		chemical - endogenous mammalian				0.0169	CD36
elaidic acid		chemical - endogenous mammalian				0.0446	FABP5,SC5D,SCNN1A
epoxyeicosatrienoic acid		chemical - other				0.0169	ALOX5
cicaprost		chemical drug				0.00295	CXCR4,FGF7,MMP9
latanoprost		chemical drug				0.0252	MMP9
15-hydroxyeicosatetraenoic acid		chemical - endogenous mammalian				0.0335	CD36
valsartan		chemical drug				0.015	CD68,EGF,KIT
phenylamil		chemical reagent				0.0498	TRIB3
L-buthionine (SR)-sulfoximine		chemical drug				0.0416	TPO
Mt		group				0.00445	EIF2AK3,ERN1
N-carbamyl-L-glutamate		chemical drug				0.00847	LIF
fosinopril		chemical drug				0.0252	ACE
buthionine sulfoximine		chemical drug				0.0249	CD36,CXCR4
curdlan		chemical - endogenous non-mammalian				0.0249	CTSK,MMP9
laminaran		chemical drug				0.00469	CXCL1,ITGB8,SLC39A8
DL-fructose		chemical - endogenous mammalian				0.0161	CD36,NLRP3
cytokine		group				0.0431	ALOX5,CXCL1,LIF,MMP9
allosamidin		chemical reagent				0.0416	CD36
steroid hormone		chemical - other				0.0335	CXCR4
kb-NB 142-70		chemical drug				0.0416	ERN1
cholesterol ester		chemical - endogenous mammalian				0.0335	CD36
tripterine		chemical - endogenous non-mammalian				0.0354	CXCL1,MMP9
Zn2+		chemical - endogenous mammalian				0.0161	MMP9,SLC39A8
cadmium		chemical toxicant				0.0259	CYP26A1,CYP26B1,SLC39A8
arylsulfonamide 64B		chemical reagent				0.0169	CXCR4
PC-SPES		chemical drug				0.0495	ALOX5,CCNG1,PEA15
miricorilant		chemical reagent				0.00247	CD36,FKBP5

## Sheet: cat. IIB vs I D&F
© 2000-2022 QIAGEN. All rights reserved.
Categories	Diseases or Functions Annotation	p-value	Predicted Activation State	Activation z-score	Molecules	# Molecules
Cell Death and Survival,Organismal Injury and Abnormalities	Cell death of blood cells	1.47e-07	Increased	3.67	AGER,ANKZF1,ANPEP,AOPEP,ATF3,ATF7,BCL6,BLK,BMP2,BTG1,CASP2,CCL5,CD2,CD3E,CHAC1,COL1A1,CST3,CTSD,DDIT3,EDNRB,FADD,FBXW7,FTH1,GATA3,GSN,H1-2,HIPK2,HOXA3,ICAM1,IL11,IL1RN,IL5,ITPR3,KITLG,KL,LGALS3,MAPK7,MYB,NABP1,NCEH1,NFATC2,NFKBID,NOTCH1,NOX4,NR4A3,PAWR,PDCD5,PIM1,PPP1R13L,PRDM1,PRKCD,PRLR,RAD9A,RAG2,RCAN2,RORC,SATB1,SERPINA3,SFTPD,SH2D2A,SLC6A6,SOX17,SRCIN1,TET3,THBS1,THBS2,TIMP1,TNFRSF1B,TNFRSF8…	77
Cell Death and Survival,Organismal Injury and Abnormalities	Cell death of immune cells	7.85e-07	Increased	3.304	AGER,ANKZF1,ANPEP,AOPEP,ATF3,BCL6,BLK,BMP2,BTG1,CASP2,CCL5,CD2,CD3E,CHAC1,COL1A1,CST3,CTSD,DDIT3,FADD,FBXW7,FTH1,GATA3,GSN,H1-2,HOXA3,ICAM1,IL11,IL1RN,IL5,ITPR3,KITLG,LGALS3,MAPK7,MYB,NABP1,NCEH1,NFATC2,NFKBID,NOTCH1,NOX4,NR4A3,PAWR,PDCD5,PIM1,PPP1R13L,PRDM1,PRKCD,PRLR,RAD9A,RAG2,RCAN2,RORC,SATB1,SERPINA3,SFTPD,SH2D2A,SLC6A6,SRCIN1,THBS1,THBS2,TIMP1,TNFRSF1B,TNFRSF8,TOP2A,TP53,TRIB2,TYK2,VAV2,WNT…	71
Cardiovascular System Development and Function,Organ Development	Heart rate	8.71e-06	Increased	3.251	ARNTL,ATF3,ATP1B1,BDKRB1,CREM,CTNNA3,EDNRB,EPHA3,FXYD1,GJA1,GNAQ,GSN,HOPX,HSPG2,MET,MGP,NDUFS6,NPFF,OXT,PDE4B,PPP1R13L,PTGES,RGS2,RGS4,S100A1,SYNE1,THBS1,THBS2,TNNC1,TNNI3,TNNT2,TP53,TRIM63,VAV2	34
Cellular Movement	Homing of cells	5.38e-06	Increased	2.023	A2M,ACKR1,AGER,AMOT,BMP2,C4A/C4B,CCL14,CCL5,CCN1,CST3,DUSP1,EDNRB,FADD,GATA3,GJA1,GLRB,GSN,ICAM1,IGFBP3,IL5,ITGA9,KITLG,KNG1,LGALS3,MAP3K1,MET,MICOS10-NBL1/NBL1,MT-ND1,MYB,NOTCH1,NPY,NRG1,NRP2,PDE4B,PDGFD,PENK,PIGR,PLA2G1B,PLAUR,PLEC,PLXNB3,PRKCD,PRKCG,PRNP,PTGES,RAB11FIP1,RARRES2,RGS1,RHOU,SELENOK,SERPINA3,SERPINE1,SFTPD,SLIT2,SMOC2,SRCIN1,THBS1,THBS2,TNFRSF8,TP53,TRPV2,VEGFD	62
Cardiovascular Disease,Organismal Injury and Abnormalities	Aneurysm	4.76e-06		1.967	ACTA2,ADM,COL1A1,COL3A1,CST3,FTL,HSPG2,IGFBP7,IL1RN,KL,MGP,MMP11,NOTCH1,NR4A3,PDE1C,PIM1,PTGES,SUFU,TIMP1	19
Developmental Disorder,Organismal Injury and Abnormalities	Growth failure or short stature	2.55e-08		1.96	AMOT,AQP1,AREG,ARNTL,ATF7,ATP7B,BCL6,BMP2,CD2AP,CFL2,CHD7,CHRM3,COL1A1,CYP7A1,DHRS3,DNAJC5,DNMT3A,EBP,EDNRB,FADD,FANCD2,FBXW7,FERMT1,FLNB,FOXA2,GCK,GJA1,GRHL2,H1-2,HK2,HS3ST1,HSPG2,IFT172,IGFBP3,IHH,IL11,IL1RN,ITGA9,ITPR3,KIF22,KIF24,KL,MAPK7,MAPK8IP1,MCOLN1,MEIS2,MGP,MMP15,MSX2,MYCN,NFATC2,NOTCH1,NR4A3,PANK1,PATZ1,PIM1,PIM3,PLK2,PRIM1,PRKCI,PTPN9,PYGO2,RBMS1,RDH10,SATB1,SERPINE1,SGCG,SH3PXD2B,SH…	82
Embryonic Development,Nervous System Development and Function,Organ Development,Organismal Development,Tissue Development,Visual System Development and Function	Formation of eye	7.7e-09		1.929	ADAMTS9,AHI1,AQP1,AREG,ARL3,ARNTL,B3GLCT,BMP6,CHD7,COL1A1,CTSD,DDIT3,DNAJC5,DNMT3A,EFEMP1,EGFLAM,FBXW7,FREM2,GAS1,GDF11,HIPK2,HK2,HSPG2,ICAM1,IGSF3,IHH,KNG1,LGALS3,LRP6,MAP3K1,MARCKSL1,MCOLN1,MEIS2,MET,MITF,MSX2,MYO10,NOTCH1,PRDM1,PRKCG,PRKCI,PROM1,PTPRF,PXDN,PYGO2,RDH10,RP1,RPGRIP1,SELENOF,SERPINE1,SH3PXD2B,SIPA1L3,SLIT2,THBS1,THBS2,TNFRSF1B,TP53,VEGFD	58
Embryonic Development,Organ Development,Organismal Development,Tissue Development	Development of sensory organ	1.06e-09		1.875	ADAMTS9,AHI1,AQP1,AREG,ARL3,ARNTL,B3GLCT,BMP2,BMP6,CEBPD,CHD7,COL1A1,CTSD,DDIT3,DNAJC5,DNMT3A,DUOX2,EFEMP1,EGFLAM,FBXW7,FREM2,GAS1,GATA3,GDF11,HIPK2,HK2,HPN,HSPG2,ICAM1,IGFBP7,IGSF3,IHH,KNG1,LGALS3,LRP6,MAP3K1,MARCKSL1,MCOLN1,MEIS2,MET,MITF,MSX2,MYCN,MYO10,NOTCH1,NR2F1,NR4A3,OSR2,OTOP1,PRDM1,PRKCG,PRKCI,PROM1,PTPRF,PXDN,PYGO2,RDH10,RP1,RPGRIP1,SELENOF,SERPINE1,SH3PXD2B,SHANK3,SIPA1L3,SLIT2,THBS1,…	71
Cellular Assembly and Organization,Cellular Function and Maintenance	Organization of cytoskeleton	3.64e-07		1.842	A2M,AATK,ACKR1,ACVR2A,ADAM12,ADAMTS4,ADD3,ADM,AGER,AHI1,AJUBA,AMOT,ANPEP,AQP1,AREG,ARHGEF9,ARL3,ASPM,ATF3,AUNIP,BCL6,BMP2,BMP6,BTG3,C4A/C4B,CARMIL2,CCL5,CCN1,CCNO,CD2AP,CD3E,CDC42BPG,CENPF,CFL2,COL1A1,DAG1,DCDC2,DNM3,EPB41L2,EPHA3,FAM83H,FASN,FGD3,FLNB,GATA3,GJA1,GMFG,GNAI1,GNAL,GSN,ICAM1,IFRD1,IFT172,KIF11,KIF23,KIF24,KITLG,KL,KNG1,KPNB1,LMCD1,LMNB1,LOC102724428/SIK1,MAP3K1,MAPK8IP1,MET,MICOS10-…	139
Cellular Assembly and Organization,Cellular Function and Maintenance	Organization of cytoplasm	7.47e-06		1.842	A2M,AATK,ACKR1,ACVR2A,ADAM12,ADAMTS4,ADD3,ADM,AGER,AHI1,AJUBA,AMOT,ANPEP,AQP1,AREG,ARHGEF9,ARL3,ASPM,ATF3,AUNIP,BCL6,BMP2,BMP6,BTG3,C4A/C4B,CARMIL2,CCL5,CCN1,CCNO,CD2AP,CD3E,CDC42BPG,CENPF,CFL2,COL1A1,DAG1,DCDC2,DNM3,EPB41L2,EPHA3,FAM83H,FASN,FGD3,FIS1,FLNB,GATA3,GJA1,GMFG,GNAI1,GNAL,GSN,ICAM1,IFRD1,IFT172,KIF11,KIF23,KIF24,KITLG,KL,KNG1,KPNB1,LMCD1,LMNB1,LOC102724428/SIK1,MAP3K1,MAPK8IP1,MET,MIC…	144
Organismal Development	Growth of vessel	8.71e-06		1.833	ADM,AGER,BMP2,BMP6,CEBPD,COL1A1,CREM,EDNRB,FBLN5,GJA1,IGFBP2,ILF3,KITLG,KLK1,LGALS3,LMCD1,LRP6,MMP11,NOTCH1,NOX4,NPY,NR4A3,PIM1,PLAUR,POSTN,PTPRF,RAG2,RARRES2,SERPINE1,TFPI,TIMP1,TNFRSF1B,TP53,VEGFD	34
Developmental Disorder,Organismal Injury and Abnormalities	Growth Failure	4.25e-07		1.79	AMOT,AQP1,AREG,ARNTL,ATF7,ATP7B,BCL6,CD2AP,CFL2,CHD7,CHRM3,CYP7A1,DHRS3,DNAJC5,DNMT3A,EDNRB,FADD,FANCD2,FBXW7,FERMT1,FLNB,FOXA2,GCK,H1-2,HK2,HS3ST1,IGFBP3,IL11,IL1RN,ITGA9,ITPR3,KL,MAPK7,MAPK8IP1,MCOLN1,MEIS2,MGP,MMP15,MYCN,NFATC2,NOTCH1,NR4A3,PANK1,PATZ1,PIM1,PIM3,PLK2,PRKCI,PTPN9,PYGO2,RBMS1,RDH10,SATB1,SGCG,SHANK3,SLC4A4,SOX7,STAR,SUFU,SYNE1,TFAP2C,TFCP2L1,TFPI,TGFBI,TNNT2,TP53,UHRF1	67
Cancer,Organismal Injury and Abnormalities,Renal and Urological Disease	Urinary tract tumor	2.93e-16		1.759	AAMDC,AATK,ACVR2A,ADAM12,ADAMTS12,ADAMTS16,ADAMTS9,ADGRD1,ADM,AGER,AGO1,AHI1,AJUBA,AMOT,ANPEP,ARFGEF3,ARID1A,ARNTL,ASPM,ATF3,ATF7,ATG9B,ATP1B1,ATP9A,AXIN2,BCL6,BHLHE40,BMP6,BPIFC,BTG3,CA9,CARMIL2,CASP2,CBX2,CCDC15,CCN1,CCNO,CDC42BPG,CEBPD,CENPF,CFL2,CHD7,CHRM3,CIC,CLIC6,CLK1,CNKSR2,COL12A1,COX6B1,CREB3L4,CREM,DAGLA,DHDH,DHRS7,DIPK2A,DNAJC6,DNMT3A,DOHH,DPF1,DPH7,DUOX2,EFCAB5,EGFLAM,ELOC,EMID1,ENPE…	279
Cardiovascular System Development and Function,Cellular Movement	Cell movement of endothelial cells	1.58e-06		1.737	ADAMTS1,ADM,AMOT,ANPEP,ATOH8,BDKRB1,BMP2,BMP6,CCL5,CCN1,EPHB4,FLNB,GATA3,GPC1,HSPG2,ICAM1,IGFBP3,ITGA9,ITGB1BP1,KNG1,LGALS3,MET,MGP,NFATC2,NOSTRIN,NOTCH1,NOX4,NRG1,NRP2,PIK3C2B,PIM1,PLAUR,PLXNA1,RCAN2,RGCC,SERPINE1,SH2D2A,SLIT2,SMOC2,TFPI,TGFBI,THBS1,THBS2,TIMP1,TRPM8,VAV2,VEGFD	47
Cellular Movement,Immune Cell Trafficking	Leukocyte migration	2.5e-07		1.733	ACKR1,ADM,AGER,AREG,BCL6,BDKRB1,BHLHE40,BMP2,C1QTNF6,C4A/C4B,CCL14,CCL5,CCN1,CD2,CFB,COL1A1,CST3,CTSZ,CYP7A1,DUSP1,EDNRB,ETV5,FASN,FOXA2,GATA3,GJA1,GLRB,GSN,ICAM1,IGFBP3,IL1RN,IL5,ITGA9,KITLG,KL,KLK1,KNG1,LCAT,LGALS3,LMNB1,LRP6,LY96,MAP3K8,MAPK7,MET,MICOS10-NBL1/NBL1,MT-ND1,MYB,MYLK3,NAB2,NFATC2,NKD2,NOTCH1,NOX4,NPY,NRP2,ORAI2,PDE4B,PENK,PI16,PIGR,PLA2G1B,PLAUR,PLEC,PLXNC1,PPP1R15A,PRDM1,PRKCD,PR…	99
Cellular Movement	Cell movement of myeloid cells	5.23e-07		1.706	ACKR1,ADM,AGER,AREG,BCL6,C1QTNF6,C4A/C4B,CCL14,CCL5,CCN1,CD2,CFB,COL1A1,CST3,CYP7A1,DUSP1,EDNRB,ETV5,FOXA2,GJA1,GLRB,GSN,ICAM1,IGFBP3,IL1RN,IL5,ITGA9,KITLG,KL,KLK1,KNG1,LCAT,LGALS3,LMNB1,MAP3K8,MET,MICOS10-NBL1/NBL1,MT-ND1,MYLK3,NAB2,PDE4B,PENK,PIGR,PLA2G1B,PLAUR,PLEC,PPP1R15A,PRDM1,PRKCD,PRNP,PTGER3,PTGES,RARRES2,SELENOK,SERPINA3,SERPINE1,SFTPD,SGPP2,SLIT2,SPDEF,SRCIN1,THBS1,THBS2,TIMP1,TNFRSF1B…	69
Neurological Disease,Organismal Injury and Abnormalities	Brain lesion	1.27e-14		1.703	A2M,AATK,ABHD12B,ABHD14A,ABHD2,ACKR1,ACTA2,ACVR2A,ADAM12,ADAM33,ADAMTS1,ADAMTS12,ADAMTS16,ADAMTS4,ADAMTS5,ADAMTS9,ADGRD1,ADGRE1,ADGRL1,ADM,ADPRH,AGER,AGO1,AHDC1,AHI1,ALOXE3,AMOT,ANKFY1,ANKS1A,ANKZF1,ANPEP,AOC1,AQP1,ARFGEF3,ARID1A,ARID5A,ARNTL,ASPM,ATF7,ATG9B,ATP13A4,ATP2A3,ATP6V1A,ATP7B,ATP9A,AUNIP,AXIN2,B4GALNT4,BAIAP2L2,BAZ2A,BCL6,BEND3,BET1,BHLHE40,BLK,BLOC1S1,BMP6,BPIFC,BTBD11,BTG3,BUB1,C1R,C…	513
Cell Death and Survival,Organismal Injury and Abnormalities	Apoptosis of blood cells	8.74e-06		1.659	AGER,ANKZF1,ANPEP,ATF3,ATF7,BCL6,BTG1,CASP2,CCL5,CD2,CD3E,COL1A1,CTSD,DDIT3,FADD,FBXW7,GSN,H1-2,HIPK2,HOXA3,IL11,IL1RN,IL5,ITPR3,KITLG,LGALS3,MYB,NCEH1,NFATC2,NFKBID,NOTCH1,NOX4,NR4A3,PAWR,PIM1,PPP1R13L,PRKCD,RAG2,RCAN2,RORC,SATB1,SERPINA3,SFTPD,SLC6A6,SOX17,SRCIN1,TET3,THBS1,THBS2,TIMP1,TNFRSF1B,TNFRSF8,TOP2A,TP53	54
Cell Death and Survival	Apoptosis of hematopoietic cell lines	7.16e-06		1.619	AOPEP,BLK,BMP2,CASP2,CCL5,CD2,CD3E,CHAC1,COL1A1,DDIT3,FADD,HMGA1,KITLG,LGALS3,MYB,NOTCH1,PDCD5,PIM1,PRDM1,PRLR,RORC,TNFRSF1B,TP53,TRIB2	24
Cancer,Organismal Injury and Abnormalities	Genitourinary adenocarcinoma	4.37e-24		1.545	A2M,AAMDC,ABHD12B,ABHD2,ACER2,ACOT13,ACTA2,ACVR2A,ADAMTS1,ADAMTS12,ADAMTS16,ADAMTS4,ADAMTS5,ADAMTS9,ADD3,ADGRD1,ADGRE1,ADM,ADPRH,AGER,AGO1,AHDC1,AHI1,AJUBA,ALDH1L1,ALDH3B2,ALKAL2,ALOXE3,AMOT,ANKFY1,ANKS1A,ANPEP,AOC1,AOPEP,AQP1,ARFGEF3,ARHGEF40,ARHGEF9,ARID1A,ARNTL,ASPM,ATF7,ATG9B,ATP13A4,ATP2A3,ATP7B,ATP9A,AXIN2,B3GLCT,B4GALNT4,BAIAP2L2,BAZ2A,BCAN,BCL6,BDKRB1,BEND3,BEX3,BHLHE40,BLK,BMP2,BMP6,BPIF…	572
Cancer,Organismal Injury and Abnormalities,Renal and Urological Disease	Urinary tract cancer	7.11e-17		1.539	AAMDC,AATK,ACVR2A,ADAM12,ADAMTS12,ADAMTS16,ADAMTS9,ADGRD1,ADM,AGER,AGO1,AHI1,AJUBA,AMOT,ANPEP,ARFGEF3,ARID1A,ARNTL,ASPM,ATF3,ATF7,ATG9B,ATP1B1,ATP9A,AXIN2,BCL6,BHLHE40,BMP6,BPIFC,BTG3,CA9,CARMIL2,CASP2,CBX2,CCDC15,CCN1,CCNO,CDC42BPG,CEBPD,CENPF,CFL2,CHD7,CHRM3,CIC,CLIC6,CLK1,CNKSR2,COL12A1,COX6B1,CREB3L4,CREM,DAGLA,DHDH,DHRS7,DIPK2A,DNAJC6,DNMT3A,DOHH,DPF1,DPH7,DUOX2,EFCAB5,EGFLAM,ELOC,EMID1,ENPE…	278
Embryonic Development,Organismal Development	Development of head	3.6e-11		1.526	AATK,ACVR2A,ADAMTS9,AHI1,AQP1,AREG,ARID1A,ARL3,ARNTL,ASPM,ATP1B1,AXIN2,B3GLCT,BCAN,BMP2,BMP6,CASP2,CCDC85C,CD3E,CEBPD,CHD7,CIC,CLDN5,COL1A1,COL3A1,CREM,CSRNP1,CST3,CTSD,CTSZ,DDIT3,DHRS3,DNAJC5,DNMT3A,DUOX2,EFEMP1,EGFLAM,FAM20A,FANCD2,FBLN5,FBXW7,FOXA2,FREM2,GAS1,GATA3,GDF11,GJA1,GNAQ,GNG5,GPC1,GRHL2,HIPK2,HK2,HOXB3,HPN,HSPG2,HYDIN,ICAM1,IFT172,IGFBP2,IGFBP7,IGSF3,IHH,IL1RN,KIF1A,KNG1,LGALS3,LMNB1…	123
Embryonic Development,Organismal Development	Development of body axis	3.66e-10		1.526	AATK,ACVR2A,ADAMTS9,AHI1,AQP1,AREG,ARID1A,ARL3,ARNTL,ASPM,ATP1B1,AXIN2,B3GLCT,BCAN,BMP2,BMP6,CASP2,CCDC85C,CD3E,CEBPD,CHD7,CIC,CLDN5,COL1A1,COL3A1,CREM,CSRNP1,CST3,CTSD,CTSZ,DDIT3,DHRS3,DNAJC5,DNMT3A,DUOX2,EFEMP1,EGFLAM,FAM20A,FANCD2,FBLN5,FBXW7,FOXA2,FREM2,GAS1,GATA3,GDF11,GJA1,GNAQ,GNG5,GPC1,GRHL2,HIPK2,HK2,HOXA3,HOXB3,HOXD13,HPN,HSPG2,HYDIN,ICAM1,IFT172,IGFBP2,IGFBP7,IGSF3,IHH,IL1RN,KIF1A,KNG1…	125
Cell Cycle	Cell cycle progression	2.01e-08		1.44	ADAM12,ADM,AJUBA,ANKS1A,AREG,ARID1A,ARNTL,ATF3,BCL6,BMP2,BMP6,BTG1,BTG3,BUB1,CACUL1,CASP2,CCN1,CCNO,CD3E,CENPF,CENPW,CHD7,CHRM3,COL1A1,DDIT3,DUSP1,ELOC,FADD,FANCD2,FASN,FBXW7,GAS1,GATA3,GDF11,GJA1,HCFC1,HIPK2,HOXB3,IGFBP2,IGFBP3,IL11,JADE3,JARID2,JUNB,KIF11,KIF22,KITLG,KLRB1,KNG1,KNL1,KPNB1,LGALS3,LOC102724594/U2AF1,LRP6,MAP3K1,MAPK7,MBTD1,MEIS2,MET,mir-214,MITF,MYB,MYCL,MYCN,NABP1,NEK2,NFATC2,NF…	112
Cellular Movement,Hematological System Development and Function,Immune Cell Trafficking	Cell movement of leukocytes	5e-08		1.425	ACKR1,ADM,AGER,AREG,BCL6,BDKRB1,C1QTNF6,C4A/C4B,CCL14,CCL5,CCN1,CD2,CFB,COL1A1,CST3,CTSZ,CYP7A1,DUSP1,EDNRB,ETV5,FASN,FOXA2,GATA3,GJA1,GLRB,GSN,ICAM1,IGFBP3,IL1RN,IL5,ITGA9,KITLG,KL,KLK1,KNG1,LCAT,LGALS3,LMNB1,LRP6,MAP3K8,MAPK7,MET,MICOS10-NBL1/NBL1,MT-ND1,MYB,MYLK3,NAB2,NFATC2,NKD2,NOTCH1,NOX4,NPY,NRP2,ORAI2,PDE4B,PENK,PI16,PIGR,PLA2G1B,PLAUR,PLEC,PLXNC1,PPP1R15A,PRDM1,PRKCD,PRKCI,PRNP,PTGER3,PT…	94
Cancer,Dermatological Diseases and Conditions,Organismal Injury and Abnormalities	Skin cancer	9.52e-13		1.413	A2M,AATK,ABHD12B,ACKR1,ACOT6,ACVR2A,ADAM12,ADAM33,ADAMTS1,ADAMTS12,ADAMTS16,ADAMTS4,ADAMTS5,ADAMTS9,ADD3,ADGRD1,ADGRE1,AGO1,AHDC1,AHI1,AJUBA,ALDH1L1,ALDH3B2,ALOXE3,AMOT,ANKFY1,ANKRD2,ANKS1A,ANPEP,AOC1,AOPEP,AREG,ARFGEF3,ARHGEF40,ARID1A,ARID5A,ARNTL,ASPM,ATF3,ATF7,ATG9B,ATOH8,ATP13A4,ATP1B1,ATP2A3,ATP6V1A,ATP6V1C2,ATP7B,ATP9A,AXIN2,B3GLCT,B4GALNT4,BAIAP2L2,BAZ2A,BBOF1,BCAN,BCL6,BDKRB1,BEND3,BLK,BL…	597
Cancer,Organismal Injury and Abnormalities	Head and neck tumor	2.29e-47		1.403	A2M,AAMDC,AATK,ABHD12B,ABHD14A,ABHD2,ACER2,ACKR1,ACTA2,ACVR2A,ADAM12,ADAM33,ADAMTS1,ADAMTS12,ADAMTS16,ADAMTS4,ADAMTS5,ADAMTS9,ADD3,ADGRD1,ADGRE1,ADGRL1,ADM,ADPRH,AGER,AGO1,AHDC1,AHI1,AJUBA,ALDH1L1,ALDH3B2,ALKAL2,ALOXE3,AMOT,ANKFY1,ANKRD2,ANKS1A,ANKZF1,ANPEP,AOC1,AOPEP,AQP1,AREG,ARFGEF3,ARHGEF40,ARHGEF9,ARID1A,ARID5A,ARL4A,ARNTL,ASPM,ATF7,ATG9B,ATOH8,ATP13A4,ATP1B1,ATP2A3,ATP6V1A,ATP6V1C2,ATP7B,AT…	809
Cellular Movement	Cell movement	2.7e-15		1.385	A2M,ABHD2,ACKR1,ACTA2,ADAM12,ADAM33,ADAMTS1,ADAMTS5,ADM,AGER,AJUBA,AMOT,ANKS1A,ANPEP,AQP1,AREG,ARID1A,ASPM,ATF3,ATOH8,AXIN2,BCAN,BCL6,BDKRB1,BHLHE40,BMP2,BMP6,C1QTNF6,C4A/C4B,CA9,CARMIL2,CATSPER2,CCL14,CCL5,CCN1,CCNH,CD2,CEBPD,CENPF,CFB,CHRM3,CLDN5,COL1A1,COL3A1,CST3,CTSZ,CYP7A1,DAAM2,DAG1,DCDC2,DNMT3A,DUSP1,EDNRB,EFEMP1,EPDR1,EPHA3,EPHB4,ETV5,FADD,FAM120A,FAM83H,FASN,FBLIM1,FBLN5,FBXW7,FERMT1,FL…	253
Cellular Movement,Hematological System Development and Function,Immune Cell Trafficking,Inflammatory Response	Cell movement of phagocytes	4.86e-07		1.374	ACKR1,ADM,AGER,AREG,BCL6,C1QTNF6,C4A/C4B,CCL14,CCL5,CCN1,CFB,COL1A1,CST3,CTSZ,CYP7A1,DUSP1,EDNRB,ETV5,FOXA2,GJA1,GLRB,GSN,ICAM1,IL1RN,IL5,ITGA9,KITLG,KL,KLK1,LCAT,LGALS3,LMNB1,MAP3K8,MET,MICOS10-NBL1/NBL1,MT-ND1,MYLK3,NAB2,NPY,NRP2,ORAI2,PDE4B,PENK,PIGR,PLA2G1B,PLAUR,PLEC,PLXNC1,PPP1R15A,PRDM1,PRKCD,PRNP,PTGER3,PTGES,RARRES2,SELENOK,SERPINA3,SERPINE1,SFTPD,SGPP2,SLIT2,SPDEF,THBS1,THBS2,TIMP1,TNFR…	70
Cancer,Neurological Disease,Organismal Injury and Abnormalities	Brain tumor	1.53e-14		1.336	A2M,AATK,ABHD12B,ABHD14A,ABHD2,ACKR1,ACTA2,ACVR2A,ADAM12,ADAM33,ADAMTS1,ADAMTS12,ADAMTS16,ADAMTS4,ADAMTS5,ADAMTS9,ADGRD1,ADGRE1,ADGRL1,ADM,ADPRH,AGO1,AHDC1,AHI1,ALOXE3,AMOT,ANKFY1,ANKS1A,ANKZF1,ANPEP,AOC1,AQP1,ARFGEF3,ARID1A,ARID5A,ARNTL,ASPM,ATF7,ATG9B,ATP13A4,ATP2A3,ATP6V1A,ATP7B,ATP9A,AUNIP,AXIN2,B4GALNT4,BAIAP2L2,BAZ2A,BCL6,BEND3,BET1,BHLHE40,BLK,BLOC1S1,BMP6,BPIFC,BTBD11,BTG3,BUB1,C1R,C21orf…	509
Organismal Injury and Abnormalities	Damage of genitourinary system	1.13e-06		1.329	ADM,ANPEP,AREG,ATP1B1,BDKRB1,C4A/C4B,CA12,CA9,CCN1,CFB,CST3,DUSP1,ICAM1,KL,KLRB1,LCAT,NOX4,NPY,PDE4B,PLAUR,POU2F1,RGCC,SERPINA3,SERPINE1,SLC22A1,SLC6A6,THBS1,TNNC1,TP53,UNC5B	30
Cancer,Organismal Injury and Abnormalities,Renal and Urological Disease	Upper urinary tract tumor	4.05e-12		1.294	AAMDC,AATK,ACVR2A,ADAMTS9,ADGRD1,ADM,AGER,AGO1,AJUBA,ANPEP,ARFGEF3,ARID1A,ASPM,ATF3,ATF7,ATG9B,AXIN2,BHLHE40,BMP6,BPIFC,BTG3,CA9,CASP2,CCDC15,CCN1,CCNO,CENPF,COL12A1,COX6B1,CREM,DHRS7,DNMT3A,DPF1,DUOX2,ELOC,ENPEP,EPHA3,ERICH6,FAM171A2,FANCD2,FBLN5,FBXW7,FCAMR,GATA3,GJA1,GNAI1,GNAQ,GNE,GPX3,GREB1,GSN,GUF1,H1-2,HK2,IGSF10,IGSF3,IL1RN,IL4I1,IL5,JUNB,KBTBD3,KHSRP,KIAA1549,KIF11,KIF1B,KL,KLK1,KMT2D,KN…	161
Cancer,Organismal Injury and Abnormalities,Renal and Urological Disease	Renal tumor	1.17e-11		1.287	AAMDC,AATK,ACVR2A,ADAMTS9,ADGRD1,ADM,AGER,AGO1,AJUBA,ANPEP,ARFGEF3,ARID1A,ASPM,ATF3,ATF7,ATG9B,AXIN2,BHLHE40,BMP6,BPIFC,BTG3,CA9,CASP2,CCDC15,CCN1,CCNO,CENPF,COL12A1,COX6B1,CREM,DHRS7,DNMT3A,DPF1,DUOX2,ELOC,ENPEP,EPHA3,ERICH6,FAM171A2,FANCD2,FBLN5,FBXW7,FCAMR,GATA3,GJA1,GNAI1,GNAQ,GNE,GPX3,GREB1,GSN,GUF1,H1-2,HK2,IGSF10,IGSF3,IL1RN,IL4I1,IL5,JUNB,KBTBD3,KHSRP,KIAA1549,KIF11,KIF1B,KL,KLK1,KMT2D,KN…	159
Cancer,Hematological Disease,Immunological Disease,Organismal Injury and Abnormalities	T-cell non-Hodgkin lymphoma	4.37e-08		1.273	ADAMTS12,ADAMTS16,ADAMTS9,AQP1,ARID1A,ATP13A4,AXIN2,BCAN,BCL6,BTG1,C1R,CARMIL2,CBX4,CCN1,CD2,CD3E,CIC,CLK1,COL12A1,COL1A1,COL3A1,CREM,DNM3,DNMT3A,ENPEP,EPDR1,EPHA3,FAM171A2,FCAMR,FKBP9,GATA3,GJA1,GNAI1,GTF2I,HCFC1,HK2,HS3ST1,IGFBP7,IGSF3,IL4I1,ITGA9,JUNB,KMT2D,LOC102724594/U2AF1,MAP3K8,MET,MYB,NFIB,NOTCH1,NR4A3,PCDH19,PCDH9,PI16,PIM1,PLS3,POU2F1,PRDM1,PRIM1,RAG2,RDH10,RGCC,RGS16,RORC,ROS1,SATB1,S…	81
Cancer,Organismal Injury and Abnormalities,Renal and Urological Disease	Renal cancer	2.02e-11		1.254	AAMDC,ACVR2A,ADGRD1,ADM,AGER,AGO1,AJUBA,ANPEP,ARFGEF3,ARID1A,ASPM,ATF3,ATF7,ATG9B,AXIN2,BHLHE40,BMP6,BPIFC,BTG3,CA9,CASP2,CCDC15,CCN1,CCNO,CENPF,COL12A1,COX6B1,CREM,DHRS7,DNMT3A,DPF1,DUOX2,ELOC,ENPEP,EPHA3,ERICH6,FAM171A2,FANCD2,FBLN5,FBXW7,FCAMR,GATA3,GJA1,GNAI1,GNE,GPX3,GREB1,GSN,GUF1,H1-2,HK2,IGSF10,IGSF3,IL1RN,IL4I1,IL5,JUNB,KBTBD3,KHSRP,KIAA1549,KIF11,KIF1B,KL,KLK1,KMT2D,KNG1,KNL1,LGALS3,LHF…	156
Neurological Disease,Organismal Injury and Abnormalities	Neurological signs	7.93e-07		1.245	A2M,ADGRD1,ADGRE1,ANKRD2,AQP1,ARHGEF9,ARL3,ATP1B1,ATP6V1A,BCL6,BHLHE40,C1R,C4A/C4B,CA12,CASP2,CCL5,CHRM3,CLDN5,CLK1,CLK4,COX17,COX20,COX6B1,CPT1B,DAAM2,DCDC2,DDIT3,EPHB4,ETV5,FBXW7,FRMD4B,GJA1,GLRB,GNAL,GPR107,JUNB,KCNH3,KL,KLF16,KNG1,LMCD1,LMOD1,LPP,LRG1,LRP6,MAPKAPK3,MEIS2,METTL9,MT-ATP6,MT-CO1,MT-CO2,MT-CYB,MT-ND1,MT-ND2,MT-ND5,MT-ND6,NDUFAF5,NDUFC1,NDUFS6,NDUFV3,NEFL,NFE2L3,NOX4,NPTX2,NPY,NR1…	90
Cancer,Organismal Injury and Abnormalities	Neoplasia of cells	3.22e-17		1.229	A2M,AATK,ABHD12B,ACKR1,ACTA2,ACVR2A,ADAM12,ADAMTS1,ADAMTS12,ADAMTS16,ADAMTS5,ADAMTS9,ADD3,ADGRD1,ADGRL1,AGER,AHI1,AJUBA,ALDH1L1,ALKAL2,ALOXE3,AMOT,ANKFY1,ANKS1A,ANKZF1,ANPEP,AQP1,AREG,ARFGEF3,ARHGEF9,ARID1A,ARL4A,ARNTL,ASPM,ATF3,ATF7,ATG9B,ATP13A4,ATP1B1,ATP6V1A,AUNIP,AXIN2,B3GLCT,BAZ2A,BCAN,BCL6,BDKRB1,BEND3,BLK,BMP2,BMP6,BPIFC,BTG1,BUB1,C14orf28,C1R,C4A/C4B,C5orf46,CA9,CAPN5,CARMIL2,CASP2,CBX2,…	496
Cellular Development,Cellular Growth and Proliferation,Organ Development,Skeletal and Muscular System Development and Function,Tissue Development	Proliferation of muscle cells	6.1e-07		1.192	ADM,AGER,ANKRD2,ATOH8,BMP2,CCL5,CEBPD,COL1A1,DIPK2A,DUSP1,FADD,FBLN5,GDF11,GJA1,GNAI1,GNAQ,HOPX,IGFBP2,IGFBP3,IL1RN,ILF3,JARID2,JUNB,LMCD1,LRP6,MET,mir-214,MYCN,NFATC2,NOTCH1,NOX4,NR4A3,NRG1,OXT,PDGFD,PLA2G1B,PLAUR,POSTN,PRNP,PTPRF,RARRES2,RGS4,SERPINE1,SIX5,TFPI,THBS1,TIMP1,TNFRSF1B,TP53,ZNF609	50
Cancer,Hematological Disease,Immunological Disease,Organismal Injury and Abnormalities	Non-Hodgkin lymphoma	3.5e-07		1.19	ADAMTS12,ADAMTS16,ADAMTS9,ANPEP,AQP1,ARID1A,ATF3,ATP13A4,AXIN2,BCAN,BCL6,BTG1,C1R,CARMIL2,CASP2,CBX2,CBX4,CCL5,CCN1,CD2,CD3E,CIC,CLK1,COL12A1,COL1A1,COL3A1,COL4A5,CREM,CST3,DNM3,DNMT3A,ELOC,ENPEP,EPDR1,EPHA3,EXOSC6,FADD,FAM171A2,FASN,FBXW7,FCAMR,FERMT1,FKBP9,GATA3,GJA1,GNAI1,GREB1,GSN,GTF2I,H1-2,HCFC1,HK2,HS3ST1,ICAM1,IGFBP3,IGFBP7,IGSF3,IL4I1,ISL2,ITGA9,JUNB,KIF11,KMT2D,LOC102724594/U2AF1,LPP,LR…	135
Cancer,Hematological Disease,Immunological Disease,Organismal Injury and Abnormalities	T-cell malignant neoplasm	2.13e-08		1.184	ADAMTS12,ADAMTS16,ADAMTS9,ADGRD1,ANPEP,AQP1,ARID1A,ATP13A4,ATP1B1,AXIN2,BCAN,BCL6,BPIFC,BTG1,C1R,CARMIL2,CBX4,CCDC88C,CCN1,CD2,CD3E,CDCA7,CIC,CLK1,COL12A1,COL1A1,COL3A1,CREM,DNM3,DNMT3A,ENPEP,EPDR1,EPHA3,FAM171A2,FBXW7,FCAMR,FKBP9,FOXA2,FREM2,FRMD4B,GATA3,GJA1,GNAI1,GTF2I,HCFC1,HK2,HS3ST1,HTRA3,IGFBP7,IGSF3,IL4I1,ITGA9,JARID2,JUNB,KCTD15,KIAA1549,KMT2D,KNL1,LOC102724594/U2AF1,MAP3K8,MAPK4,MEIS2,M…	114
Cellular Function and Maintenance	Cellular homeostasis	8.34e-09		1.164	A2M,ACER2,ACKR1,ACOT13,ADAMTS1,ADM,AGER,AMOT,AQP1,ARFGEF3,ARID1A,ARNTL,ATG9B,ATP13A4,ATP1B1,ATP2A3,ATP6V1A,ATP6V1G1,ATP7B,BCL6,BDKRB1,BHLHE40,BLOC1S1,BMP2,BMP6,C4A/C4B,CA9,CARMIL2,CASP2,CBX2,CCL14,CCL5,CCN1,CD2,CD3E,CFL2,CHD7,CHRM3,CMKLR2,CTSD,CYP2E1,DDIT3,DNMT3A,EDNRB,ERO1B,FADD,FAM20A,FBXW7,FIS1,FOXA2,FTH1,FTL,FXYD1,GATA3,GCK,GDF11,GJA1,GLRB,GNAQ,GSN,HCAR1,HK2,HKDC1,HMGA1,HSPG2,IAPP,ICAM1,IGFBP…	170
Organismal Injury and Abnormalities,Renal and Urological Disease	Damage of kidney	5.75e-07		1.152	ADM,ANPEP,ATP1B1,BDKRB1,C4A/C4B,CA12,CA9,CCN1,CFB,CST3,DUSP1,ICAM1,KL,KLRB1,LCAT,NOX4,NPY,PDE4B,PLAUR,POU2F1,RGCC,SERPINA3,SERPINE1,SLC22A1,SLC6A6,THBS1,TNNC1,TP53,UNC5B	29
Cancer,Organismal Injury and Abnormalities	Malignant soft tissue neoplasm	4.73e-13		1.119	A2M,AATK,ABHD12B,ACKR1,ACOT6,ACVR2A,ADAM33,ADAMTS12,ADAMTS16,ADAMTS4,ADAMTS5,ADAMTS9,ADD3,ADGRD1,ADGRE1,AGO1,AHI1,AJUBA,ALDH1L1,ALDH3B2,ALOXE3,AMOT,ANKFY1,ANKS1A,ANPEP,AOC1,AOPEP,AREG,ARFGEF3,ARHGEF40,ARID1A,ARID5A,ARNTL,ASPM,ATF3,ATF7,ATG9B,ATP13A4,ATP1B1,ATP2A3,ATP6V1A,ATP6V1C2,ATP7B,ATP9A,AXIN2,B3GLCT,B4GALNT4,BAIAP2L2,BAZ2A,BBOF1,BCAN,BCL6,BDKRB1,BEND3,BLK,BLOC1S1,BMP2,BMP6,BPIFC,BTBD11,BUB1,…	581
Organismal Injury and Abnormalities,Renal and Urological Disease	Renal lesion	6.91e-12		1.095	AAMDC,AATK,ACVR2A,ADAMTS9,ADGRD1,ADM,AGER,AGO1,AJUBA,ANPEP,AQP1,ARFGEF3,ARID1A,ASPM,ATF3,ATF7,ATG9B,ATP1B1,AXIN2,BDKRB1,BHLHE40,BMP6,BPIFC,BTG3,CA9,CASP2,CCDC15,CCN1,CCNO,CENPF,COL12A1,COX6B1,CREM,DHRS7,DNMT3A,DPF1,DUOX2,ELOC,ENPEP,EPHA3,ERICH6,ETV5,FAM171A2,FANCD2,FBLN5,FBLN7,FBXW7,FCAMR,GATA3,GJA1,GNAI1,GNAQ,GNE,GPX3,GREB1,GSN,GUF1,H1-2,HK2,IGSF10,IGSF3,IL11,IL1RN,IL4I1,IL5,JUNB,KBTBD3,KHSRP,KI…	168
Neurological Disease,Organismal Injury and Abnormalities	Progressive neurological disorder	4.26e-06		1.091	A2M,ACTA2,ADAM12,ADAMTS1,ADGRD1,ADGRL1,AGER,ALDH1L1,AQP1,AREG,ATF3,ATP1B1,BMP6,C1R,C4A/C4B,CASP2,CCL5,CCN1,CD2AP,CDKL1,CFB,CHRM3,CLDN5,CNKSR2,COL1A1,COL3A1,CST3,CTNNA3,CTSD,DDIT3,DNAJC1,DNAJC6,EBP,EPSTI1,FADD,FASN,FBLN1,FIS1,FRMD4B,FTH1,FTL,GLRB,GNAL,GRHL2,GSN,HMGA1,HSPG2,ICAM1,IGFBP2,IGFBP3,KIF1A,KIF1B,KLRB1,KNG1,LGALS3,LMOD1,LOC102724428/SIK1,LRG1,LRP6,LSS,MAPK8IP1,MICOS10-NBL1/NBL1,mir-214,MT-…	111
Cellular Movement	Cellular infiltration	1.49e-06		1.073	ACKR1,ADM,AGER,AREG,C1QTNF6,C4A/C4B,CCL5,CCN1,CD2,CFB,CYP7A1,DUSP1,ETV5,FASN,FOXA2,GJA1,ICAM1,IGFBP3,IL1RN,IL5,JUNB,KITLG,KL,KLK1,KNG1,LCAT,LGALS3,LMNB1,LRP6,MAP3K8,MET,NFATC2,NOTCH1,NOX4,PI16,PLAUR,PLEC,PPP1R15A,PRDM1,PRKCD,PRKCI,PTGER3,PTGES,RAG2,RARRES2,RGCC,RORC,SATB1,SERPINE1,SGPP2,SLIT2,SPDEF,THBS1,THBS2,TIMP1,TNFRSF1B,TNFRSF8,TP53,UNC5B,UTRN	60
Cancer,Organismal Injury and Abnormalities,Renal and Urological Disease	Development of urinary tract tumor	3.4e-10		1.067	AAMDC,ACVR2A,ADGRD1,ADM,AGER,AGO1,AJUBA,ANPEP,ARFGEF3,ARID1A,ASPM,ATF3,ATF7,ATG9B,AXIN2,BHLHE40,BMP6,BPIFC,BTG3,CA9,CASP2,CCDC15,CCN1,CCNO,CENPF,COL12A1,COX6B1,CREM,DNMT3A,DPF1,DUOX2,ELOC,ENPEP,EPHA3,ERICH6,FAM171A2,FANCD2,FBLN5,FBXW7,FCAMR,GATA3,GJA1,GPX3,GREB1,GUF1,H1-2,HK2,IGSF10,IGSF3,IL1RN,IL4I1,IL5,JUNB,KBTBD3,KHSRP,KIAA1549,KIF11,KIF1B,KL,KLK1,KMT2D,KNL1,LGALS3,LHFPL2,MAP3K1,MAP3K8,MAPK7,M…	143
Endocrine System Disorders,Gastrointestinal Disease,Metabolic Disease,Organismal Injury and Abnormalities	Diabetes mellitus	4.42e-09		1.066	A2M,ACER2,ACTA2,ADAMTS1,ADAMTS12,ADAMTS9,ADGRD1,AGER,AHI1,ANPEP,AOC1,AQP1,ARNTL,ATF3,ATP1B1,BCL6,BHLHE40,BLK,BMP2,BPIFC,C1QTNF6,C4A/C4B,CA12,CA9,CCDC88C,CCL5,CCN1,CD3E,CEBPD,CFB,CHAC1,CHRM3,CMKLR2,COL12A1,COL1A1,COL21A1,COL3A1,COL4A5,CREM,CTSD,CYP2E1,CYP7A1,DHRS3,DNAJC5,DNAJC6,DUSP1,EDNRB,ELOVL2,ENPEP,FADD,FADS2,FASN,FBLN5,FBLN7,FOXA2,FRMD4B,G0S2,GAS1,GCK,GDF11,GJA1,GNA14,HCST,HK2,HMBOX1,HMGA1,HO…	148
Cellular Movement,Skeletal and Muscular System Development and Function	Cell movement of smooth muscle cells	1.08e-07		1.06	A2M,ACKR1,ADM,AGER,ATF3,BMP2,CCL5,CCN1,COL1A1,DUSP1,FBLN5,GJA1,GNAQ,IGFBP2,ILF3,PLAUR,POSTN,POU5F1,PRKCD,PTPRF,SERPINA3,SERPINE1,SLIT2,TFPI,THBS1,TIMP1,TYK2	27
Organismal Injury and Abnormalities	Fibrosis	2.26e-06		1.054	ACTA2,ADGRE1,AGER,AGO1,AQP1,ATF3,ATP1B1,ATP7B,BCL6,BDKRB1,BMP2,BMP6,CCL5,CEBPD,CHRM3,CIDEC,COL1A1,COL3A1,CREM,CST3,DAG1,DAGLA,DDIT3,DNMT3A,EDNRB,FBLN7,GSN,HK2,HMGA1,HMGB3,HOPX,ICAM1,IHH,IL11,IL1RN,IL5,JARID2,KL,KLK1,KNG1,LDLRAD3,LGALS3,LOC102724594/U2AF1,LRP6,MAP3K8,mir-214,MYLK3,NDUFS6,NOSTRIN,NOTCH1,NOX4,NR4A3,PDE9A,PDGFD,PIM1,PLAUR,POSTN,PPP1R13L,RGS16,RORC,SCD,SERPINE1,SFTPD,SGCG,SIDT2,SLC51B…	84
Nervous System Development and Function	Sensory system development	5.37e-10		1.05	ADAMTS9,AHI1,AQP1,AREG,ARL3,ARNTL,B3GLCT,BMP2,BMP6,CHD7,COL1A1,CTSD,DDIT3,DNAJC5,DNMT3A,EFEMP1,EGFLAM,FBXW7,FREM2,GAS1,GDF11,HIPK2,HK2,HOXA3,HOXB3,HSPG2,ICAM1,IGFBP3,IGSF3,IHH,ISL2,KNG1,LGALS3,LRP6,MAP3K1,MARCKSL1,MCOLN1,MEIS2,MET,MITF,MSX2,MYO10,NOTCH1,NR2F1,NRG1,PRDM1,PRKCG,PRKCI,PROM1,PTPRF,PXDN,PYGO2,RDH10,RP1,RPGRIP1,SELENOF,SERPINE1,SH3PXD2B,SHC2,SIPA1L3,SLIT2,THBS1,THBS2,TNFRSF1B,TP53,VEGFD	66
Organismal Injury and Abnormalities,Organismal Survival	Organismal death	6.6e-16		1.003	ACTA2,ACVR2A,ADAM12,ADAMTS1,ADAMTS4,ADAMTS9,ADM,AGER,AHI1,ALOXE3,AMOT,AQP1,AREG,ARID1A,ARID5A,ARNTL,ATF3,ATF7,ATP1B1,ATP7B,B3GLCT,BCL6,BDKRB1,BHLHE40,BLOC1S1,BMP2,BMP6,BTG3,BUB1,C1QTNF6,C4A/C4B,CA12,CA9,CASP2,CBX2,CBX4,CCN1,CD2AP,CD3E,CEBPD,CFB,CFL2,CIC,CLDN5,CLK1,COL12A1,COL3A1,COQ3,COX17,CPT1B,CREM,CSRNP1,CST3,CTNNA3,CTSD,CYP2E1,CYP7A1,DAG1,DDIT3,DHRS3,DNAJC5,DNAJC6,DNM3,DNMT3A,DUOX2,DUSP1,EBP,…	263
Cellular Movement	Cell movement of muscle cells	2.54e-08		0.968	A2M,ACKR1,ADM,AGER,ATF3,BMP2,CCL5,CCN1,COL1A1,DNMT3A,DUSP1,FBLN5,GJA1,GNAQ,IGFBP2,ILF3,ITGB1BP1,MET,PLAUR,POSTN,POU5F1,PRKCD,PTPRF,SERPINA3,SERPINE1,SLIT2,TFPI,THBS1,TIMP1,TYK2	30
Cell Death and Survival,Organismal Injury and Abnormalities	Apoptosis of tumor cell lines	3.44e-08		0.967	AATK,ADM,AGER,AGO1,ALDH1L1,AREG,ATF3,AXIN2,BCL6,BHLHE40,BMP2,BMP6,BUB1,CASP2,CBX2,CCN1,CEBPD,CENPF,COL1A1,COX6B1,CREM,CTSD,CYP2E1,DDIT3,DUSP1,EFEMP1,ELOC,EPDR1,EPHB4,EVA1C,FADD,FASN,FBLN1,FIS1,FLNB,FOXA2,FTH1,G0S2,GAS1,GJA1,GNE,GNL1,GRHL2,GSN,HCFC1,HCST,HIPK2,HK2,HMGA1,HPN,IAPP,IGFBP3,IGFBP7,IL11,ITPR3,JUNB,KIF11,KIF1B,KIF22,KITLG,KL,KNL1,KPNB1,LGALS3,LMNB1,MANF,MAP3K1,MAP3K8,MAPK7,MAPK8IP1,MCOLN…	139
Cellular Movement	Cell movement of epithelial cells	5.1e-07		0.967	ACTA2,CCL14,CHRM3,FBLN5,FERMT1,GSN,ICAM1,KITLG,LGALS3,LRG1,MAPRE2,MET,MRAS,NRG1,PLAUR,PLEC,PLXNA1,POSTN,PRKCD,PTPRF,RGS4,RHBDF2,SERPINE1,THBS2,TIMP1,TP53	26
Cancer,Organismal Injury and Abnormalities,Reproductive System Disease	Breast adenocarcinoma	3.67e-07		0.963	AAMDC,ACOT13,ACTA2,ACVR2A,ADGRD1,AJUBA,ARID1A,ATP7B,AXIN2,BCL6,BLK,BMP6,BUB1,CACUL1,CCN1,CDC42BPG,CDKL1,CIC,CIR1,CLK4,CNKSR2,COL1A1,DAAM2,DDIT3,DHRS3,DNAJC6,DNMT3A,EFEMP1,ENDOD1,EPHA3,EPHB4,FADD,FANCD2,FASN,FBXW7,FLNB,G0S2,GATA3,GNAQ,GPX7,GREB1,H1-2,HCFC1,HK2,ICAM1,IFT172,IL4I1,ITPKC,JARID2,KIF11,KIF1B,KMT2D,LOC102724428/SIK1,LOC102724594/U2AF1,LVRN,MAP3K1,MAP3K15,MAPK7,MAPK8IP1,MET,MITF,MT-ND1,N…	108
Cancer,Organismal Injury and Abnormalities	Genitourinary carcinoma	2.38e-32		0.945	A2M,AAMDC,AATK,ABHD12B,ABHD14A,ABHD2,ACER2,ACKR1,ACOT13,ACTA2,ACVR2A,ADAM12,ADAMTS1,ADAMTS12,ADAMTS16,ADAMTS4,ADAMTS5,ADAMTS9,ADD3,ADGRD1,ADGRE1,ADM,ADPRH,AGER,AGO1,AHDC1,AHI1,AJUBA,ALDH1L1,ALDH3B2,ALKAL2,ALOXE3,AMOT,ANKFY1,ANKS1A,ANPEP,AOC1,AOPEP,AQP1,AREG,ARFGEF3,ARHGEF40,ARHGEF9,ARID1A,ARL4A,ARNTL,ASPM,ATF3,ATF7,ATG9B,ATP13A4,ATP1B1,ATP2A3,ATP6V1A,ATP7B,ATP9A,AXIN2,B3GLCT,B4GALNT4,BAIAP2L2,BAZ…	656
Organismal Injury and Abnormalities,Skeletal and Muscular Disorders	Limb defect	6.06e-06		0.944	ADAMTS1,ADAMTS12,ADAMTS16,ADAMTS4,ADAMTS5,ADAMTS9,B3GLCT,BMP2,CCNH,COL12A1,COL1A1,COL21A1,COL3A1,COL4A5,ETV5,FBLN1,FLNB,FREM2,GAS1,GDF11,GJA1,GNAQ,GPC1,HOXD13,HSPG2,IFITM5,IFT172,IHH,KL,LRP6,MEGF8,MMP11,MMP15,MSX2,MYCN,MYO10,PRDM1,PSD3,RDH10,SH3PXD2B,TIMP1,TP53	42
Gene Expression	Expression of RNA	6.79e-12		0.92	A2M,AAMDC,ACVR2A,AGER,AGO1,AHI1,AJUBA,ANKRD2,ARID1A,ARID5A,ARNTL,ASPM,ATF3,ATF7,ATOH8,ATP1B1,BAZ2A,BCL6,BEND3,BHLHE40,BMP2,BMP6,BTG1,BTG3,CBX2,CBX4,CBX6,CCL5,CCN1,CCNH,CD3E,CEBPD,CENPF,CHD7,CIC,CIR1,CLDN5,COL1A1,CREB3L4,CREM,CSRNP1,CYP7A1,DDIT3,DDX54,DNAJC1,DNMT3A,DUSP1,EDNRB,EDRF1,EFEMP1,EIF1,EIF5B,ELOC,ETV5,FADD,FBLN5,FBXW7,FERMT1,FOXA2,FOXP4,FXYD1,GATA3,GEMIN5,GJA1,GNAQ,GRHL2,GSN,GTF2I,H1-2,HC…	216
Cancer,Organismal Injury and Abnormalities	Liquid tumor	1.66e-07		0.91	AATK,ABHD12B,ACKR1,ADAMTS12,ADAMTS16,ADAMTS5,ADAMTS9,ADD3,ADGRD1,AGER,AHI1,ALOXE3,AMOT,ANKFY1,ANKS1A,ANPEP,ARHGEF9,ARID1A,ARNTL,ATP13A4,ATP1B1,ATP6V1A,AXIN2,B3GLCT,BAZ2A,BCL6,BMP2,BMP6,BPIFC,BTG1,C14orf28,C4A/C4B,CA9,CCL5,CD2,CD3E,CEBPD,CENPF,CIC,CLDN5,COL12A1,COL1A1,COL4A5,CPT1B,CYP2E1,DAGLA,DCDC1,DHDH,DIPK2A,DNAJC5,DNMT3A,DUSP1,DUSP11,EGFLAM,EML5,ENPEP,EPDR1,EPHA3,EPHB4,ETV5,FAM167A,FAM217A,FAM…	219
Cancer,Organismal Injury and Abnormalities	Abdominal adenocarcinoma	1.35e-42		0.906	A2M,AAMDC,AATK,ABHD12B,ABHD2,ACER2,ACKR1,ACOT13,ACTA2,ACVR2A,ADAM12,ADAM33,ADAMTS1,ADAMTS12,ADAMTS16,ADAMTS4,ADAMTS5,ADAMTS9,ADD3,ADGRD1,ADGRE1,ADGRL1,ADM,ADPRH,AGER,AGO1,AHDC1,AHI1,AJUBA,ALDH1L1,ALDH3B2,ALKAL2,ALOXE3,AMOT,ANKFY1,ANKS1A,ANKZF1,ANPEP,AOC1,AOPEP,AQP1,AREG,ARFGEF3,ARHGEF40,ARHGEF9,ARID1A,ARID5A,ARNTL,ASPM,ATF7,ATG9B,ATP13A4,ATP1B1,ATP2A3,ATP6V1C2,ATP7B,ATP9A,AUNIP,AXIN2,B3GLCT,B4GAL…	794
Cellular Movement	Migration of cells	2.29e-15		0.899	A2M,ABHD2,ACKR1,ACTA2,ADAM12,ADAM33,ADAMTS1,ADM,AGER,AJUBA,AMOT,ANKS1A,ANPEP,AQP1,AREG,ARID1A,ASPM,ATF3,ATOH8,AXIN2,BCL6,BDKRB1,BHLHE40,BMP2,BMP6,C1QTNF6,C4A/C4B,CA9,CARMIL2,CCL14,CCL5,CCN1,CCNH,CD2,CEBPD,CENPF,CFB,CHRM3,CLDN5,COL1A1,COL3A1,CST3,CTSZ,CYP7A1,DAAM2,DAG1,DCDC2,DNMT3A,DUSP1,EDNRB,EFEMP1,EPDR1,EPHA3,EPHB4,ETV5,FAM120A,FAM83H,FASN,FBLIM1,FBLN5,FBXW7,FERMT1,FLNB,FOXA2,FTH1,GATA3,GJA1,GL…	234
Cardiovascular Disease,Organismal Injury and Abnormalities	Abnormality of left ventricle	4.79e-06		0.898	ADAM12,CA12,CA9,CIDEC,CREM,CTNNA3,FADD,HOXA3,HSPG2,ICAM1,KITLG,KL,MAP3K1,MAPK7,MGP,MT-ATP6,MT-CO1,MT-CO2,MYLK3,NOTCH1,PDE9A,PIM1,POSTN,PTGES,S100A1,SERPINE1,SLC39A8,SLC6A6,TIMP1,TNFRSF1B,TNNC1,TNNI3,TNNT2,UTRN,VAV2	35
Cancer,Organismal Injury and Abnormalities	Malignant solid organ tumor	6.65e-13		0.897	A2M,AATK,ABHD12B,ACKR1,ACOT6,ACVR2A,ADAM12,ADAM33,ADAMTS1,ADAMTS12,ADAMTS16,ADAMTS4,ADAMTS5,ADAMTS9,ADD3,ADGRD1,ADGRE1,AGO1,AHDC1,AHI1,AJUBA,ALDH1L1,ALDH3B2,ALOXE3,AMOT,ANKFY1,ANKRD2,ANKS1A,ANPEP,AOC1,AOPEP,AREG,ARFGEF3,ARHGEF40,ARID1A,ARID5A,ARNTL,ASPM,ATF3,ATF7,ATG9B,ATOH8,ATP13A4,ATP1B1,ATP2A3,ATP6V1A,ATP6V1C2,ATP7B,ATP9A,AXIN2,B3GLCT,B4GALNT4,BAIAP2L2,BAZ2A,BBOF1,BCAN,BCL6,BDKRB1,BEND3,BLK,BL…	602
Cellular Movement,Hematological System Development and Function,Immune Cell Trafficking	Cellular infiltration by leukocytes	4.33e-06		0.861	ACKR1,ADM,AGER,AREG,C1QTNF6,C4A/C4B,CCL5,CCN1,CD2,CFB,CYP7A1,DUSP1,ETV5,FASN,FOXA2,GJA1,ICAM1,IGFBP3,IL1RN,IL5,KITLG,KL,KLK1,KNG1,LGALS3,LMNB1,LRP6,MAP3K8,MET,NFATC2,NOTCH1,NOX4,PI16,PLEC,PPP1R15A,PRDM1,PRKCD,PRKCI,PTGER3,PTGES,RARRES2,RGCC,RORC,SATB1,SERPINE1,SGPP2,SLIT2,SPDEF,THBS1,TIMP1,TNFRSF1B,TNFRSF8,TP53,UNC5B	54
Developmental Disorder,Hereditary Disorder,Organismal Injury and Abnormalities	Familial congenital malformation	7.04e-06		0.831	A2M,ACTA2,ACVR2A,ADAMTS1,ADAMTS4,ADM,AHI1,ALOXE3,ARID1A,ARL3,ASPM,ATP1B1,ATP6V1A,B3GLCT,BCL6,BMP2,C1orf122,C1R,C4A/C4B,CA12,CA9,CBX2,CCDC88C,CCNH,CD2,CFL2,CHD7,CHRM3,COL12A1,COL1A1,COL3A1,CPT1B,CRYBB3,DAG1,DDIT3,DHRS3,DNMT3A,DPM3,EBP,EDNRB,EFEMP1,EPHB4,EVA1C,EXOSC3,FADD,FBLN1,FBLN5,FERMT1,FLNB,FREM2,FRMD4B,FTL,G0S2,GAS1,GDF11,GJA1,GPC1,GRHL2,GSN,HCFC1,HMGB3,HOXA3,HOXD13,HSPG2,IFITM5,IFT172,IFT27,…	143
Dermatological Diseases and Conditions,Organismal Injury and Abnormalities	Skin lesion	2.96e-12		0.83	A2M,AATK,ABHD12B,ACKR1,ACOT6,ACVR2A,ADAM12,ADAM33,ADAMTS1,ADAMTS12,ADAMTS16,ADAMTS4,ADAMTS5,ADAMTS9,ADD3,ADGRD1,ADGRE1,AGO1,AHDC1,AHI1,AJUBA,ALDH1L1,ALDH3B2,ALOXE3,AMOT,ANKFY1,ANKRD2,ANKS1A,ANPEP,AOC1,AOPEP,AREG,ARFGEF3,ARHGEF40,ARID1A,ARID5A,ARNTL,ASPM,ATF3,ATF7,ATG9B,ATOH8,ATP13A4,ATP1B1,ATP2A3,ATP6V1A,ATP6V1C2,ATP7B,ATP9A,AXIN2,B3GLCT,B4GALNT4,BAIAP2L2,BAZ2A,BBOF1,BCAN,BCL6,BDKRB1,BEND3,BLK,BL…	598
Cancer,Organismal Injury and Abnormalities	Malignant genitourinary solid tumor	2.06e-35		0.821	A2M,AAMDC,AATK,ABHD12B,ABHD14A,ABHD2,ACER2,ACKR1,ACOT13,ACTA2,ACVR2A,ADAM12,ADAMTS1,ADAMTS12,ADAMTS16,ADAMTS4,ADAMTS5,ADAMTS9,ADD3,ADGRD1,ADGRE1,ADM,ADPRH,AGER,AGO1,AHDC1,AHI1,AJUBA,ALDH1L1,ALDH3B2,ALKAL2,ALOXE3,AMOT,ANKFY1,ANKS1A,ANPEP,AOC1,AOPEP,AQP1,AREG,ARFGEF3,ARHGEF40,ARHGEF9,ARID1A,ARL4A,ARNTL,ASPM,ATF3,ATF7,ATG9B,ATP13A4,ATP1B1,ATP2A3,ATP6V1A,ATP7B,ATP9A,AXIN2,B3GLCT,B4GALNT4,BAIAP2L2,BAZ…	694
Cancer,Organismal Injury and Abnormalities	Melanoma	1.35e-16		0.821	A2M,AAMDC,AATK,ABHD12B,ACKR1,ACOT6,ACVR2A,ADAM33,ADAMTS1,ADAMTS12,ADAMTS16,ADAMTS4,ADAMTS5,ADAMTS9,ADD3,ADGRD1,ADGRE1,ADM,ADPRH,AGO1,AHDC1,AHI1,AJUBA,ALDH1L1,ALDH3B2,ALOXE3,AMOT,ANKFY1,ANKS1A,ANPEP,AOC1,AOPEP,AREG,ARFGEF3,ARHGEF40,ARID1A,ARID5A,ARNTL,ASPM,ATF3,ATF7,ATG9B,ATP13A4,ATP1B1,ATP2A3,ATP6V1A,ATP6V1C2,ATP7B,ATP9A,AXIN2,B3GLCT,B4GALNT4,BAIAP2L2,BAZ2A,BBOF1,BCAN,BCL6,BDKRB1,BEND3,BLK,BLOC1S…	622
Neurological Disease,Organismal Injury and Abnormalities	Movement Disorders	1.96e-06		0.783	A2M,ADD3,ADGRD1,ADGRE1,ANKRD2,AOPEP,AQP1,ARHGEF9,ARL3,ARNTL,ATP1B1,ATP2A3,ATP6V1A,ATP7B,BCL6,BHLHE40,C1R,C4A/C4B,CA12,CA9,CASP2,CCDC88C,CCL5,CHRM3,CLDN5,CLK1,CLK4,COX17,COX20,COX6B1,CPT1B,CTNNA3,CTSD,DAAM2,DAGLA,DDIT3,DNAJC1,DNAJC5,DNAJC6,EPHB4,ETV5,FBXW7,FRMD4B,FTH1,FTL,GAS1,GEMIN5,GJA1,GLRB,GNAL,GNAQ,GPR107,ILF3,JUNB,KIF1A,KIF1B,KLF16,LMCD1,LMOD1,LPP,LRG1,MAPK8IP1,MAPKAPK3,MARVELD1,MCOLN1,MEIS2…	124
Cancer,Organismal Injury and Abnormalities,Reproductive System Disease	Male genital neoplasm	4.15e-11		0.777	A2M,AATK,ACOT13,ACTA2,ACVR2A,ADAMTS16,ADAMTS4,ADAMTS5,ADD3,ADGRD1,ADGRE1,AGER,ALDH1L1,ALDH3B2,ANKFY1,AOC1,ARFGEF3,ARHGEF40,ARID1A,ASPM,ATF3,ATP13A4,ATP6V1A,AXIN2,B3GLCT,B4GALNT4,BAZ2A,BCAN,BCL6,BDKRB1,BHLHE40,BLK,BMP2,BMP6,BTBD11,BTG3,C1R,C4A/C4B,C8orf82,CATSPER2,CBX2,CBX4,CCDC152,CCDC85C,CCDC88C,CCL5,CCNH,CD2,CD2AP,CDKL1,CENPF,CFB,CHAC1,CHRM3,CIC,CLDND1,CLK1,CLK4,CNKSR2,COL12A1,COL1A1,COL21A1,CO…	317
Cardiovascular System Development and Function	Development of vasculature	6.08e-14		0.776	ACTA2,ADAM12,ADAMTS1,ADAMTS12,ADAMTS9,ADM,AGER,AGO1,AMOT,ANPEP,AQP1,AREG,ARNTL,ATF3,ATOH8,BMP2,BMP6,BTG1,CBX2,CCL5,CCN1,CD3E,CEBPD,CFB,CHD7,CLDN5,COL1A1,COL3A1,CST3,CYP2E1,DDIT3,EDNRB,ENPEP,EPHB4,FBLN1,FBLN5,FBXW7,FLNB,FOXA2,GJA1,GPC1,GSN,GTF2I,HIPK2,HK2,HOXA3,HOXB3,HSPG2,ICAM1,IGFBP2,IGFBP3,IGFBP7,IHH,IL1RN,ILF3,ITGA9,ITGB1BP1,JUNB,KITLG,KLK1,KNG1,LGALS3,LMCD1,LMNB1,LRG1,LRP6,MAPK7,MEGF8,MET,MGP…	138
Cardiovascular System Development and Function,Organismal Development	Angiogenesis	1.09e-13		0.776	ADAM12,ADAMTS1,ADAMTS12,ADAMTS9,ADM,AGER,AGO1,AMOT,ANPEP,AQP1,AREG,ARNTL,ATF3,ATOH8,BMP2,BMP6,BTG1,CBX2,CCL5,CCN1,CD3E,CEBPD,CFB,CHD7,CLDN5,COL1A1,COL3A1,CST3,DDIT3,EDNRB,ENPEP,EPHB4,FBLN1,FBLN5,FBXW7,FLNB,GJA1,GPC1,GSN,GTF2I,HIPK2,HK2,HOXB3,HSPG2,ICAM1,IGFBP2,IGFBP3,IGFBP7,IHH,IL1RN,ILF3,ITGA9,ITGB1BP1,JUNB,KITLG,KLK1,KNG1,LGALS3,LMCD1,LMNB1,LRG1,LRP6,MAPK7,MEGF8,MET,MGP,mir-214,MMP15,MYB,NAB2,N…	127
Cancer,Organismal Injury and Abnormalities,Reproductive System Disease	Prostatic tumor	8.13e-11		0.77	A2M,AATK,ACOT13,ACTA2,ACVR2A,ADAMTS16,ADAMTS4,ADAMTS5,ADD3,ADGRD1,ADGRE1,AGER,ALDH1L1,ALDH3B2,ANKFY1,AOC1,ARFGEF3,ARHGEF40,ARID1A,ASPM,ATF3,ATP13A4,ATP6V1A,AXIN2,B3GLCT,B4GALNT4,BAZ2A,BCAN,BDKRB1,BHLHE40,BLK,BMP2,BMP6,BTBD11,BTG3,C1R,C4A/C4B,C8orf82,CATSPER2,CBX2,CBX4,CCDC152,CCDC85C,CCDC88C,CCL5,CCNH,CD2,CD2AP,CDKL1,CENPF,CFB,CHAC1,CHRM3,CIC,CLDND1,CLK1,CLK4,CNKSR2,COL12A1,COL1A1,COL21A1,COL3A1,…	309
Organismal Development,Renal and Urological System Development and Function	Development of urinary tract	4.62e-09		0.759	ADAMTS1,ADAMTS16,ADM,AGER,AQP1,AREG,ARL3,ARNTL,BMP2,BMP6,CENPF,COL4A5,EFEMP1,ETV5,FBLN1,GATA3,GDF11,GRHL2,HSPB11,ICAM1,IFT27,IGFBP2,IL11,KL,LCAT,LGALS3,MAPK7,MET,MGP,NDUFS6,PANK1,PTPRF,PYGO2,RDH10,SLIT2,SOX17,TIMP1,TNS2,TP53,VANGL2,WFS1,WNT11,WNT4	43
Embryonic Development,Organ Development,Organismal Development,Renal and Urological System Development and Function,Tissue Development	Formation of kidney	7.85e-09		0.759	ADAMTS1,ADAMTS16,ADM,AGER,AQP1,AREG,ARL3,ARNTL,BMP2,BMP6,CENPF,COL4A5,EFEMP1,ETV5,FBLN1,GATA3,GDF11,GRHL2,HSPB11,ICAM1,IFT27,IGFBP2,IL11,KL,LCAT,LGALS3,MAPK7,MET,MGP,NDUFS6,PANK1,PYGO2,RDH10,SLIT2,SOX17,TIMP1,TNS2,TP53,VANGL2,WFS1,WNT11,WNT4	42
Cancer,Organismal Injury and Abnormalities	Malignant neoplasm of retroperitoneum	5.81e-13		0.745	AAMDC,AATK,ACKR1,ACVR2A,ADAM12,ADAMTS1,ADAMTS12,ADAMTS5,ADGRD1,ADGRE1,ADM,AGER,AGO1,AJUBA,ALOXE3,AMOT,ANKZF1,ANPEP,AREG,ARFGEF3,ARHGEF40,ARID1A,ARNTL,ASPM,ATF3,ATF7,ATG9B,ATP7B,AUNIP,AXIN2,BAZ2A,BCAN,BHLHE40,BMP2,BMP6,BPIFC,BTBD11,BTG3,C8orf82,C9orf152,CA9,CARMIL2,CASP2,CCDC15,CCDC85C,CCDC88C,CCL5,CCN1,CCNO,CENPF,CENPO,CIC,CLK1,COL12A1,COL1A1,COX6B1,CREB3L4,CREM,CST3,CTNNA3,CTSD,DAG1,DCDC1,DHRS7,…	301
Cancer,Hematological Disease,Immunological Disease,Organismal Injury and Abnormalities	Lymphoma	1.85e-09		0.738	ACTA2,ADAMTS12,ADAMTS16,ADAMTS9,ANPEP,AQP1,ARID1A,ATF3,ATF7,ATP13A4,AXIN2,BCAN,BCL6,BTG1,BUB1,C1R,CARMIL2,CASP2,CBX2,CBX4,CCL5,CCN1,CCNH,CD2,CD3E,CDCA7,CENPF,CHRM3,CIC,CLK1,COL12A1,COL1A1,COL3A1,COL4A5,CREM,CST3,DNM3,DNMT3A,ELOC,ENPEP,EPDR1,EPHA3,EXOSC6,FADD,FAM171A2,FASN,FBXW7,FCAMR,FERMT1,FKBP9,GATA3,GJA1,GNAI1,GPX7,GREB1,GSN,GTF2I,H1-2,HCFC1,HK2,HMGA1,HS3ST1,IAPP,ICAM1,IGFBP3,IGFBP7,IGSF3,IL4I…	164
Organismal Injury and Abnormalities	Wound	1.13e-06		0.726	ACTA2,ADM,AGER,AJUBA,AQP1,ARNTL,CFB,COL1A1,COL3A1,GDF11,GJA1,GSN,HOXA3,ICAM1,JUNB,LGALS3,MAP3K1,MET,MSX2,MYB,NOTCH1,NRG1,PENK,PLEC,POSTN,PTGES,SERPINE1,THBS1,THBS2,TNFRSF1B,TP53,VANGL2	32
Cancer,Organismal Injury and Abnormalities	Extraadrenal retroperitoneal tumor	7.98e-13		0.706	A2M,AAMDC,AATK,ACKR1,ACVR2A,ADAM12,ADAMTS1,ADAMTS12,ADAMTS5,ADAMTS9,ADGRD1,ADGRE1,ADM,AGER,AGO1,AJUBA,ALOXE3,AMOT,ANKZF1,ANPEP,AREG,ARFGEF3,ARHGEF40,ARID1A,ARNTL,ASPM,ATF3,ATF7,ATG9B,ATP7B,AUNIP,AXIN2,BAZ2A,BCAN,BHLHE40,BLK,BMP2,BMP6,BPIFC,BTBD11,BTG3,C1orf54,C8orf82,C9orf152,CA9,CARMIL2,CASP2,CCDC15,CCDC85C,CCDC88C,CCL5,CCN1,CCNO,CENPF,CENPO,CIC,CLK1,COL12A1,COL1A1,COX6B1,CREB3L4,CREM,CST3,CTNNA…	324
Cancer,Organismal Injury and Abnormalities	Pelvic tumor	5.41e-26		0.676	A2M,AATK,ABHD12B,ABHD2,ACER2,ACKR1,ACOT13,ACTA2,ACVR2A,ADAM12,ADAMTS1,ADAMTS12,ADAMTS16,ADAMTS4,ADAMTS5,ADAMTS9,ADD3,ADGRD1,ADGRE1,ADM,ADPRH,AGER,AGO1,AHDC1,AHI1,AJUBA,ALDH1L1,ALDH3B2,ALKAL2,ALOXE3,AMOT,ANKFY1,ANKS1A,ANPEP,AOC1,AOPEP,AQP1,ARFGEF3,ARHGEF40,ARHGEF9,ARID1A,ARL4A,ARNTL,ASPM,ATF3,ATG9B,ATP13A4,ATP2A3,ATP6V1A,ATP7B,ATP9A,AXIN2,B3GLCT,B4GALNT4,BAIAP2L2,BAZ2A,BCAN,BCL6,BDKRB1,BEND3,BEX3,…	621
Cellular Development,Connective Tissue Development and Function,Tissue Development	Differentiation of connective tissue cells	8.34e-13		0.674	A2M,AAMDC,ACTA2,ACVR2A,ADAMTS12,ADM,AGER,ALOXE3,AREG,ARID5A,ARL4A,ARNTL,ATF3,AXIN2,BCL6,BMP2,BMP6,CCL5,CCN1,CEBPD,COL3A1,CSRNP1,CST3,DDIT3,DUSP1,EFEMP1,EPHB4,FBLIM1,FBXW7,FOXA2,GATA3,GDF11,GJA1,GSN,HCST,HMGA1,HSPG2,IAPP,IGFBP2,IGFBP3,IHH,IL11,JARID2,JUNB,KITLG,KL,KLF16,LGALS3,LMCD1,LRG1,LRP6,MGP,mir-214,MITF,MMP11,MSX2,NFATC2,NFIB,NOTCH1,NPY,NR1D1,NR2F1,NR4A3,NRG1,OSR2,PIM1,PLAUR,POSTN,POU5F1,PRD…	89
Cancer,Organismal Injury and Abnormalities	Pelvic cancer	1.81e-24		0.673	A2M,AATK,ABHD12B,ABHD2,ACER2,ACOT13,ACTA2,ACVR2A,ADAM12,ADAMTS1,ADAMTS12,ADAMTS16,ADAMTS4,ADAMTS5,ADAMTS9,ADD3,ADGRD1,ADGRE1,ADM,ADPRH,AGER,AGO1,AHDC1,AHI1,AJUBA,ALDH1L1,ALDH3B2,ALKAL2,ALOXE3,AMOT,ANKFY1,ANKS1A,ANPEP,AOC1,AOPEP,AQP1,ARFGEF3,ARHGEF40,ARHGEF9,ARID1A,ARL4A,ARNTL,ASPM,ATF3,ATG9B,ATP13A4,ATP2A3,ATP6V1A,ATP7B,ATP9A,AXIN2,B3GLCT,B4GALNT4,BAIAP2L2,BAZ2A,BCAN,BCL6,BDKRB1,BEND3,BEX3,BHLHE4…	610
Cell Death and Survival,Organismal Injury and Abnormalities	Cell death of epithelial cells	1.06e-06		0.671	ARID1A,ATF3,ATF7,ATP7B,BCL6,BMP6,CASP2,CEBPD,CENPF,CIDEC,CYP2E1,CYP7A1,DDIT3,FADD,FASN,FBXW7,GRHL2,GSN,HIPK2,HK2,IAPP,ICAM1,IGFBP3,IL11,IL1RN,ITPR3,KL,LGALS3,MAP3K1,MAP3K8,MAPKAPK3,MEIS2,MET,MITF,MSX2,MYB,MYCN,NOTCH1,NOX4,NR4A3,PAWR,PIM1,PLAUR,PLK3,PPP1R15A,PRKCD,PRKCI,PRNP,RGS16,RGS4,RNF186,SCD,SERPINE1,SGPP2,SH3RF1,TGFB1I1,TIMP1,TNFRSF19,TNFRSF1B,TP53,UNC5B	61
Cancer,Hematological Disease,Organismal Injury and Abnormalities	Myelodysplastic syndrome or leukemia	2.14e-06		0.662	AATK,ABHD12B,ACKR1,ADAMTS12,ADAMTS16,ADAMTS5,ADAMTS9,ADD3,ADGRD1,AGER,AHI1,ALOXE3,AMOT,ANKFY1,ANKS1A,ANPEP,ARHGEF9,ARID1A,ARNTL,ATP13A4,ATP1B1,ATP6V1A,AXIN2,B3GLCT,BAZ2A,BCL6,BPIFC,BTG1,C14orf28,C4A/C4B,CA9,CD2,CD3E,CENPF,CIC,CLDN5,COL12A1,COL1A1,COL4A5,CPT1B,CYP2E1,DAGLA,DCDC1,DHDH,DIPK2A,DNAJC5,DNMT3A,DUSP1,DUSP11,EGFLAM,EML5,ENPEP,EPDR1,EPHA3,EPHB4,ETV5,FAM167A,FAM217A,FAM83H,FANCD2,FBLN1,FBXW…	209
Cancer,Hematological Disease,Immunological Disease,Organismal Injury and Abnormalities	Leukemia	2.62e-06		0.662	AATK,ABHD12B,ACKR1,ADAMTS12,ADAMTS16,ADAMTS5,ADAMTS9,ADD3,ADGRD1,AGER,AHI1,ALOXE3,AMOT,ANKFY1,ANKS1A,ANPEP,ARHGEF9,ARID1A,ARNTL,ATP13A4,ATP1B1,ATP6V1A,AXIN2,B3GLCT,BAZ2A,BCL6,BPIFC,BTG1,C14orf28,C4A/C4B,CA9,CD2,CD3E,CENPF,CIC,CLDN5,COL12A1,COL1A1,COL4A5,CPT1B,CYP2E1,DAGLA,DHDH,DNAJC5,DNMT3A,DUSP1,DUSP11,EGFLAM,EML5,ENPEP,EPDR1,EPHA3,EPHB4,ETV5,FAM167A,FAM217A,FAM83H,FANCD2,FBLN1,FBXW7,FCAMR,FGL1,…	203
Cancer,Organismal Injury and Abnormalities	Head and neck cancer	5e-46		0.627	A2M,AAMDC,AATK,ABHD12B,ABHD2,ACER2,ACTA2,ACVR2A,ADAM12,ADAM33,ADAMTS1,ADAMTS12,ADAMTS16,ADAMTS4,ADAMTS5,ADAMTS9,ADD3,ADGRD1,ADGRE1,ADGRL1,ADM,ADPRH,AGER,AGO1,AHDC1,AHI1,AJUBA,ALDH1L1,ALDH3B2,ALKAL2,ALOXE3,AMOT,ANKFY1,ANKRD2,ANKS1A,ANKZF1,ANPEP,AOC1,AOPEP,AQP1,AREG,ARFGEF3,ARHGEF40,ARHGEF9,ARID1A,ARID5A,ARL4A,ARNTL,ASPM,ATF7,ATG9B,ATOH8,ATP13A4,ATP1B1,ATP2A3,ATP6V1A,ATP6V1C2,ATP7B,ATP9A,AXIN2,B3GL…	776
Cancer,Gastrointestinal Disease,Organismal Injury and Abnormalities	Pancreatobiliary adenocarcinoma	5.21e-07		0.619	AATK,ACKR1,ACVR2A,ADAM12,ADAMTS12,ADAMTS5,ADGRD1,AGO1,ALOXE3,AMOT,ANKS1A,ANKZF1,ANPEP,AREG,ARHGEF40,ARID1A,ARNTL,ATP7B,AUNIP,BAZ2A,BCAN,BMP2,C8orf82,C9orf152,CARMIL2,CCDC15,CCDC85C,CCDC88C,CCL5,CCN1,CENPF,CENPO,CIC,CLK1,COL12A1,COL1A1,COL21A1,CREB3L4,CTNNA3,CTSD,DAG1,DCDC1,DDX54,DNAJC16,DNAJC6,DNM3,DPF1,DUOX2,EDRF1,EMID1,ENOX1,EPHA3,ETV5,FASN,FBLN5,FBXW7,FGL1,FLNB,FOCAD,FOXA2,FREM2,FRMD4B,GALNT15…	208
Cancer,Hematological Disease,Organismal Injury and Abnormalities	Hematologic cancer of cells	5.41e-13		0.616	AATK,ABHD12B,ACTA2,ADAMTS12,ADAMTS16,ADAMTS9,ADD3,ADGRD1,AMOT,ANKS1A,ANPEP,AQP1,ARID1A,ATF3,ATF7,ATP13A4,ATP1B1,AXIN2,BAZ2A,BCAN,BCL6,BTG1,BUB1,C14orf28,C1R,CARMIL2,CASP2,CBX2,CBX4,CCL5,CCN1,CCNH,CD2,CD3E,CDCA7,CENPF,CHRM3,CIC,CLK1,COL12A1,COL1A1,COL3A1,COL4A5,CREM,CST3,DAGLA,DNM3,DNMT3A,DUSP1,DUSP11,EGFLAM,ELOC,ENPEP,EPDR1,EPHA3,EXOSC6,FADD,FAM167A,FAM171A2,FAM83H,FASN,FBLN1,FBXW7,FCAMR,FERMT1,F…	239
Cancer,Organismal Injury and Abnormalities,Reproductive System Disease	Breast or ovarian carcinoma	3.13e-15		0.599	AAMDC,ABHD12B,ABHD14A,ABHD2,ACKR1,ACOT13,ACTA2,ACVR2A,ADAMTS1,ADAMTS12,ADAMTS4,ADAMTS5,ADAMTS9,ADGRD1,ADPRH,AHDC1,AJUBA,ALDH1L1,ALOXE3,AMOT,ANPEP,AOPEP,AQP1,AREG,ARHGEF40,ARID1A,ARNTL,ASPM,ATG9B,ATP7B,AXIN2,BCL6,BLK,BLOC1S1,BMP6,BTBD11,BUB1,C17orf49,C1orf54,C4A/C4B,C7orf31,CACUL1,CASP2,CBX2,CCN1,CDC42BPG,CDKL1,CENPF,CEP85,CHRM3,CIC,CIR1,CLK1,CLK4,CNKSR2,COL12A1,COL1A1,COL21A1,COL3A1,CTNNA3,CTSD,C…	322
Cancer,Organismal Injury and Abnormalities,Reproductive System Disease	Breast carcinoma	1.85e-14		0.599	AAMDC,ABHD14A,ACKR1,ACOT13,ACTA2,ACVR2A,ADAMTS1,ADAMTS4,ADAMTS5,ADAMTS9,ADGRD1,ADPRH,AHDC1,AJUBA,ALDH1L1,AMOT,ANPEP,AOPEP,AQP1,AREG,ARHGEF40,ARID1A,ARNTL,ATG9B,ATP7B,AXIN2,BCL6,BLK,BLOC1S1,BMP6,BTBD11,BUB1,C17orf49,C1orf54,CACUL1,CASP2,CBX2,CCN1,CDC42BPG,CDKL1,CENPF,CIC,CIR1,CLK1,CLK4,CNKSR2,COL12A1,COL1A1,CTNNA3,CTSD,CTSZ,DAAM2,DCDC2,DDIT3,DHRS3,DNAJC6,DNMT3A,EFEMP1,ELOC,EML5,ENDOD1,EPDR1,EPHA3,…	247
Cell Death and Survival	Cell survival	2.59e-10		0.595	A2M,ACER2,ACVR2A,ADAMTS1,ADM,AGER,AREG,ARID1A,ATF3,ATP6V1A,ATP7B,BCL6,BEX3,BHLHE40,BLK,BMP2,BMP6,BUB1,C4A/C4B,CA9,CASP2,CCL5,CCN1,CD2AP,CD3E,CEBPD,CIC,COL1A1,CST3,CTSD,DCDC2,DDIT3,DUSP1,EMC4,EPB41L2,EPDR1,EPHB4,ETV5,FADD,FAM120A,FANCD2,FASN,FTH1,FTL,GATA3,GDF11,GFRA4,GJA1,GLRX2,GMFG,GPC1,GPT2,HIPK2,HK2,HMGA1,HOPX,HTRA3,IAPP,ICAM1,IGFBP2,IGFBP3,IGFBP7,IL11,IL1RN,IL5,ITGB1BP1,ITPR3,KIF11,KIF1A,KIF1…	170
Cancer,Hematological Disease,Immunological Disease,Organismal Injury and Abnormalities	Lymphocytic cancer	1.01e-13		0.584	AATK,ABHD12B,ACTA2,ADAMTS12,ADAMTS16,ADAMTS9,ADD3,ADGRD1,AMOT,ANKS1A,ANPEP,AQP1,ARID1A,ATF3,ATF7,ATP13A4,ATP1B1,AUNIP,AXIN2,BAZ2A,BCAN,BCL6,BPIFC,BTG1,BUB1,C14orf28,C1R,CARMIL2,CASP2,CBX2,CBX4,CCDC88C,CCL5,CCN1,CCNH,CD2,CD3E,CDCA7,CEBPD,CENPF,CHRM3,CIC,CLK1,CNKSR2,COL12A1,COL1A1,COL3A1,COL4A5,CREM,CST3,DAGLA,DNM3,DNMT3A,DUSP1,DUSP11,EGFLAM,ELOC,ENPEP,EPDR1,EPHA3,EPSTI1,EXOSC6,FADD,FAM120A,FAM167A…	270
Cancer,Hematological Disease,Organismal Injury and Abnormalities	Malignant lymphocytic neoplasm	1.01e-13		0.584	AATK,ABHD12B,ACTA2,ADAMTS12,ADAMTS16,ADAMTS9,ADD3,ADGRD1,AMOT,ANKS1A,ANPEP,AQP1,ARID1A,ATF3,ATF7,ATP13A4,ATP1B1,AUNIP,AXIN2,BAZ2A,BCAN,BCL6,BPIFC,BTG1,BUB1,C14orf28,C1R,CARMIL2,CASP2,CBX2,CBX4,CCDC88C,CCL5,CCN1,CCNH,CD2,CD3E,CDCA7,CEBPD,CENPF,CHRM3,CIC,CLK1,CNKSR2,COL12A1,COL1A1,COL3A1,COL4A5,CREM,CST3,DAGLA,DNM3,DNMT3A,DUSP1,DUSP11,EGFLAM,ELOC,ENPEP,EPDR1,EPHA3,EPSTI1,EXOSC6,FADD,FAM120A,FAM167A…	270
Cancer,Organismal Injury and Abnormalities	Lymphoid cancer	3.86e-14		0.568	AATK,ABHD12B,ACTA2,ADAM12,ADAMTS12,ADAMTS16,ADAMTS9,ADD3,ADGRD1,AMOT,ANKS1A,ANPEP,AQP1,ARID1A,ATF3,ATF7,ATP13A4,ATP1B1,AUNIP,AXIN2,BAZ2A,BCAN,BCL6,BPIFC,BTG1,BUB1,C14orf28,C1R,CARMIL2,CASP2,CBX2,CBX4,CCDC88C,CCL5,CCN1,CCNH,CD2,CD3E,CDCA7,CEBPD,CENPF,CHRM3,CIC,CLK1,CNKSR2,COL12A1,COL1A1,COL3A1,COL4A5,CREM,CST3,DAGLA,DNM3,DNMT3A,DUSP1,DUSP11,EGFLAM,ELOC,ENPEP,EPDR1,EPHA3,EPSTI1,EXOSC6,FADD,FAM120A,…	273
Cancer,Neurological Disease,Organismal Injury and Abnormalities	Central nervous system cancer	3.46e-18		0.562	A2M,AATK,ABHD12B,ABHD14A,ABHD2,ACKR1,ACTA2,ACVR2A,ADAM12,ADAM33,ADAMTS1,ADAMTS12,ADAMTS16,ADAMTS4,ADAMTS5,ADAMTS9,ADGRD1,ADGRE1,ADGRL1,ADM,ADPRH,AGO1,AHDC1,AHI1,AJUBA,ALOXE3,AMOT,ANKFY1,ANKS1A,ANKZF1,ANPEP,AOC1,AQP1,ARFGEF3,ARID1A,ARID5A,ARNTL,ASPM,ATF7,ATG9B,ATP13A4,ATP1B1,ATP2A3,ATP6V1A,ATP6V1C2,ATP7B,ATP9A,AUNIP,AXIN2,B4GALNT4,BAIAP2L2,BAZ2A,BCAN,BCL6,BEND3,BET1,BHLHE40,BLK,BLOC1S1,BMP6,BPIFC,…	533
Cardiovascular System Development and Function,Organismal Development	Vasculogenesis	1.32e-11		0.557	ADAMTS1,ADM,AGER,AMOT,ANPEP,ARNTL,ATF3,ATOH8,BMP2,BMP6,CBX2,CCN1,CD3E,CEBPD,CFB,CHD7,COL1A1,COL3A1,CST3,DDIT3,EDNRB,EPHB4,FBLN1,FBLN5,FBXW7,GJA1,GPC1,GSN,HIPK2,HK2,HOXB3,HSPG2,ICAM1,IGFBP2,IGFBP3,IGFBP7,IHH,IL1RN,ILF3,ITGA9,ITGB1BP1,JUNB,KLK1,KNG1,LGALS3,LMCD1,LRG1,LRP6,MAPK7,MEGF8,MET,MGP,NAB2,NDNF,NOSTRIN,NOTCH1,NOX4,NPY,NR4A3,NRG1,NRP2,OXT,PDGFD,PIGF,PIK3C2B,PIM1,PIM3,PLAUR,PLXNB3,POSTN,PPP1R1…	104
Cellular Movement,Skeletal and Muscular System Development and Function	Migration of smooth muscle cells	8.85e-07		0.549	ACKR1,ADM,AGER,ATF3,BMP2,CCL5,CCN1,COL1A1,DUSP1,FBLN5,GJA1,GNAQ,IGFBP2,ILF3,PLAUR,POSTN,POU5F1,PRKCD,PTPRF,SERPINE1,TFPI,THBS1,TIMP1,TYK2	24
Cellular Movement,Skeletal and Muscular System Development and Function	Migration of muscle cells	4.67e-07		0.549	ACKR1,ADM,AGER,ATF3,BMP2,CCL5,CCN1,COL1A1,DUSP1,FBLN5,GJA1,GNAQ,IGFBP2,ILF3,ITGB1BP1,MET,PLAUR,POSTN,POU5F1,PRKCD,PTPRF,SERPINE1,TFPI,THBS1,TIMP1,TYK2	26
Cell Death and Survival	Cell viability	2.35e-10		0.548	A2M,ACER2,ACVR2A,ADAMTS1,ADM,AGER,AREG,ARID1A,ATF3,ATP6V1A,ATP7B,BCL6,BHLHE40,BLK,BMP2,BMP6,BUB1,CA9,CASP2,CCL5,CCN1,CD2AP,CD3E,CEBPD,CIC,COL1A1,CST3,CTSD,DCDC2,DDIT3,DUSP1,EMC4,EPB41L2,EPDR1,EPHB4,FADD,FAM120A,FANCD2,FASN,FTH1,GATA3,GDF11,GFRA4,GJA1,GLRX2,GMFG,GPC1,GPT2,HIPK2,HK2,HMGA1,HOPX,HTRA3,IAPP,ICAM1,IGFBP2,IGFBP3,IGFBP7,IL11,IL1RN,IL5,ITGB1BP1,ITPR3,KIF11,KIF1A,KIF1B,KITLG,KNL1,KPNB1,LGA…	164
Gene Expression	Transcription of DNA	8.37e-08		0.548	AAMDC,ACVR2A,AGO1,AHI1,AJUBA,ANKRD2,ARID1A,ARID5A,ARNTL,ATF3,ATF7,ATOH8,BCL6,BEND3,BHLHE40,BMP2,BMP6,CBX2,CBX4,CBX6,CCN1,CCNH,CEBPD,CENPF,CHD7,CIC,CIR1,COL1A1,CREB3L4,CREM,CSRNP1,DDIT3,DNMT3A,EDNRB,EDRF1,EFEMP1,ELOC,ETV5,FADD,FBLN5,FOXA2,FOXP4,GATA3,GRHL2,H1-2,HCFC1,HES2,HIPK2,HMBOX1,HMGA1,HOPX,HOXB3,HOXD13,IFRD1,IFT172,IHH,IL11,IL4I1,IL5,ILF3,ITGB1BP1,JARID2,JUNB,KMT2D,LMCD1,LRP6,MAP3K1,MAPK7,MA…	140
Cell Death and Survival,Organismal Injury and Abnormalities	Cell death of tumor cell lines	2.01e-10		0.542	AATK,ACER2,ADAMTS12,ADAMTS16,ADM,AGER,AGO1,ALDH1L1,AREG,ARID1A,ATF3,AVPI1,AXIN2,BCL6,BHLHE40,BMP2,BMP6,BTG1,BTG3,BUB1,CASP2,CBX2,CCN1,CDR2L,CEBPD,CENPF,COL1A1,COX6B1,CREM,CTSD,CYP2E1,DDIT3,DNMT3A,DUSP1,EFEMP1,ELOC,EPDR1,EPHB4,EVA1C,FADD,FADS1,FASN,FBLN1,FIS1,FLNB,FOXA2,FTH1,G0S2,GAS1,GJA1,GNE,GNL1,GPC1,GPT2,GPX7,GRHL2,GSN,HCAR1,HCFC1,HCST,HIPK2,HK2,HMGA1,HPN,HSPB11,HTRA3,IAPP,IFRD1,IGFBP2,IGFBP3,…	175
Cell-To-Cell Signaling and Interaction	Interaction of tumor cell lines	4.46e-06		0.528	ADAM12,ADD3,ARID1A,BCAN,CCN1,CTNNA3,CTSZ,DAG1,DIPK2A,EFEMP1,ETV5,FASN,FBLIM1,FBLN5,GATA3,GJA1,GMFG,GPR171,ICAM1,IGFBP3,ITGA9,JUNB,KITLG,KNG1,LGALS3,MAP3K8,MAPK7,MET,NOSTRIN,NOTCH1,NOX4,NRG1,PIGR,PLAUR,PLEKHA2,PRNP,RHOU,SERPINE1,SLC34A2,SLIT2,SPDEF,TCIM,TGFB1I1,THBS1,TNFRSF8,TYK2,UCHL1,UTRN,VEGFD,ZAP70	50
Cell Death and Survival	Cell viability of tumor cell lines	5.05e-09		0.526	ACER2,ACVR2A,ADAMTS1,AGER,AREG,ARID1A,ATF3,ATP6V1A,ATP7B,BCL6,BHLHE40,BLK,BMP2,CA9,CASP2,CD3E,CEBPD,CIC,COL1A1,CTSD,DCDC2,DUSP1,EPB41L2,EPDR1,EPHB4,FADD,FAM120A,FASN,FTH1,GMFG,GPC1,GPT2,HIPK2,HK2,HMGA1,HOPX,HTRA3,IAPP,IGFBP2,IGFBP3,IGFBP7,IL1RN,IL5,ITPR3,KIF11,KIF1A,KITLG,KNL1,KPNB1,LGALS3,LMNB1,LOC102724594/U2AF1,MAP3K1,MAP3K15,MAP3K8,MAPK7,MCOLN1,MET,MITF,MRAS,MYB,MYCN,NACC1,NFE2L3,NOTCH1,NOX4,…	115
Molecular Transport	Quantity of metal ion	9.75e-06		0.518	A2M,ACKR1,ADAMTS1,ADM,AQP1,BDKRB1,CCL5,CD2,CD3E,CHRM3,EDNRB,FXYD4,GNA14,GNAQ,GSN,HOXA3,IAPP,ICAM1,IGFBP7,IL1RN,ITPR3,KL,KNG1,MARCKSL1,MGP,NPFF,NPY,NRN1,OXT,PDCD5,PLAUR,PPP1R13L,PRLR,PRNP,PTGER3,RANBP9,RARRES2,RGS1,RGS2,RHCG,S100A1,SFTPD,SLC4A4,TNNC1,TP53,TRPM8,VAV2,WFS1	48
Cancer,Hematological Disease,Immunological Disease,Organismal Injury and Abnormalities	Tumorigenesis of lymphocytes	4.69e-12		0.516	AATK,ABHD12B,ACTA2,ADAMTS12,ADAMTS16,ADAMTS9,ADD3,AMOT,ANKS1A,ANPEP,AQP1,ARID1A,ATF3,ATF7,ATP13A4,ATP1B1,AUNIP,AXIN2,BAZ2A,BCAN,BCL6,BTG1,BUB1,C14orf28,C1R,CARMIL2,CASP2,CBX2,CBX4,CCL5,CCN1,CCNH,CD2,CD3E,CDCA7,CEBPD,CENPF,CHRM3,CIC,CLK1,CNKSR2,COL12A1,COL1A1,COL3A1,COL4A5,CREM,CST3,DAGLA,DNM3,DNMT3A,DUSP1,DUSP11,EGFLAM,ELOC,ENPEP,EPDR1,EPHA3,EPSTI1,EXOSC6,FADD,FAM120A,FAM167A,FAM171A2,FAM83H,FANC…	240
Cancer,Hematological Disease,Immunological Disease,Organismal Injury and Abnormalities	Neoplasia of leukocytes	1.56e-13		0.514	AATK,ABHD12B,ACTA2,ADAMTS12,ADAMTS16,ADAMTS9,ADD3,ADGRD1,AMOT,ANKS1A,ANPEP,AQP1,ARID1A,ATF3,ATF7,ATP13A4,ATP1B1,AUNIP,AXIN2,BAZ2A,BCAN,BCL6,BTG1,BUB1,C14orf28,C1R,C4A/C4B,CARMIL2,CASP2,CBX2,CBX4,CCL5,CCN1,CCNH,CD2,CD3E,CDCA7,CEBPD,CENPF,CHRM3,CIC,CLK1,CNKSR2,COL12A1,COL1A1,COL3A1,COL4A5,CREM,CST3,DAGLA,DNM3,DNMT3A,DUSP1,DUSP11,EGFLAM,ELOC,ENPEP,EPDR1,EPHA3,EPSTI1,EXOSC6,FADD,FAM120A,FAM167A,FAM17…	255
Gene Expression	Transcription	1.38e-10		0.495	A2M,AAMDC,ACVR2A,AGER,AGO1,AHI1,AJUBA,ANKRD2,ARID1A,ARID5A,ARNTL,ASPM,ATF3,ATF7,ATOH8,ATP1B1,BAZ2A,BCL6,BEND3,BHLHE40,BMP2,BMP6,BTG1,BTG3,C4A/C4B,CBX2,CBX4,CBX6,CCL5,CCN1,CCNH,CD3E,CEBPD,CENPF,CHD7,CIC,CIR1,CLDN5,COL1A1,CREB3L4,CREM,CSRNP1,CYP7A1,DDIT3,DNMT3A,DUSP1,EDNRB,EDRF1,EFEMP1,ELOC,ETV5,FADD,FBLN5,FBXW7,FERMT1,FOXA2,FOXP4,FXYD1,GATA3,GJA1,GNAQ,GRHL2,GSN,GTF2I,H1-2,HCFC1,HES2,HIPK2,HMBOX1,H…	200
Cell Death and Survival,Organismal Injury and Abnormalities	Necrosis of epithelial tissue	4.68e-07		0.465	ADAMTS1,ADM,AGER,ARID1A,ATF3,ATF7,ATP7B,BCL6,BMP6,CASP2,CEBPD,CENPF,CIDEC,CYP2E1,CYP7A1,DDIT3,FADD,FASN,FBXW7,GATA3,GRHL2,GSN,HIPK2,HK2,IAPP,ICAM1,IGFBP3,IL11,IL1RN,ITPR3,KL,KNG1,LGALS3,MAP3K1,MAP3K8,MAPK7,MAPKAPK3,MEIS2,MET,MITF,MSX2,MYB,MYCN,NOTCH1,NOX4,NR4A3,NRG1,PAWR,PIM1,PLAUR,PLK3,PPP1R15A,PRKCD,PRKCI,PRNP,RGS16,RGS4,RNF186,SCD,SERPINA3,SERPINE1,SGPP2,SH3RF1,TGFB1I1,THBS1,TIMP1,TNFRSF19,TNF…	70
Cancer,Gastrointestinal Disease,Organismal Injury and Abnormalities	Upper gastrointestinal tract tumor	2.18e-15		0.458	A2M,ACVR2A,ADAM12,ADAMTS1,ADAMTS12,ADAMTS16,ADAMTS4,ADAMTS5,ADAMTS9,ADD3,ADGRD1,ADGRE1,ADGRL1,AGO1,AHDC1,AHI1,ALOXE3,ANKRD2,ANKS1A,ANKZF1,ANPEP,AOC1,AREG,ARFGEF3,ARHGEF40,ARHGEF9,ARID1A,ARNTL,ASPM,ATG9B,ATP13A4,ATP2A3,ATP6V1A,ATP6V1C2,ATP9A,AXIN2,B3GLCT,B4GALNT4,BCAN,BCL6,BDKRB1,BEND3,BEX3,BLK,BMP6,BTBD11,BTG1,C14orf28,C1orf54,C1R,C4A/C4B,C7orf31,CA9,CARMIL2,CASP2,CBX6,CCDC15,CCDC152,CCDC73,CCN1,…	408
Cancer,Hematological Disease,Organismal Injury and Abnormalities	Myeloid or lymphoid neoplasm	1.09e-12		0.456	AATK,ABHD12B,ACKR1,ACTA2,ADAMTS12,ADAMTS16,ADAMTS5,ADAMTS9,ADD3,ADGRD1,AGER,AHI1,ALOXE3,AMOT,ANKFY1,ANKS1A,ANPEP,AQP1,ARHGEF9,ARID1A,ARNTL,ATF3,ATF7,ATP13A4,ATP1B1,ATP6V1A,AUNIP,AXIN2,B3GLCT,BAZ2A,BCAN,BCL6,BMP2,BMP6,BPIFC,BTG1,BUB1,C14orf28,C1R,C4A/C4B,CA9,CARMIL2,CASP2,CBX2,CBX4,CCDC88C,CCL5,CCN1,CCNH,CD2,CD3E,CDCA7,CEBPD,CENPF,CHRM3,CIC,CLK1,CNKSR2,COL12A1,COL1A1,COL3A1,COL4A5,CPT1B,CREM,CST3,…	333
Cancer,Organismal Injury and Abnormalities,Reproductive System Disease	Breast or ovarian cancer	3.86e-22		0.431	AAMDC,ABHD12B,ABHD14A,ABHD2,ACKR1,ACOT13,ACTA2,ACVR2A,ADAM12,ADAMTS1,ADAMTS12,ADAMTS4,ADAMTS5,ADAMTS9,ADGRD1,ADPRH,AGER,AHDC1,AJUBA,ALDH1L1,ALKAL2,ALOXE3,AMOT,ANPEP,AOC1,AOPEP,AQP1,AREG,ARHGEF40,ARID1A,ARNTL,ASPM,ATF3,ATG9B,ATP7B,AXIN2,BCL6,BHLHE40,BLK,BLOC1S1,BMP6,BTBD11,BUB1,C17orf49,C1orf54,C4A/C4B,C7orf31,CA9,CACUL1,CASP2,CBX2,CBX4,CCN1,CDC42BPG,CDCA7,CDKL1,CEBPD,CENPF,CEP85,CFB,CHRM3,CIC,CIR…	393
Cancer,Organismal Injury and Abnormalities	Multiple cancers	1.1e-21		0.431	AAMDC,ABHD12B,ABHD14A,ABHD2,ACKR1,ACOT13,ACTA2,ACVR2A,ADAM12,ADAMTS1,ADAMTS12,ADAMTS4,ADAMTS5,ADAMTS9,ADGRD1,ADPRH,AGER,AHDC1,AJUBA,ALDH1L1,ALKAL2,ALOXE3,AMOT,ANPEP,AOC1,AOPEP,AQP1,AREG,ARHGEF40,ARID1A,ARNTL,ASPM,ATF3,ATG9B,ATP7B,AUNIP,AXIN2,BCL6,BHLHE40,BLK,BLOC1S1,BMP6,BTBD11,BUB1,C17orf49,C1orf54,C4A/C4B,C7orf31,CA9,CACUL1,CASP2,CBX2,CBX4,CCL5,CCN1,CDC42BPG,CDCA7,CDKL1,CEBPD,CENPF,CEP85,CFB,CH…	400
Cancer,Organismal Injury and Abnormalities,Reproductive System Disease	Breast cancer	8.08e-22		0.431	AAMDC,ABHD14A,ACKR1,ACOT13,ACTA2,ACVR2A,ADAM12,ADAMTS1,ADAMTS4,ADAMTS5,ADAMTS9,ADGRD1,ADPRH,AGER,AHDC1,AJUBA,ALDH1L1,ALKAL2,AMOT,ANPEP,AOPEP,AQP1,AREG,ARHGEF40,ARID1A,ARNTL,ATF3,ATG9B,ATP7B,AXIN2,BCL6,BHLHE40,BLK,BLOC1S1,BMP6,BTBD11,BUB1,C17orf49,C1orf54,CA9,CACUL1,CASP2,CBX2,CBX4,CCN1,CDC42BPG,CDCA7,CDKL1,CEBPD,CENPF,CHRM3,CIC,CIR1,CLK1,CLK4,CNKSR2,COL12A1,COL1A1,COX6B1,CTNNA3,CTSD,CTSZ,CYP2E1,D…	320
Cancer,Hematological Disease,Organismal Injury and Abnormalities	Hematologic cancer	3.09e-12		0.413	AATK,ABHD12B,ACKR1,ACTA2,ADAMTS12,ADAMTS16,ADAMTS5,ADAMTS9,ADD3,ADGRD1,AGER,AHI1,ALOXE3,AMOT,ANKFY1,ANKS1A,ANPEP,AQP1,ARHGEF9,ARID1A,ARNTL,ATF3,ATF7,ATP13A4,ATP1B1,ATP6V1A,AUNIP,AXIN2,B3GLCT,BAZ2A,BCAN,BCL6,BPIFC,BTG1,BUB1,C14orf28,C1R,C4A/C4B,CA9,CARMIL2,CASP2,CBX2,CBX4,CCDC88C,CCL5,CCN1,CCNH,CD2,CD3E,CDCA7,CEBPD,CENPF,CHRM3,CIC,CLDN5,CLK1,CNKSR2,COL12A1,COL1A1,COL3A1,COL4A5,CPT1B,CREM,CST3,CYP2…	329
Hematological Disease,Immunological Disease,Organismal Injury and Abnormalities	Lymphoproliferative disorder	4.42e-14		0.408	AATK,ABHD12B,ACTA2,ADAMTS12,ADAMTS16,ADAMTS9,ADD3,ADGRD1,AGER,AMOT,ANKS1A,ANPEP,AQP1,ARID1A,ATF3,ATF7,ATP13A4,ATP1B1,AUNIP,AXIN2,BAZ2A,BCAN,BCL6,BPIFC,BTG1,BUB1,C14orf28,C1R,CARMIL2,CASP2,CBX2,CBX4,CCDC88C,CCL5,CCN1,CCNH,CD2,CD3E,CDCA7,CEBPD,CENPF,CHRM3,CIC,CLK1,CNKSR2,COL12A1,COL1A1,COL3A1,COL4A5,CREM,CST3,DAGLA,DNM3,DNMT3A,DUSP1,DUSP11,EGFLAM,ELOC,ENPEP,EPDR1,EPHA3,EPSTI1,EXOSC6,FADD,FAM120A,FA…	272
Cancer,Hematological Disease,Organismal Injury and Abnormalities	Neoplasia of blood cells	1.22e-11		0.407	AATK,ABHD12B,ACKR1,ACTA2,ADAMTS12,ADAMTS16,ADAMTS5,ADAMTS9,ADD3,ADGRD1,AGER,AHI1,ALOXE3,AMOT,ANKFY1,ANKS1A,ANPEP,AQP1,ARHGEF9,ARID1A,ARNTL,ATF3,ATF7,ATP13A4,ATP1B1,ATP6V1A,AUNIP,AXIN2,B3GLCT,BAZ2A,BCAN,BCL6,BMP2,BMP6,BPIFC,BTG1,BUB1,C14orf28,C1R,C4A/C4B,CA9,CARMIL2,CASP2,CBX2,CBX4,CCL5,CCN1,CCNH,CD2,CD3E,CDCA7,CEBPD,CENPF,CHRM3,CIC,CLK1,CNKSR2,COL12A1,COL1A1,COL3A1,COL4A5,CPT1B,CREM,CST3,CYP2E1,D…	316
Molecular Transport	Quantity of metal	1.44e-06		0.404	A2M,ACKR1,ADAMTS1,ADM,AQP1,ATP7B,BDKRB1,BMP2,BMP6,CCL5,CD2,CD3E,CHRM3,EDNRB,FTH1,FTL,FXYD4,GNA14,GNAQ,GSN,HOXA3,IAPP,ICAM1,IGFBP7,IL1RN,ITPR3,KL,KNG1,MARCKSL1,MGP,MT1A,NPFF,NPY,NRN1,OXT,PDCD5,PLAUR,PPP1R13L,PRLR,PRNP,PTGER3,RANBP9,RARRES2,RGS1,RGS2,RHCG,S100A1,SFTPD,SLC25A28,SLC4A4,STEAP3,TNNC1,TP53,TRPM8,VAV2,WFS1	56
Cancer	Cell transformation	4.99e-06		0.403	ADM,AGER,ALKAL2,ATF3,BCL6,BLK,BMP2,CASP2,CCN1,CDCA7,CHRM3,DNMT3A,FTH1,G0S2,GNAQ,GTF2I,HMGA1,IGFBP2,IL1RN,JUNB,LGALS3,MAP3K8,MAPK7,MAPK8IP1,MET,MITF,MRAS,MSX2,MYB,MYCL,MYCN,MYO10,NFATC2,NOTCH1,NRG1,PAWR,PDGFD,PIM1,POU5F1,PPP1R13L,PRKCD,PRKCG,PRKCI,PRLR,RAD9A,RHOU,ROS1,SERPINA3,SRPK1,TCIM,TNFRSF8,TP53,TRIB2,VAV2,WNT11,WNT4	56
Cancer,Organismal Injury and Abnormalities	Lymphohematopoietic cancer	1.97e-12		0.402	AATK,ABHD12B,ACKR1,ACTA2,ADAM12,ADAMTS12,ADAMTS16,ADAMTS5,ADAMTS9,ADD3,ADGRD1,AGER,AHI1,ALOXE3,AMOT,ANKFY1,ANKS1A,ANPEP,AQP1,ARHGEF9,ARID1A,ARNTL,ATF3,ATF7,ATP13A4,ATP1B1,ATP6V1A,AUNIP,AXIN2,B3GLCT,BAZ2A,BCAN,BCL6,BPIFC,BTG1,BUB1,C14orf28,C1R,C4A/C4B,CA9,CARMIL2,CASP2,CBX2,CBX4,CCDC88C,CCL5,CCN1,CCNH,CD2,CD3E,CDCA7,CEBPD,CENPF,CHRM3,CIC,CLDN5,CLK1,CNKSR2,COL12A1,COL1A1,COL3A1,COL4A5,CPT1B,CREM,CS…	331
Lipid Metabolism,Molecular Transport,Small Molecule Biochemistry	Concentration of lipid	8.45e-08		0.391	ACOT13,ADM,ALOXE3,ARNTL,ATF3,ATP7B,BHLHE40,BMP2,CASP2,CFB,CHRM3,CIDEC,CMKLR2,CPT1B,CTSD,CYP2E1,CYP7A1,DAGLA,DHRS3,DUSP1,EDNRB,ELOVL2,FADD,FADS2,FANCD2,FASN,FGL1,FOXA2,G0S2,GCK,GDPD3,GNAQ,GNE,HKDC1,HMGA1,HPN,ICAM1,IFRD1,IGFBP2,IGFBP3,IHH,IL1RN,KITLG,KL,KMT2D,KNG1,LCAT,LGALS3,LHB,LOC102724428/SIK1,MAP3K8,MAPK7,MMP11,MRAS,NCEH1,NPVF,NPY,OXSM,OXT,PANK1,PLA2G1B,PLIN3,PRKCD,PRKCI,PRLR,PRNP,PTGER3,PTGES…	96
Cancer,Gastrointestinal Disease,Organismal Injury and Abnormalities	Pancreatobiliary tumor	9.36e-11		0.379	A2M,AATK,ACKR1,ACVR2A,ADAM12,ADAMTS1,ADAMTS12,ADAMTS5,ADGRD1,ADGRE1,AGER,AGO1,ALOXE3,AMOT,ANKS1A,ANKZF1,ANPEP,AREG,ARHGEF40,ARHGEF9,ARID1A,ARNTL,ASPM,ATG9B,ATP7B,AUNIP,AXIN2,BAZ2A,BBOF1,BCAN,BLK,BMP2,BTBD11,C1orf54,C8orf82,C9orf152,CARMIL2,CCDC15,CCDC73,CCDC85C,CCDC88C,CCL5,CCN1,CENPF,CENPO,CFL2,CHRM3,CIC,CLK1,CLK4,COL12A1,COL1A1,COL21A1,COL4A5,CREB3L4,CREM,CST3,CTNNA3,CTSD,CTSZ,DAG1,DCDC1,DDX54,…	290
Cancer,Gastrointestinal Disease,Organismal Injury and Abnormalities	Pancreaticobiliary neoplasm	9.36e-11		0.379	A2M,AATK,ACKR1,ACVR2A,ADAM12,ADAMTS1,ADAMTS12,ADAMTS5,ADGRD1,ADGRE1,AGER,AGO1,ALOXE3,AMOT,ANKS1A,ANKZF1,ANPEP,AREG,ARHGEF40,ARHGEF9,ARID1A,ARNTL,ASPM,ATG9B,ATP7B,AUNIP,AXIN2,BAZ2A,BBOF1,BCAN,BLK,BMP2,BTBD11,C1orf54,C8orf82,C9orf152,CARMIL2,CCDC15,CCDC73,CCDC85C,CCDC88C,CCL5,CCN1,CENPF,CENPO,CFL2,CHRM3,CIC,CLK1,CLK4,COL12A1,COL1A1,COL21A1,COL4A5,CREB3L4,CREM,CST3,CTNNA3,CTSD,CTSZ,DAG1,DCDC1,DDX54,…	290
Cancer,Hematological Disease,Immunological Disease,Organismal Injury and Abnormalities	Lymphocytic leukemia	5.39e-06		0.372	AATK,ABHD12B,ADAMTS16,ADAMTS9,ADD3,ADGRD1,AMOT,ANKS1A,ANPEP,ARID1A,ATP1B1,BAZ2A,BCL6,BTG1,C14orf28,CD2,CD3E,CIC,COL12A1,COL1A1,COL4A5,DAGLA,DNMT3A,DUSP1,DUSP11,EGFLAM,ENPEP,FAM167A,FAM83H,FBLN1,FBXW7,FCAMR,FGL1,FRMD4B,GATA3,GLRB,GREB1,HK2,HKDC1,HYDIN,IL1RN,IL5,JARID2,KBTBD3,KLHDC7A,KMT2D,LDLRAD3,LMNB1,LOC102724594/U2AF1,LRBA,MOB3B,MRPL51,MT-CO1,MT-CYB,MT-ND1,MT-ND2,MT-ND5,MT-ND6,MXRA5,MYB,MYCN,NA…	118
Cancer,Organismal Injury and Abnormalities	Ductal carcinoma	1.25e-07		0.366	A2M,AATK,ACKR1,ACTA2,ACVR2A,ADAM12,ADAMTS12,ADAMTS5,ADGRD1,AGO1,ALOXE3,AMOT,ANKS1A,ANKZF1,ANPEP,AREG,ARHGEF40,ARHGEF9,ARID1A,ARNTL,ASPM,ATG9B,ATP7B,AUNIP,AXIN2,BAZ2A,BBOF1,BCAN,BCL6,BLK,BMP2,BMP6,BUB1,C8orf82,C9orf152,CARMIL2,CCDC15,CCDC73,CCDC85C,CCL5,CCN1,CDC42BPG,CDKL1,CENPF,CENPO,CFL2,CHRM3,CIC,CIR1,CLK1,CLK4,CNKSR2,COL12A1,COL1A1,COL4A5,CREB3L4,CREM,CTNNA3,DAAM2,DAG1,DCDC1,DDIT3,DHRS3,DNAJC6…	258
Cancer,Hematological Disease,Immunological Disease,Organismal Injury and Abnormalities	B-cell neoplasm	1.81e-07		0.362	AATK,ABHD12B,ADAMTS16,ADAMTS9,ADD3,AMOT,ANKS1A,ANPEP,ARID1A,ATF3,ATP1B1,AUNIP,BAZ2A,BCL6,BTG1,BUB1,C14orf28,CASP2,CBX2,CCL5,CD2,CD3E,CDCA7,CEBPD,CENPF,CIC,CLK1,CNKSR2,COL12A1,COL1A1,COL3A1,COL4A5,CREM,CST3,DAGLA,DNMT3A,DUSP1,DUSP11,EGFLAM,ELOC,ENPEP,EPHA3,EPSTI1,EXOSC6,FADD,FAM120A,FAM167A,FAM83H,FANCD2,FASN,FBLN1,FBXW7,FCAMR,FERMT1,FKBP9,FRMD4B,GLRB,GNAI1,GREB1,GSN,GTF2I,H1-2,HK2,HKDC1,HYDIN,ICA…	183
Cancer,Hematological Disease,Immunological Disease,Organismal Injury and Abnormalities	B cell cancer	1.45e-06		0.362	AATK,ABHD12B,ADD3,ANKS1A,ANPEP,ARID1A,ATF3,ATP1B1,AUNIP,BAZ2A,BCL6,BTG1,BUB1,C14orf28,CASP2,CBX2,CCL5,CD2,CD3E,CDCA7,CEBPD,CENPF,CIC,CLK1,CNKSR2,COL12A1,COL3A1,COL4A5,CREM,CST3,DNMT3A,DUSP1,DUSP11,ELOC,ENPEP,EPHA3,EPSTI1,EXOSC6,FADD,FAM120A,FAM167A,FAM83H,FANCD2,FASN,FBLN1,FBXW7,FCAMR,FERMT1,FKBP9,FRMD4B,GLRB,GNAI1,GREB1,GSN,GTF2I,H1-2,HK2,HKDC1,HYDIN,ICAM1,IGFBP3,IL1RN,IL5,IQGAP3,ISL2,ITPR3,JCHA…	167
Cancer,Organismal Injury and Abnormalities	Metastatic potential	1.01e-05		0.346	ACTA2,ATF3,CST3,FOXA2,GRHL2,HCST,HMGA1,MET,MITF,MSI2,PIK3R3,PRNP,RAG2,TP53,VEGFD	15
Cancer,Gastrointestinal Disease,Organismal Injury and Abnormalities	Gastrointestinal adenocarcinoma	1.87e-27		0.339	A2M,AAMDC,AATK,ABHD2,ACOT13,ACTA2,ACVR2A,ADAM12,ADAM33,ADAMTS1,ADAMTS12,ADAMTS16,ADAMTS4,ADAMTS5,ADAMTS9,ADD3,ADGRD1,ADGRE1,ADGRL1,ADM,AGER,AGO1,AHDC1,AHI1,ALDH1L1,ALOXE3,AMOT,ANKFY1,ANKS1A,ANKZF1,ANPEP,AOC1,AOPEP,AQP1,AREG,ARFGEF3,ARHGEF40,ARHGEF9,ARID1A,ARID5A,ARNTL,ASPM,ATG9B,ATP13A4,ATP1B1,ATP2A3,ATP6V1C2,ATP7B,ATP9A,AUNIP,AXIN2,B3GLCT,B4GALNT4,BAIAP2L2,BAZ2A,BBOF1,BCAN,BCL6,BDKRB1,BEND3,BEX3…	691
Cancer,Gastrointestinal Disease,Organismal Injury and Abnormalities	Large intestine carcinoma	2.01e-29		0.335	A2M,AAMDC,AATK,ABHD2,ACOT13,ACTA2,ACVR2A,ADAM12,ADAM33,ADAMTS1,ADAMTS12,ADAMTS16,ADAMTS4,ADAMTS5,ADAMTS9,ADD3,ADGRD1,ADGRE1,ADGRL1,ADM,AGER,AGO1,AHDC1,AHI1,ALDH1L1,ALOXE3,AMOT,ANKFY1,ANKS1A,ANKZF1,ANPEP,AOC1,AOPEP,AQP1,AREG,ARFGEF3,ARHGEF40,ARHGEF9,ARID1A,ARID5A,ARNTL,ASPM,ATG9B,ATP13A4,ATP1B1,ATP2A3,ATP6V1C2,ATP7B,ATP9A,AUNIP,AXIN2,B3GLCT,B4GALNT4,BAIAP2L2,BAZ2A,BBOF1,BCAN,BCL6,BDKRB1,BEND3,BHLH…	683
Cancer,Gastrointestinal Disease,Organismal Injury and Abnormalities	Colorectal carcinoma	3.11e-13		0.335	A2M,AATK,ABHD2,ACVR2A,ADAM12,ADAMTS1,ADAMTS12,ADAMTS16,ADAMTS4,ADAMTS5,ADAMTS9,ADD3,ADGRE1,ADGRL1,ADM,AHDC1,AHI1,ALDH1L1,AMOT,ANKFY1,ANKS1A,ANPEP,AOC1,AOPEP,AQP1,AREG,ARFGEF3,ARHGEF40,ARID1A,ASPM,ATG9B,ATP13A4,ATP2A3,ATP6V1C2,ATP7B,ATP9A,AUNIP,AXIN2,B3GLCT,B4GALNT4,BAIAP2L2,BAZ2A,BCL6,BEND3,BHLHE40,BMP2,BTBD11,BTG3,BUB1,C14orf28,C1QTNF6,C1R,C7orf31,C9orf152,CACUL1,CAPN5,CARMIL2,CBX2,CBX4,CBX6,CCD…	406
Cell-To-Cell Signaling and Interaction	Adhesion of tumor cell lines	6.39e-06		0.334	ADAM12,ADD3,ARID1A,BCAN,CCN1,CTNNA3,CTSZ,DAG1,EFEMP1,ETV5,FBLN5,GATA3,GMFG,ICAM1,ITGA9,JUNB,KNG1,LGALS3,MAP3K8,MAPK7,MET,NOSTRIN,NOTCH1,NOX4,NRG1,PLAUR,PLEKHA2,PRNP,RHOU,SERPINE1,SLC34A2,SLIT2,SPDEF,TCIM,TGFB1I1,THBS1,UCHL1,UTRN,VEGFD,ZAP70	40
Cancer,Organismal Injury and Abnormalities	Cancer of cells	7.16e-17		0.324	A2M,AATK,ABHD12B,ACTA2,ACVR2A,ADAM12,ADAMTS1,ADAMTS12,ADAMTS16,ADAMTS9,ADD3,ADGRD1,ADGRL1,AGER,AHI1,AJUBA,ALDH1L1,AMOT,ANKFY1,ANKS1A,ANKZF1,ANPEP,AQP1,ARFGEF3,ARHGEF9,ARID1A,ARL4A,ASPM,ATF3,ATF7,ATG9B,ATP13A4,ATP1B1,ATP6V1A,AUNIP,AXIN2,BAZ2A,BCAN,BCL6,BDKRB1,BEND3,BLK,BMP2,BMP6,BTG1,BUB1,C14orf28,C1R,C5orf46,CA9,CAPN5,CARMIL2,CASP2,CBX2,CBX4,CCDC107,CCDC152,CCDC73,CCDC88C,CCL5,CCN1,CCNH,CCNO,CD2,…	452
Cancer,Organismal Injury and Abnormalities,Reproductive System Disease	Genital tract cancer	6.37e-24		0.313	A2M,AATK,ABHD12B,ABHD2,ACER2,ACOT13,ACTA2,ACVR2A,ADAMTS1,ADAMTS12,ADAMTS16,ADAMTS4,ADAMTS5,ADAMTS9,ADD3,ADGRD1,ADGRE1,ADM,ADPRH,AGER,AGO1,AHDC1,AHI1,ALDH1L1,ALDH3B2,ALKAL2,ALOXE3,AMOT,ANKFY1,ANKS1A,AOC1,AOPEP,AQP1,ARFGEF3,ARHGEF40,ARHGEF9,ARID1A,ARL4A,ARNTL,ASPM,ATF3,ATG9B,ATP13A4,ATP2A3,ATP6V1A,ATP7B,ATP9A,AXIN2,B3GLCT,B4GALNT4,BAIAP2L2,BAZ2A,BCAN,BCL6,BDKRB1,BEND3,BEX3,BHLHE40,BLK,BMP2,BMP6,BPI…	577
Gene Expression	Transcription of RNA	2.19e-10		0.303	A2M,AAMDC,ACVR2A,AGER,AGO1,AHI1,AJUBA,ANKRD2,ARID1A,ARID5A,ARNTL,ASPM,ATF3,ATF7,ATOH8,BAZ2A,BCL6,BEND3,BHLHE40,BMP2,BMP6,BTG1,BTG3,CBX2,CBX4,CBX6,CCN1,CCNH,CD3E,CEBPD,CENPF,CHD7,CIC,CIR1,COL1A1,CREB3L4,CREM,CSRNP1,DDIT3,DNMT3A,DUSP1,EDNRB,EDRF1,EFEMP1,ELOC,ETV5,FADD,FBLN5,FBXW7,FOXA2,FOXP4,FXYD1,GATA3,GJA1,GNAQ,GRHL2,GTF2I,H1-2,HCFC1,HES2,HIPK2,HMBOX1,HMGA1,HOPX,HOXB3,HOXD13,IFRD1,IFT172,IHH,IL11…	172
Endocrine System Disorders,Gastrointestinal Disease,Organismal Injury and Abnormalities	Pancreatic lesion	6.85e-09		0.298	A2M,AATK,ACKR1,ACVR2A,ADAM12,ADAMTS1,ADAMTS12,ADAMTS5,ADGRD1,ADGRE1,AGER,AGO1,ALOXE3,AMOT,ANKZF1,ANPEP,AREG,ARHGEF40,ARID1A,ARNTL,ASPM,ATP7B,AUNIP,AXIN2,BAZ2A,BCAN,BLK,BMP2,BTBD11,C1orf54,C8orf82,C9orf152,CARMIL2,CCDC15,CCDC85C,CCDC88C,CCL5,CCN1,CENPF,CENPO,CIC,CLK1,COL12A1,COL1A1,CREB3L4,CST3,CTNNA3,CTSD,CTSZ,DAG1,DCDC1,DNAJC6,DNM3,DNMT3A,DPF1,DUOX2,EDRF1,ENOX1,EPHA3,ERICH6,ETV5,FAM217A,FASN,FBL…	242
Cancer,Organismal Injury and Abnormalities	Lymphoreticular neoplasm	7.67e-10		0.296	ACKR1,ACTA2,ADAMTS12,ADAMTS16,ADAMTS5,ADAMTS9,AGER,AHI1,ALOXE3,AMOT,ANKFY1,ANPEP,AQP1,ARHGEF9,ARID1A,ARNTL,ATF3,ATF7,ATP13A4,ATP1B1,ATP6V1A,AXIN2,B3GLCT,BCAN,BCL6,BMP2,BMP6,BPIFC,BTG1,BUB1,C1R,C4A/C4B,CA9,CARMIL2,CASP2,CBX2,CBX4,CCL5,CCN1,CCNH,CD2,CD3E,CDCA7,CEBPD,CENPF,CHRM3,CIC,CLK1,COL12A1,COL1A1,COL3A1,COL4A5,CPT1B,CREM,CST3,CYP2E1,DCDC1,DHDH,DIPK2A,DNAJC5,DNM3,DNMT3A,EGFLAM,ELOC,EML5,ENPEP,E…	254
Cancer,Endocrine System Disorders,Gastrointestinal Disease,Organismal Injury and Abnormalities	Pancreatic tumor	1.37e-08		0.293	A2M,AATK,ACKR1,ACVR2A,ADAM12,ADAMTS1,ADAMTS12,ADAMTS5,ADGRD1,ADGRE1,AGER,AGO1,ALOXE3,AMOT,ANKZF1,ANPEP,AREG,ARHGEF40,ARID1A,ARNTL,ASPM,ATP7B,AUNIP,AXIN2,BAZ2A,BCAN,BLK,BMP2,BTBD11,C1orf54,C8orf82,C9orf152,CARMIL2,CCDC15,CCDC85C,CCDC88C,CCL5,CCN1,CENPF,CENPO,CIC,CLK1,COL12A1,COL1A1,CREB3L4,CST3,CTNNA3,CTSD,CTSZ,DAG1,DCDC1,DNAJC6,DNM3,DNMT3A,DPF1,DUOX2,EDRF1,ENOX1,EPHA3,ERICH6,ETV5,FAM217A,FASN,FBL…	239
Cancer,Gastrointestinal Disease,Organismal Injury and Abnormalities	Gastrointestinal carcinoma	1.41e-30		0.29	A2M,AAMDC,AATK,ABHD2,ACOT13,ACTA2,ACVR2A,ADAM12,ADAM33,ADAMTS1,ADAMTS12,ADAMTS16,ADAMTS4,ADAMTS5,ADAMTS9,ADD3,ADGRD1,ADGRE1,ADGRL1,ADM,AGER,AGO1,AHDC1,AHI1,ALDH1L1,ALOXE3,AMOT,ANKFY1,ANKRD2,ANKS1A,ANKZF1,ANPEP,AOC1,AOPEP,AQP1,AREG,ARFGEF3,ARHGEF40,ARHGEF9,ARID1A,ARID5A,ARNTL,ASPM,ATG9B,ATP13A4,ATP1B1,ATP2A3,ATP6V1A,ATP6V1C2,ATP7B,ATP9A,AUNIP,AXIN2,B3GLCT,B4GALNT4,BAIAP2L2,BAZ2A,BBOF1,BCAN,BCL6,BD…	724
Cellular Function and Maintenance	Ion homeostasis of cells	9.5e-07		0.285	A2M,ACKR1,ADAMTS1,ADM,AGER,ATP13A4,ATP1B1,ATP2A3,ATP6V1A,ATP6V1G1,ATP7B,BDKRB1,BMP6,C4A/C4B,CCL14,CCL5,CD2,CD3E,CHRM3,EDNRB,FAM20A,FIS1,FTH1,FTL,FXYD1,GCK,GJA1,GNAQ,ITPR3,JUNB,KCNK1,KITLG,KL,KNG1,LRP6,MYB,NKD2,NPFF,NPY,NRG1,ORAI2,OTOP1,OXT,PDE1C,PENK,PIK3C2B,PLA2G1B,POU5F1,PRKCG,PRNP,PTGER3,RGS2,RHCG,S100G,SLC31A2,SLC34A2,SLC39A8,TNFRSF8,TNNI3,TP53,TRPM8,TTC7A,VAV2,WFS1,WNT4,ZAP70	66
Cancer,Organismal Injury and Abnormalities	Head and neck carcinoma	1.13e-43		0.277	A2M,AAMDC,AATK,ABHD12B,ABHD2,ACER2,ACTA2,ACVR2A,ADAM12,ADAM33,ADAMTS1,ADAMTS12,ADAMTS16,ADAMTS4,ADAMTS5,ADAMTS9,ADD3,ADGRD1,ADGRE1,ADGRL1,AGER,AHDC1,AHI1,AJUBA,ALDH1L1,ALDH3B2,ALKAL2,ALOXE3,AMOT,ANKFY1,ANKRD2,ANKS1A,ANKZF1,ANPEP,AOC1,AOPEP,AQP1,AREG,ARFGEF3,ARHGEF40,ARHGEF9,ARID1A,ARID5A,ARL4A,ARNTL,ASPM,ATF7,ATG9B,ATOH8,ATP13A4,ATP1B1,ATP2A3,ATP6V1A,ATP6V1C2,ATP7B,ATP9A,AXIN2,B3GLCT,B4GALNT4,BAI…	754
Cancer,Gastrointestinal Disease,Organismal Injury and Abnormalities	Pancreaticobiliary cancer	4.1e-10		0.248	A2M,AATK,ACKR1,ACVR2A,ADAM12,ADAMTS1,ADAMTS12,ADAMTS5,ADGRD1,ADGRE1,AGO1,ALOXE3,AMOT,ANKS1A,ANKZF1,ANPEP,AREG,ARHGEF40,ARHGEF9,ARID1A,ARNTL,ASPM,ATG9B,ATP7B,AUNIP,AXIN2,BAZ2A,BBOF1,BCAN,BMP2,BTBD11,C8orf82,C9orf152,CARMIL2,CCDC15,CCDC73,CCDC85C,CCDC88C,CCL5,CCN1,CENPF,CENPO,CFL2,CHRM3,CIC,CLK1,CLK4,COL12A1,COL1A1,COL21A1,COL4A5,CREB3L4,CREM,CST3,CTNNA3,CTSD,DAG1,DCDC1,DDX54,DNAJC16,DNAJC6,DNM3,DP…	264
Cancer,Gastrointestinal Disease,Organismal Injury and Abnormalities	Pancreaticobiliary carcinoma	1.6e-09		0.248	A2M,AATK,ACKR1,ACVR2A,ADAM12,ADAMTS12,ADAMTS5,ADGRD1,ADGRE1,AGO1,ALOXE3,AMOT,ANKS1A,ANKZF1,ANPEP,AREG,ARHGEF40,ARHGEF9,ARID1A,ARNTL,ASPM,ATG9B,ATP7B,AUNIP,AXIN2,BAZ2A,BBOF1,BCAN,BMP2,BTBD11,C8orf82,C9orf152,CARMIL2,CCDC15,CCDC73,CCDC85C,CCDC88C,CCL5,CCN1,CENPF,CENPO,CFL2,CHRM3,CIC,CLK1,CLK4,COL12A1,COL1A1,COL21A1,COL4A5,CREB3L4,CREM,CST3,CTNNA3,CTSD,DAG1,DCDC1,DDX54,DNAJC16,DNAJC6,DNM3,DPF1,DUOX2…	253
Cancer,Organismal Injury and Abnormalities,Reproductive System Disease	Genital tumor	7.46e-26		0.242	A2M,AATK,ABHD12B,ABHD2,ACER2,ACKR1,ACOT13,ACTA2,ACVR2A,ADAM12,ADAMTS1,ADAMTS12,ADAMTS16,ADAMTS4,ADAMTS5,ADAMTS9,ADD3,ADGRD1,ADGRE1,ADM,ADPRH,AGER,AGO1,AHDC1,AHI1,ALDH1L1,ALDH3B2,ALKAL2,ALOXE3,AMOT,ANKFY1,ANKS1A,AOC1,AOPEP,AQP1,ARFGEF3,ARHGEF40,ARHGEF9,ARID1A,ARL4A,ARNTL,ASPM,ATF3,ATG9B,ATP13A4,ATP2A3,ATP6V1A,ATP7B,ATP9A,AXIN2,B3GLCT,B4GALNT4,BAIAP2L2,BAZ2A,BCAN,BCL6,BDKRB1,BEND3,BEX3,BHLHE40,BLK,…	590
Cancer,Organismal Injury and Abnormalities	Lymphatic system tumor	4.37e-14		0.231	AATK,ABHD12B,ACTA2,ADAM12,ADAMTS12,ADAMTS16,ADAMTS9,ADD3,ADGRD1,AMOT,ANKS1A,ANPEP,AQP1,ARID1A,ATF3,ATF7,ATP13A4,ATP1B1,AUNIP,AXIN2,BAZ2A,BCAN,BCL6,BPIFC,BTG1,BUB1,C14orf28,C1R,CARMIL2,CASP2,CBX2,CBX4,CCDC88C,CCL5,CCN1,CCNH,CD2,CD3E,CDCA7,CEBPD,CENPF,CHRM3,CIC,CLK1,CNKSR2,COL12A1,COL1A1,COL3A1,COL4A5,CREM,CST3,DAGLA,DNM3,DNMT3A,DUSP1,DUSP11,EGFLAM,ELOC,ENPEP,EPDR1,EPHA3,EPSTI1,EXOSC6,FADD,FAM120A,…	275
Gastrointestinal Disease,Organismal Injury and Abnormalities	Colorectal lesion	3.04e-17		0.223	A2M,AATK,ABHD2,ACTA2,ACVR2A,ADAM12,ADAMTS1,ADAMTS12,ADAMTS16,ADAMTS4,ADAMTS5,ADAMTS9,ADD3,ADGRD1,ADGRE1,ADGRL1,ADM,AHDC1,AHI1,AJUBA,ALDH1L1,AMOT,ANKFY1,ANKS1A,ANPEP,AOC1,AOPEP,AQP1,AREG,ARFGEF3,ARHGEF40,ARID1A,ASPM,ATF3,ATG9B,ATP13A4,ATP2A3,ATP6V1C2,ATP7B,ATP9A,AUNIP,AXIN2,B3GLCT,B4GALNT4,BAIAP2L2,BAZ2A,BBLN,BCL6,BEND3,BHLHE40,BMP2,BMP6,BTBD11,BTG3,BUB1,C14orf28,C1QTNF6,C1R,C7orf31,C9orf152,CA12,…	469
Lipid Metabolism,Small Molecule Biochemistry	Synthesis of lipid	6.07e-07		0.221	A2M,ACER2,ACTA2,ADM,AGER,AJUBA,ALDH3B2,ALOXE3,ANPEP,AREG,ARNTL,ATF3,BHLHE40,BMP2,BMP6,CCL5,CCN1,CHRM3,CREM,CYP2E1,CYP7A1,DAGLA,DEGS2,DPM2,DPM3,EBP,EDNRB,ELOVL2,FADS1,FADS2,FASN,G0S2,GPC1,IAPP,IGFBP2,IGFBP7,IL1RN,IL5,KITLG,KNG1,LCAT,LCLAT1,LHB,LSS,MAP3K1,MAP3K8,MITF,MT-CYB,NFATC2,NR1D1,NR2F1,NR4A3,NRG1,ORAI2,OXSM,OXT,PC,PFKFB2,PGAP4,PIGF,PIK3C2B,PLA2G1B,POU5F1,PRKCD,PRKCI,PRLR,PRNP,PTGES,RARRES2,R…	85
Cancer,Gastrointestinal Disease,Organismal Injury and Abnormalities	Colon carcinoma	1.07e-12		0.218	A2M,AATK,ABHD2,ACVR2A,ADAM12,ADAMTS1,ADAMTS12,ADAMTS16,ADAMTS4,ADAMTS5,ADAMTS9,ADD3,ADGRE1,ADGRL1,ADM,AHDC1,AHI1,ALDH1L1,AMOT,ANKFY1,ANKS1A,ANPEP,AOC1,AOPEP,AQP1,AREG,ARFGEF3,ARHGEF40,ARID1A,ASPM,ATG9B,ATP13A4,ATP2A3,ATP6V1C2,ATP7B,AUNIP,AXIN2,B3GLCT,B4GALNT4,BAIAP2L2,BAZ2A,BCL6,BEND3,BHLHE40,BMP2,BTBD11,BUB1,C14orf28,C1QTNF6,C1R,C7orf31,C9orf152,CACUL1,CAPN5,CARMIL2,CBX2,CBX4,CBX6,CCDC15,CCDC152…	385
Cancer,Neurological Disease,Organismal Injury and Abnormalities	Central nervous system tumor	6.32e-20		0.206	A2M,AATK,ABHD12B,ABHD14A,ABHD2,ACKR1,ACTA2,ACVR2A,ADAM12,ADAM33,ADAMTS1,ADAMTS12,ADAMTS16,ADAMTS4,ADAMTS5,ADAMTS9,ADGRD1,ADGRE1,ADGRL1,ADM,ADPRH,AGO1,AHDC1,AHI1,AJUBA,ALOXE3,AMOT,ANKFY1,ANKS1A,ANKZF1,ANPEP,AOC1,AQP1,ARFGEF3,ARID1A,ARID5A,ARNTL,ASPM,ATF7,ATG9B,ATP13A4,ATP1B1,ATP2A3,ATP6V1A,ATP6V1C2,ATP7B,ATP9A,AUNIP,AXIN2,B4GALNT4,BAIAP2L2,BAZ2A,BCAN,BCL6,BEND3,BET1,BHLHE40,BLK,BLOC1S1,BMP6,BPIFC,…	552
Cancer,Neurological Disease,Organismal Injury and Abnormalities	Central nervous system solid tumor	1.12e-19		0.206	A2M,AATK,ABHD12B,ABHD14A,ABHD2,ACKR1,ACTA2,ACVR2A,ADAM12,ADAM33,ADAMTS1,ADAMTS12,ADAMTS16,ADAMTS4,ADAMTS5,ADAMTS9,ADGRD1,ADGRE1,ADGRL1,ADM,ADPRH,AGO1,AHDC1,AHI1,AJUBA,ALOXE3,AMOT,ANKFY1,ANKS1A,ANKZF1,ANPEP,AOC1,AQP1,ARFGEF3,ARID1A,ARID5A,ARNTL,ASPM,ATF7,ATG9B,ATP13A4,ATP1B1,ATP2A3,ATP6V1A,ATP6V1C2,ATP7B,ATP9A,AUNIP,AXIN2,B4GALNT4,BAIAP2L2,BAZ2A,BCAN,BCL6,BEND3,BET1,BHLHE40,BLK,BLOC1S1,BMP6,BPIFC,…	551
Cardiovascular Disease,Organismal Injury and Abnormalities	Abnormality of heart ventricle	7.27e-08		0.199	ADAM12,ADM,BCL6,CA12,CA9,CIDEC,CREM,CTNNA3,DHRS3,FADD,FBLN1,GDF11,GJA1,GNAQ,GNG5,HOXA3,HSPG2,ICAM1,KITLG,KL,MANF,MAP3K1,MAPK7,MEGF8,MGP,MT-ATP6,MT-CO1,MT-CO2,MYLK3,NOTCH1,NRG1,PDE4B,PDE9A,PIM1,PLEC,POSTN,PPP1R13L,PRKCD,PTGES,S100A1,SERPINE1,SGCG,SLC39A8,SLC6A6,SOX12,THBS1,TIMP1,TNFRSF1B,TNNC1,TNNI3,TNNT2,TP53,UTRN,VAV2	54
Inflammatory Disease,Organismal Injury and Abnormalities	Chronic inflammatory disorder	5.72e-07		0.199	ACTA2,ACVR2A,ADAM12,ADAMTS4,ADAMTS5,ADM,AGER,AHI1,AREG,ARID1A,ATP1B1,BCL6,BLK,C1QTNF6,C1R,C4A/C4B,C9orf152,CA12,CA9,CCL14,CCL5,CCNO,CFB,CHRM3,CIC,CLIC2,COL1A1,COL3A1,COL4A5,CST3,CTNNA3,CTSD,CYP2E1,DAG1,DDIT3,DUOX2,DUSP1,EDNRB,EGFL8,EIF1,FERMT1,FRMD4B,FTH1,G0S2,GDF11,GLRB,GNL1,GPX7,GSDMC,GSN,HYDIN,ICAM1,IGFBP7,IL1RN,IL5,ITGA9,ITPR3,KHSRP,KL,KMT2D,LDLRAD3,LMCD1,LRG1,MAPKAPK3,MOB3B,MT-CO1,MT-CO2,MT-…	115
Cellular Movement	Migration of epithelial cells	5.96e-06		0.188	ACTA2,CCL14,CHRM3,FBLN5,FERMT1,ICAM1,KITLG,LRG1,MAPRE2,MET,MRAS,PLEC,PLXNA1,POSTN,PRKCD,PTPRF,RGS4,RHBDF2,SERPINE1,THBS2,TIMP1	21
Cancer,Organismal Injury and Abnormalities	Breast or colorectal cancer	1.35e-24		0.168	A2M,AAMDC,AATK,ABHD14A,ABHD2,ACKR1,ACOT13,ACTA2,ACVR2A,ADAM12,ADAMTS1,ADAMTS12,ADAMTS16,ADAMTS4,ADAMTS5,ADAMTS9,ADD3,ADGRD1,ADGRE1,ADGRL1,ADM,ADPRH,AGER,AHDC1,AHI1,AJUBA,ALDH1L1,ALKAL2,AMOT,ANKFY1,ANKS1A,ANPEP,AOC1,AOPEP,AQP1,AREG,ARFGEF3,ARHGEF40,ARID1A,ARNTL,ASPM,ATF3,ATG9B,ATP13A4,ATP2A3,ATP6V1C2,ATP7B,ATP9A,AUNIP,AXIN2,B3GLCT,B4GALNT4,BAIAP2L2,BAZ2A,BCL6,BEND3,BHLHE40,BLK,BLOC1S1,BMP2,BMP6,BT…	568
Cancer,Hematological Disease,Organismal Injury and Abnormalities	Hematopoietic neoplasm	2.5e-12		0.155	AATK,ABHD12B,ACKR1,ACTA2,ADAMTS12,ADAMTS16,ADAMTS5,ADAMTS9,ADD3,ADGRD1,AGER,AHI1,ALOXE3,AMOT,ANKFY1,ANKS1A,ANPEP,AQP1,ARHGEF9,ARID1A,ARNTL,ATF3,ATF7,ATP13A4,ATP1B1,ATP6V1A,AUNIP,AXIN2,B3GLCT,BAZ2A,BCAN,BCL6,BMP2,BMP6,BPIFC,BTG1,BUB1,C14orf28,C1R,C4A/C4B,CA9,CARMIL2,CASP2,CBX2,CBX4,CCDC88C,CCL5,CCN1,CCNH,CD2,CD3E,CDCA7,CEBPD,CENPF,CHRM3,CIC,CLDN5,CLK1,CNKSR2,COL12A1,COL1A1,COL3A1,COL4A5,CPT1B,CREM…	334
Cancer,Organismal Injury and Abnormalities	Lymphohematopoietic neoplasia	2.43e-12		0.151	AATK,ABHD12B,ACKR1,ACTA2,ADAM12,ADAMTS12,ADAMTS16,ADAMTS5,ADAMTS9,ADD3,ADGRD1,AGER,AHI1,ALOXE3,AMOT,ANKFY1,ANKS1A,ANPEP,AQP1,ARHGEF9,ARID1A,ARNTL,ATF3,ATF7,ATP13A4,ATP1B1,ATP6V1A,AUNIP,AXIN2,B3GLCT,BAZ2A,BCAN,BCL6,BMP2,BMP6,BPIFC,BTG1,BUB1,C14orf28,C1R,C4A/C4B,CA9,CARMIL2,CASP2,CBX2,CBX4,CCDC88C,CCL5,CCN1,CCNH,CD2,CD3E,CDCA7,CEBPD,CENPF,CHRM3,CIC,CLDN5,CLK1,CNKSR2,COL12A1,COL1A1,COL3A1,COL4A5,CPT…	335
Cancer,Organismal Injury and Abnormalities	Anogenital cancer	5.03e-32		0.144	A2M,AAMDC,AATK,ABHD12B,ABHD14A,ABHD2,ACER2,ACKR1,ACOT13,ACTA2,ACVR2A,ADAM12,ADAMTS1,ADAMTS12,ADAMTS16,ADAMTS4,ADAMTS5,ADAMTS9,ADD3,ADGRD1,ADGRE1,ADM,ADPRH,AGER,AGO1,AHDC1,AHI1,AJUBA,ALDH1L1,ALDH3B2,ALKAL2,ALOXE3,AMOT,ANKFY1,ANKS1A,ANPEP,AOC1,AOPEP,AQP1,AREG,ARFGEF3,ARHGEF40,ARHGEF9,ARID1A,ARL4A,ARNTL,ASPM,ATF3,ATG9B,ATP13A4,ATP2A3,ATP6V1A,ATP7B,ATP9A,AXIN2,B3GLCT,B4GALNT4,BAIAP2L2,BAZ2A,BCAN,BCL6…	653
Cancer,Organismal Injury and Abnormalities,Reproductive System Disease	Breast or gynecological cancer	1.98e-28		0.141	AAMDC,ABHD12B,ABHD14A,ABHD2,ACER2,ACKR1,ACOT13,ACTA2,ACVR2A,ADAM12,ADAMTS1,ADAMTS12,ADAMTS16,ADAMTS4,ADAMTS5,ADAMTS9,ADD3,ADGRD1,ADGRE1,ADM,ADPRH,AGER,AGO1,AHDC1,AHI1,AJUBA,ALDH1L1,ALDH3B2,ALKAL2,ALOXE3,AMOT,ANKFY1,ANKS1A,ANPEP,AOC1,AOPEP,AQP1,AREG,ARFGEF3,ARHGEF40,ARHGEF9,ARID1A,ARL4A,ARNTL,ASPM,ATF3,ATG9B,ATP2A3,ATP6V1A,ATP7B,ATP9A,AXIN2,B4GALNT4,BAIAP2L2,BCAN,BCL6,BEND3,BEX3,BHLHE40,BLK,BLOC1S…	579
Cancer,Endocrine System Disorders,Gastrointestinal Disease,Organismal Injury and Abnormalities	Pancreatic cancer	3.91e-08		0.13	AATK,ACKR1,ACVR2A,ADAM12,ADAMTS1,ADAMTS12,ADAMTS5,ADGRD1,ADGRE1,AGO1,ALOXE3,AMOT,ANKZF1,ANPEP,AREG,ARHGEF40,ARID1A,ARNTL,ATP7B,AUNIP,AXIN2,BAZ2A,BCAN,BMP2,BTBD11,C8orf82,C9orf152,CARMIL2,CCDC15,CCDC85C,CCDC88C,CCL5,CCN1,CENPF,CENPO,CIC,CLK1,COL12A1,COL1A1,CREB3L4,CST3,CTNNA3,CTSD,DAG1,DCDC1,DNAJC6,DNM3,DPF1,DUOX2,EDRF1,ENOX1,EPHA3,ERICH6,ETV5,FASN,FBLN1,FBLN5,FBXW7,FLNB,FOCAD,FOXA2,FREM2,FRMD4B,G…	210
Cancer,Endocrine System Disorders,Gastrointestinal Disease,Organismal Injury and Abnormalities	Pancreatic carcinoma	2.2e-07		0.13	AATK,ACKR1,ACVR2A,ADAM12,ADAMTS12,ADAMTS5,ADGRD1,ADGRE1,AGO1,ALOXE3,AMOT,ANKZF1,ANPEP,AREG,ARHGEF40,ARID1A,ARNTL,ATP7B,AUNIP,AXIN2,BAZ2A,BCAN,BMP2,BTBD11,C8orf82,C9orf152,CARMIL2,CCDC15,CCDC85C,CCDC88C,CCL5,CCN1,CENPF,CENPO,CIC,CLK1,COL12A1,COL1A1,CREB3L4,CST3,CTNNA3,CTSD,DAG1,DCDC1,DNAJC6,DNM3,DPF1,DUOX2,EDRF1,ENOX1,EPHA3,ERICH6,ETV5,FASN,FBLN1,FBLN5,FBXW7,FLNB,FOCAD,FOXA2,FREM2,FRMD4B,GALNT15,G…	197
Connective Tissue Development and Function,Tissue Morphology	Quantity of connective tissue cells	2.03e-06		0.118	ADAM12,ADM,ARNTL,ATF3,COL1A1,FBLIM1,FGL1,GNAQ,HCST,HIPK2,HSPG2,IAPP,IGFBP3,IHH,IL1RN,IL5,ITGB1BP1,JUNB,KL,MSX2,NAB2,NFATC2,NOTCH1,NPY,NUPR1,POSTN,POU5F1,PRDM1,SCD,STAR,SUFU,TP53,TRIM63,UHRF1	34
Cardiovascular System Development and Function,Organismal Development	Formation of neointima	7.56e-06		0.113	AGER,CREM,FBLN5,GJA1,KITLG,MMP11,NR4A3,PIM1,PTPRF,RAG2,SERPINE1,TFPI,TIMP1	13
Gene Expression	Activation of DNA endogenous promoter	4.79e-08		0.104	AAMDC,ACVR2A,AGO1,AHI1,AJUBA,ANKRD2,ARID1A,ARID5A,ARNTL,ATF3,ATF7,BCL6,BEND3,BHLHE40,BMP2,BMP6,CBX2,CBX4,CBX6,CCN1,CCNH,CEBPD,CHD7,CIC,CIR1,CREB3L4,CREM,CSRNP1,DDIT3,DNMT3A,EDNRB,ELOC,ETV5,FADD,FBLN5,FOXA2,FOXP4,GATA3,GRHL2,H1-2,HCFC1,HES2,HIPK2,HMBOX1,HMGA1,HOPX,HOXB3,HOXD13,IFRD1,IFT172,IHH,IL11,IL4I1,ITGB1BP1,JARID2,JUNB,KMT2D,LMCD1,LRP6,MAP3K1,MAPK7,MEIS2,MEOX1,MET,MITF,MSX2,MYB,MYCN,NFATC2,N…	118
Cancer,Neurological Disease,Organismal Injury and Abnormalities	Glioma cancer	9.25e-17		0.1	A2M,AATK,ABHD12B,ABHD14A,ABHD2,ACKR1,ACTA2,ACVR2A,ADAM33,ADAMTS1,ADAMTS12,ADAMTS16,ADAMTS4,ADAMTS5,ADAMTS9,ADGRD1,ADGRE1,ADGRL1,ADM,ADPRH,AGO1,AHDC1,AHI1,AJUBA,ALOXE3,AMOT,ANKFY1,ANKS1A,ANKZF1,ANPEP,AOC1,AQP1,ARFGEF3,ARID1A,ARID5A,ARNTL,ASPM,ATF7,ATG9B,ATP13A4,ATP1B1,ATP2A3,ATP6V1A,ATP7B,ATP9A,AUNIP,AXIN2,B4GALNT4,BAIAP2L2,BAZ2A,BCAN,BCL6,BEND3,BET1,BHLHE40,BLK,BLOC1S1,BMP6,BPIFC,BTBD11,BTG3,BUB1…	520
Cancer,Neurological Disease,Organismal Injury and Abnormalities	High grade glioma	4.95e-10		0.1	A2M,AATK,ABHD14A,ACKR1,ACVR2A,ADAMTS1,ADAMTS12,ADAMTS16,ADAMTS5,ADAMTS9,ADGRD1,ADGRE1,ADGRL1,AHDC1,AHI1,AJUBA,AMOT,ANKFY1,ANPEP,AQP1,ARFGEF3,ARID1A,ARNTL,ASPM,ATG9B,ATP13A4,ATP1B1,ATP6V1A,ATP7B,ATP9A,AUNIP,AXIN2,B4GALNT4,BAIAP2L2,BAZ2A,BCAN,BCL6,BET1,BHLHE40,BLK,BLOC1S1,BMP6,BPIFC,BTBD11,BTG3,BUB1,C1R,C21orf62,C7orf31,CA9,CASP2,CATSPER2,CBX2,CBX6,CCDC15,CD2AP,CDC42BPG,CDCA7,CENPF,CENPO,CHD7,CHRM3…	393
Inflammatory Response,Organismal Injury and Abnormalities	Inflammation of organ	3.66e-07		0.093	ACKR1,ACTA2,ACVR2A,ADAMTS12,ADAMTS5,ADGRE1,ADM,AGER,AQP1,AREG,ARID1A,ARID5A,ATF3,ATP1B1,BCL6,BHLHE40,C1QTNF6,C4A/C4B,CA12,CA9,CAPN5,CASP2,CCL5,CCN1,CD2,CFB,CHRM3,CIC,CIDEC,COL1A1,COL3A1,COL4A5,CST3,CTSD,CYP2E1,CYP7A1,DDIT3,DUSP1,EDNRB,EIF1,EPSTI1,ERAP2,FADD,FADS2,FASN,FERMT1,FNDC4,FOXA2,FRMD4B,GATA3,GNG11,GPX7,GSN,HCAR1,HCST,ICAM1,IGFBP3,IHH,IL11,IL1RN,IL5,ITGA9,JCHAIN,JUNB,KITLG,KLK1,KLRB1,KMT2D…	145
Connective Tissue Disorders,Organismal Injury and Abnormalities,Skeletal and Muscular Disorders	Non-traumatic arthropathy	3.21e-07		0.083	ACTA2,ADAM12,ADAMTS1,ADAMTS12,ADAMTS16,ADAMTS4,ADAMTS5,ADAMTS9,ADM,AGER,AHI1,AREG,ATP1B1,BCL6,BLK,BMP2,C1QTNF6,C1R,C4A/C4B,C9orf152,CCL14,CCL5,CFB,CLIC2,COL3A1,COL4A5,CST3,CTNNA3,DUSP1,EGFL8,EIF1,FTH1,G0S2,GDF11,GNL1,GSDMC,GSN,ICAM1,IGFBP7,IL11,IL1RN,IL5,ITGA9,ITIH1,ITPR3,KHSRP,KL,LDLRAD3,LPP,LVRN,MMP11,MMP15,MOB3B,MT-CO1,MT-CO2,NFATC2,NR4A3,PDE4B,PDGFD,PDGFRL,PLAUR,POSTN,PPIL6,PRDM1,PRNP,PTGER3,…	92
Organismal Injury and Abnormalities	Angiogenesis of lesion	3.16e-06		0.081	ADAMTS1,ADM,CCN1,CST3,GPC1,IL1RN,KITLG,KNG1,MET,NOTCH1,NRG1,NRP2,PRKCI,PTGES,SERPINE1,TGFBI,THBS1,THBS2,TIMP1,TP53,VAV2,VEGFD	22
Cancer,Organismal Injury and Abnormalities	Abdominal carcinoma	2.63e-44		0.072	A2M,AAMDC,AATK,ABHD12B,ABHD2,ACER2,ACKR1,ACOT13,ACTA2,ACVR2A,ADAM12,ADAM33,ADAMTS1,ADAMTS12,ADAMTS16,ADAMTS4,ADAMTS5,ADAMTS9,ADD3,ADGRD1,ADGRE1,ADGRL1,ADM,ADPRH,AGER,AGO1,AHDC1,AHI1,AJUBA,ALDH1L1,ALDH3B2,ALKAL2,ALOXE3,AMOT,ANKFY1,ANKRD2,ANKS1A,ANKZF1,ANPEP,AOC1,AOPEP,AQP1,AREG,ARFGEF3,ARHGEF40,ARHGEF9,ARID1A,ARID5A,ARL4A,ARNTL,ASPM,ATF3,ATF7,ATG9B,ATP13A4,ATP1B1,ATP2A3,ATP6V1A,ATP6V1C2,ATP7B,ATP9…	824
Gastrointestinal Disease,Organismal Injury and Abnormalities	Gastric lesion	2.64e-14		0.068	A2M,ACVR2A,ADAM12,ADAMTS1,ADAMTS12,ADAMTS16,ADAMTS4,ADAMTS5,ADAMTS9,ADD3,ADGRD1,ADGRE1,AGER,AGO1,AHDC1,AHI1,ALOXE3,ANKRD2,ANKS1A,ANPEP,AOC1,AREG,ARHGEF40,ARID1A,ARNTL,ASPM,ATG9B,ATP2A3,ATP6V1C2,ATP9A,AXIN2,B3GLCT,B4GALNT4,BCAN,BCL6,BEND3,BEX3,BLK,BMP6,BTBD11,C14orf28,C1orf54,C1R,C4A/C4B,C7orf31,CA9,CARMIL2,CASP2,CBX6,CCDC15,CCDC152,CCDC73,CCN1,CCNH,CCNO,CD2AP,CDC42BPG,CENPF,CETN3,CHD7,CHRM3,CIC,C…	329
Cancer,Gastrointestinal Disease,Organismal Injury and Abnormalities	Stomach tumor	6.44e-14		0.068	A2M,ACVR2A,ADAM12,ADAMTS1,ADAMTS12,ADAMTS16,ADAMTS4,ADAMTS5,ADAMTS9,ADD3,ADGRD1,ADGRE1,AGO1,AHDC1,AHI1,ALOXE3,ANKRD2,ANKS1A,ANPEP,AOC1,AREG,ARHGEF40,ARID1A,ARNTL,ASPM,ATG9B,ATP2A3,ATP6V1C2,ATP9A,AXIN2,B3GLCT,B4GALNT4,BCAN,BCL6,BEND3,BEX3,BLK,BMP6,BTBD11,C14orf28,C1orf54,C1R,C4A/C4B,C7orf31,CA9,CARMIL2,CASP2,CBX6,CCDC15,CCDC152,CCDC73,CCN1,CCNH,CCNO,CD2AP,CDC42BPG,CENPF,CETN3,CHD7,CHRM3,CIC,CIR1,C…	327
Cell Death and Survival	Apoptosis	4.54e-11		0.064	A2M,AAMDC,AATK,ACER2,ADAM12,ADAMTS1,ADM,AGER,AGO1,AHI1,ALDH1L1,AMOT,ANKZF1,ANPEP,AOPEP,AQP1,AREG,ARID1A,ATF3,ATF7,AXIN2,BCL6,BDKRB1,BEX3,BHLHE40,BLK,BMP2,BMP6,BTG1,BUB1,C4A/C4B,CASP2,CBX2,CBX4,CCL5,CCN1,CD2,CD2AP,CD3E,CEBPD,CENPF,CFB,CHAC1,CHRM3,CIDEC,COL1A1,COX6B1,CREM,CSRNP1,CST3,CTSD,CTSZ,CYP2E1,CYP7A1,DAG1,DDIT3,DNAJC5,DNMT3A,DPF1,DPH7,DPM3,DUSP1,EDNRB,EFEMP1,ELOC,EPDR1,EPHB4,ETV5,EVA1C,FADD,…	255
Lipid Metabolism,Small Molecule Biochemistry	Biosynthesis of polyunsaturated fatty acids	8.83e-06		0.064	AGER,AREG,BMP2,BMP6,CCL5,CCN1,DAGLA,EDNRB,FADS1,FADS2,FASN,GPC1,IGFBP7,IL1RN,IL5,KITLG,KNG1,MAP3K1,MAP3K8,MITF,NFATC2,NRG1,ORAI2,OXT,PLA2G1B,PRKCI,PRNP,PTGES,SCD,TP53	30
Cancer,Organismal Injury and Abnormalities	Neoplasia of epithelial cells	7.71e-07		0.061	A2M,ACTA2,ACVR2A,ADAM12,ADAMTS12,ADD3,ADGRD1,ADGRL1,AHI1,AJUBA,ALDH1L1,ANKFY1,ANKZF1,ANPEP,AQP1,ARFGEF3,ARHGEF9,ARID1A,ARL4A,ASPM,ATG9B,ATP13A4,ATP1B1,ATP6V1A,AXIN2,BAZ2A,BCAN,BCL6,BDKRB1,BEND3,BLK,BMP2,BMP6,C5orf46,CA9,CAPN5,CASP2,CBX2,CBX4,CCDC107,CCDC152,CCDC73,CCDC88C,CCN1,CCNO,CDCA7,CENPF,CFB,CFL2,CHD7,CIC,CIR1,CLIC2,CLK1,CNKSR2,COL12A1,COL1A1,COL21A1,COQ3,CREM,CSRNP1,CTNNA3,CYP2E1,CYP7A1,DA…	300
Cancer,Organismal Injury and Abnormalities	Breast or pancreatic cancer	6.6e-20		0.054	AAMDC,AATK,ABHD12B,ABHD14A,ABHD2,ACKR1,ACOT13,ACTA2,ACVR2A,ADAM12,ADAMTS1,ADAMTS12,ADAMTS4,ADAMTS5,ADAMTS9,ADGRD1,ADGRE1,ADPRH,AGER,AGO1,AHDC1,AJUBA,ALDH1L1,ALKAL2,ALOXE3,AMOT,ANKZF1,ANPEP,AOC1,AOPEP,AQP1,AREG,ARHGEF40,ARID1A,ARNTL,ASPM,ATF3,ATG9B,ATP7B,AUNIP,AXIN2,BAZ2A,BCAN,BCL6,BHLHE40,BLK,BLOC1S1,BMP2,BMP6,BTBD11,BUB1,C17orf49,C1orf54,C4A/C4B,C7orf31,C8orf82,C9orf152,CA9,CACUL1,CARMIL2,CASP2,…	462
Cancer,Organismal Injury and Abnormalities,Respiratory Disease	Development of lung tumor	2.92e-09		0.049	ACTA2,ACVR2A,ADAMTS12,ADAMTS5,AGO1,AHDC1,AJUBA,ANPEP,AOC1,AREG,ARID1A,ATF3,ATP6V1C2,AXIN2,BAIAP2L2,BCL6,BLK,BUB1,C5orf46,CBX2,CCNO,CENPF,CIC,CLDN23,CLIC6,CNKSR2,COL12A1,COL1A1,COL21A1,COL3A1,COL4A5,CTNNA3,DAGLA,DCDC1,DIPK2A,DNAAF5,DNAJC6,DNASE1L1,DNMT3A,EGFLAM,EPHA3,EPHB4,ERICH3,FAM200A,FANCD2,FBLN5,FBXW7,FGL1,FOCAD,FRMD4B,GAS1,GATA3,GCK,GNAQ,GPT2,GPX3,GPX7,GREB1,GRHL2,GYG2,H1-2,HMGA1,HMGB3,HOXA3…	178
Cell Death and Survival,Organismal Injury and Abnormalities	Necrosis	4.55e-16		0.04	A2M,AATK,ACER2,ADAM12,ADAMTS1,ADAMTS12,ADAMTS16,ADM,AGER,AGO1,ALDH1L1,ANKZF1,ANPEP,AOPEP,AREG,ARID1A,ATF3,ATF7,ATP7B,AVPI1,AXIN2,BCL6,BEX3,BHLHE40,BLK,BMP2,BMP6,BTG1,BTG3,BUB1,C4A/C4B,CA9,CASP2,CBX2,CCL5,CCN1,CD2,CD2AP,CD3E,CDR2L,CEBPD,CENPF,CFB,CHAC1,CHRM3,CIDEC,COL1A1,COX6B1,CREM,CST3,CTSD,CTSZ,CYP2E1,CYP7A1,DAG1,DDIT3,DNAJC5,DNMT3A,DPH7,DPM3,DUSP1,EDNRB,EFEMP1,EIF5B,ELOC,EPDR1,EPHB4,EVA1C,FADD…	284
Cancer,Neurological Disease,Organismal Injury and Abnormalities	Astrocytoma	5.35e-11		0.038	A2M,AATK,ABHD14A,ACKR1,ACVR2A,ADAMTS1,ADAMTS12,ADAMTS16,ADAMTS5,ADAMTS9,ADGRD1,ADGRE1,ADGRL1,AHDC1,AHI1,AJUBA,AMOT,ANKFY1,ANPEP,AQP1,ARFGEF3,ARID1A,ARNTL,ASPM,ATG9B,ATP13A4,ATP1B1,ATP6V1A,ATP7B,ATP9A,AUNIP,AXIN2,B4GALNT4,BAIAP2L2,BAZ2A,BCAN,BCL6,BET1,BHLHE40,BLK,BLOC1S1,BMP6,BPIFC,BTBD11,BTG3,BUB1,C1R,C21orf62,C7orf31,CA12,CA9,CAPN5,CASP2,CATSPER2,CBX2,CBX4,CBX6,CCDC15,CD2AP,CDC42BPG,CDCA7,CENPF,…	400
Cancer,Neurological Disease,Organismal Injury and Abnormalities	Nervous system neoplasm	8.48e-20		0.029	A2M,AATK,ABHD12B,ABHD14A,ABHD2,ACKR1,ACTA2,ACVR2A,ADAM12,ADAM33,ADAMTS1,ADAMTS12,ADAMTS16,ADAMTS4,ADAMTS5,ADAMTS9,ADGRD1,ADGRE1,ADGRL1,ADM,ADPRH,AGO1,AHDC1,AHI1,AJUBA,ALOXE3,AMOT,ANKFY1,ANKS1A,ANKZF1,ANPEP,AOC1,AQP1,ARFGEF3,ARID1A,ARID5A,ARNTL,ASPM,ATF7,ATG9B,ATP13A4,ATP1B1,ATP2A3,ATP6V1A,ATP6V1C2,ATP7B,ATP9A,AUNIP,AXIN2,B4GALNT4,BAIAP2L2,BAZ2A,BCAN,BCL6,BEND3,BET1,BHLHE40,BLK,BLOC1S1,BMP6,BPIFC,…	555
Cancer,Gastrointestinal Disease,Organismal Injury and Abnormalities	Gastrointestinal tumor	4.76e-31		0.016	A2M,AAMDC,AATK,ABHD2,ACOT13,ACTA2,ACVR2A,ADAM12,ADAM33,ADAMTS1,ADAMTS12,ADAMTS16,ADAMTS4,ADAMTS5,ADAMTS9,ADD3,ADGRD1,ADGRE1,ADGRL1,ADM,AGER,AGO1,AHDC1,AHI1,AJUBA,ALDH1L1,ALOXE3,AMOT,ANKFY1,ANKRD2,ANKS1A,ANKZF1,ANPEP,AOC1,AOPEP,AQP1,AREG,ARFGEF3,ARHGEF40,ARHGEF9,ARID1A,ARID5A,ARNTL,ASPM,ATF3,ATF7,ATG9B,ATP13A4,ATP1B1,ATP2A3,ATP6V1A,ATP6V1C2,ATP7B,ATP9A,AUNIP,AXIN2,B3GLCT,B4GALNT4,BAIAP2L2,BAZ2A,BB…	746
Cancer,Gastrointestinal Disease,Organismal Injury and Abnormalities	Development of digestive organ tumor	1.36e-17		0.003	A2M,AATK,ABHD2,ACVR2A,ADAM12,ADAMTS1,ADAMTS12,ADAMTS16,ADAMTS4,ADAMTS5,ADAMTS9,ADD3,ADGRD1,ADGRE1,ADGRL1,ADM,AGO1,AHDC1,AHI1,ALDH1L1,ALOXE3,AMOT,ANKFY1,ANKRD2,ANKS1A,ANPEP,AOC1,AOPEP,AQP1,AREG,ARFGEF3,ARHGEF40,ARID1A,ARNTL,ASPM,ATG9B,ATP13A4,ATP2A3,ATP6V1C2,ATP7B,ATP9A,AUNIP,AXIN2,B3GLCT,B4GALNT4,BAIAP2L2,BAZ2A,BCAN,BCL6,BEND3,BEX3,BHLHE40,BLK,BMP2,BMP6,BTBD11,BTG3,BUB1,C14orf28,C1orf54,C1QTNF6,C…	516
Cancer,Organismal Injury and Abnormalities,Reproductive System Disease	Tumorigenesis of reproductive tract	3.75e-17		0	ABHD12B,ABHD2,ACER2,ACKR1,ACVR2A,ADAM12,ADAMTS1,ADAMTS12,ADAMTS16,ADAMTS5,ADAMTS9,ADD3,ADGRE1,ADM,ADPRH,AGO1,AHDC1,AHI1,ALDH1L1,ALDH3B2,ALKAL2,ALOXE3,AMOT,ANKFY1,ANKS1A,AOC1,AOPEP,AQP1,ARFGEF3,ARHGEF40,ARHGEF9,ARID1A,ARL4A,ARNTL,ASPM,ATG9B,ATP2A3,ATP6V1A,ATP7B,ATP9A,AXIN2,B4GALNT4,BAIAP2L2,BCAN,BEND3,BEX3,BHLHE40,BPIFC,BTBD11,BUB1,C1QTNF6,C4A/C4B,C5orf46,C7orf31,CA9,CACUL1,CARMIL2,CASP2,CBX2,CBX4…	469
Cancer,Organismal Injury and Abnormalities,Reproductive System Disease	Female genital neoplasm	4.96e-17		0	ABHD12B,ABHD2,ACER2,ACKR1,ACVR2A,ADAM12,ADAMTS1,ADAMTS12,ADAMTS16,ADAMTS5,ADAMTS9,ADD3,ADGRE1,ADM,ADPRH,AGO1,AHDC1,AHI1,ALDH1L1,ALDH3B2,ALKAL2,ALOXE3,AMOT,ANKFY1,ANKS1A,AOC1,AOPEP,AQP1,ARFGEF3,ARHGEF40,ARHGEF9,ARID1A,ARL4A,ARNTL,ASPM,ATG9B,ATP2A3,ATP6V1A,ATP7B,ATP9A,AXIN2,B4GALNT4,BAIAP2L2,BCAN,BEND3,BEX3,BHLHE40,BPIFC,BTBD11,BUB1,C1QTNF6,C4A/C4B,C5orf46,C7orf31,CA9,CACUL1,CARMIL2,CASP2,CBX2,CBX4…	469
Cancer,Gastrointestinal Disease,Organismal Injury and Abnormalities	Colon tumor	4.68e-13		0	A2M,AATK,ABHD2,ACVR2A,ADAM12,ADAMTS1,ADAMTS12,ADAMTS16,ADAMTS4,ADAMTS5,ADAMTS9,ADD3,ADGRD1,ADGRE1,ADGRL1,ADM,AHDC1,AHI1,ALDH1L1,AMOT,ANKFY1,ANKS1A,ANPEP,AOC1,AOPEP,AQP1,AREG,ARFGEF3,ARHGEF40,ARID1A,ASPM,ATF3,ATG9B,ATP13A4,ATP2A3,ATP6V1C2,ATP7B,AUNIP,AXIN2,B3GLCT,B4GALNT4,BAIAP2L2,BAZ2A,BCL6,BEND3,BHLHE40,BMP2,BTBD11,BUB1,C14orf28,C1QTNF6,C1R,C7orf31,C9orf152,CACUL1,CAPN5,CARMIL2,CBX2,CBX4,CBX6,CC…	403
Cancer,Gastrointestinal Disease,Organismal Injury and Abnormalities	Growth of digestive organ tumor	5.25e-06		-0.004	AREG,ARID1A,CST3,FBLN5,GJA1,GPC1,HPN,IL11,ITPR3,MAPKAPK3,MET,NOTCH1,NPY,NRG1,PBRM1,PIM1,PIM3,PLAUR,PLK2,S100A6,SPINK7,THBS1,TP53,TPX2	24
Organismal Development	Development of genitourinary system	1.95e-08		-0.017	ACOT13,ACVR2A,ADAMTS1,ADAMTS16,ADM,AGER,ANPEP,AQP1,AREG,ARL3,ARL4A,ARNTL,ASPM,ATP7B,BCL6,BMP2,BMP6,CEBPD,CENPF,CFB,CHD7,CHRM3,CIDEC,COL4A5,CREB3L4,CREM,DAAM2,DNMT3A,DUSP1,EFEMP1,ETV5,FADS2,FANCD2,FASN,FBLN1,FBXW7,FOXA2,GARIN1A,GATA3,GDF11,GJA1,GRHL2,GSN,HMGA1,HOXD13,HPN,HSPB11,IAPP,ICAM1,IFT27,IGFBP2,IGFBP7,IHH,IL11,KITLG,KL,KMT2D,LCAT,LGALS3,LHB,MAPK7,MET,MGP,MMP15,MSX2,NABP1,NDUFS6,NEURL1,NOTCH…	109
Cancer,Organismal Injury and Abnormalities,Respiratory Disease	Lung adenocarcinoma	3.23e-09		-0.06	ACTA2,ACVR2A,ADAMTS12,ADAMTS5,AGO1,AHDC1,AJUBA,ANPEP,AOC1,AREG,ARID1A,ATP6V1C2,AXIN2,BAIAP2L2,BCL6,BLK,BUB1,C5orf46,CBX2,CCNO,CENPF,CIC,CLDN23,CLIC6,CNKSR2,COL12A1,COL1A1,COL21A1,COL3A1,COL4A5,CTNNA3,DAGLA,DCDC1,DIPK2A,DNAAF5,DNAJC6,DNASE1L1,DNMT3A,EGFLAM,EPHA3,EPHB4,ERICH3,FAM200A,FANCD2,FBLN5,FBXW7,FGL1,FOCAD,FRMD4B,GAS1,GATA3,GCK,GNAQ,GPT2,GPX3,GPX7,GREB1,GRHL2,GYG2,H1-2,HMGA1,HMGB3,HOXA3,HPN,…	176
Cancer,Hematological Disease,Organismal Injury and Abnormalities	Mature lymphocytic neoplasm	1.18e-08		-0.068	ADAMTS12,ADAMTS16,ADAMTS9,AMOT,ANKS1A,ANPEP,AQP1,ARID1A,ATF3,ATP13A4,ATP1B1,AUNIP,AXIN2,BAZ2A,BCAN,BCL6,BTG1,C1R,CARMIL2,CASP2,CBX2,CBX4,CCL5,CCN1,CD2,CD3E,CEBPD,CIC,CLK1,CNKSR2,COL12A1,COL1A1,COL3A1,COL4A5,CREM,CST3,DAGLA,DNM3,DNMT3A,DUSP1,DUSP11,EGFLAM,ELOC,ENPEP,EPDR1,EPHA3,EPSTI1,EXOSC6,FADD,FAM120A,FAM171A2,FANCD2,FASN,FBXW7,FCAMR,FERMT1,FKBP9,FRMD4B,GATA3,GJA1,GNAI1,GREB1,GSN,GTF2I,HCFC1,HK…	178
Cancer,Gastrointestinal Disease,Hepatic System Disease,Organismal Injury and Abnormalities	Liver carcinoma	3.93e-11		-0.086	AAMDC,AATK,ACVR2A,ADAM12,ADAMTS1,ADAMTS12,ADAMTS4,ADAMTS5,ADAMTS9,ADGRE1,AGER,AHDC1,AHI1,ALKAL2,AMOT,ANKFY1,ANPEP,AOC1,AQP1,AREG,ARFGEF3,ARHGEF40,ARHGEF9,ARID1A,ARNTL,ASPM,ATG9B,ATP1B1,ATP6V1C2,ATP9A,AXIN2,BAZ2A,BHLHE40,BMP6,BTBD11,BTG3,BUB1,C1R,C21orf62,C7orf31,CA12,CA9,CASP2,CBX2,CBX4,CBX6,CCDC152,CCDC85C,CCDC88C,CCN1,CCNO,CD2,CDC42BPG,CDR2L,CENPF,CETN3,CFB,CFL2,CIC,CLDN23,CLK1,CNKSR2,COL12A1,C…	365
Immunological Disease,Inflammatory Disease,Organismal Injury and Abnormalities	Immune mediated inflammatory disease	1.38e-07		-0.098	ACTA2,ADAM12,ADAMTS4,ADAMTS5,ADM,AGER,AHI1,AREG,ATP1B1,BCL6,BLK,C1QTNF6,C1R,C4A/C4B,C9orf152,CALML5,CCL14,CCL5,CD2,CFB,CHAC1,CHRM3,CLIC2,COL1A1,COL3A1,COL4A5,CST3,CTNNA3,CYP2E1,DDIT3,DUSP1,EDNRB,EGFL8,EIF1,EPSTI1,ERAP2,FADD,FADS2,FTH1,G0S2,GATA3,GDF11,GNAQ,GNL1,GPX7,GSDMC,GSN,HMGA1,ICAM1,IFRD1,IGFBP7,IHH,IL1RN,IL5,ITGA9,ITPR3,JCHAIN,JUNB,KHSRP,KL,KLK1,KLRB1,KRT15,LDLRAD3,LHFPL2,LPP,LY96,MAP3K8,mi…	135
Cancer,Gastrointestinal Disease,Organismal Injury and Abnormalities	Large intestine neoplasm	3.04e-30		-0.101	A2M,AAMDC,AATK,ABHD2,ACOT13,ACTA2,ACVR2A,ADAM12,ADAM33,ADAMTS1,ADAMTS12,ADAMTS16,ADAMTS4,ADAMTS5,ADAMTS9,ADD3,ADGRD1,ADGRE1,ADGRL1,ADM,AGER,AGO1,AHDC1,AHI1,AJUBA,ALDH1L1,ALOXE3,AMOT,ANKFY1,ANKS1A,ANKZF1,ANPEP,AOC1,AOPEP,AQP1,AREG,ARFGEF3,ARHGEF40,ARHGEF9,ARID1A,ARID5A,ARNTL,ASPM,ATF3,ATG9B,ATP13A4,ATP1B1,ATP2A3,ATP6V1C2,ATP7B,ATP9A,AUNIP,AXIN2,B3GLCT,B4GALNT4,BAIAP2L2,BAZ2A,BBLN,BBOF1,BCAN,BCL6,B…	709
Cancer,Gastrointestinal Disease,Organismal Injury and Abnormalities	Colorectal tumor	5.04e-17		-0.101	A2M,AATK,ABHD2,ACTA2,ACVR2A,ADAM12,ADAMTS1,ADAMTS12,ADAMTS16,ADAMTS4,ADAMTS5,ADAMTS9,ADD3,ADGRD1,ADGRE1,ADGRL1,ADM,AHDC1,AHI1,AJUBA,ALDH1L1,AMOT,ANKFY1,ANKS1A,ANPEP,AOC1,AOPEP,AQP1,AREG,ARFGEF3,ARHGEF40,ARID1A,ASPM,ATF3,ATG9B,ATP13A4,ATP2A3,ATP6V1C2,ATP7B,ATP9A,AUNIP,AXIN2,B3GLCT,B4GALNT4,BAIAP2L2,BAZ2A,BBLN,BCL6,BEND3,BHLHE40,BMP2,BMP6,BTBD11,BTG3,BUB1,C14orf28,C1QTNF6,C1R,C7orf31,C9orf152,CA12,…	468
Cancer,Organismal Injury and Abnormalities	Development of adenocarcinoma	2.45e-17		-0.105	AAMDC,ABHD12B,ABHD2,ACER2,ACTA2,ACVR2A,ADAMTS1,ADAMTS12,ADAMTS16,ADAMTS5,ADAMTS9,ADD3,ADGRD1,ADGRE1,ADM,ADPRH,AGER,AGO1,AHDC1,AHI1,AJUBA,ALDH1L1,ALDH3B2,ALKAL2,ALOXE3,AMOT,ANKFY1,ANKS1A,ANPEP,AOC1,AOPEP,AREG,ARFGEF3,ARHGEF40,ARHGEF9,ARID1A,ARNTL,ASPM,ATF7,ATG9B,ATP2A3,ATP6V1C2,ATP7B,ATP9A,AXIN2,B4GALNT4,BAIAP2L2,BCAN,BCL6,BEND3,BEX3,BHLHE40,BLK,BMP2,BMP6,BPIFC,BTBD11,BTG3,BUB1,C1QTNF6,C4A/C4B,C5o…	496
Cancer,Organismal Injury and Abnormalities	Genitourinary tumor	2.49e-35		-0.105	A2M,AAMDC,AATK,ABHD12B,ABHD14A,ABHD2,ACER2,ACKR1,ACOT13,ACTA2,ACVR2A,ADAM12,ADAMTS1,ADAMTS12,ADAMTS16,ADAMTS4,ADAMTS5,ADAMTS9,ADD3,ADGRD1,ADGRE1,ADM,ADPRH,AGER,AGO1,AHDC1,AHI1,AJUBA,ALDH1L1,ALDH3B2,ALKAL2,ALOXE3,AMOT,ANKFY1,ANKS1A,ANPEP,AOC1,AOPEP,AQP1,AREG,ARFGEF3,ARHGEF40,ARHGEF9,ARID1A,ARL4A,ARNTL,ASPM,ATF3,ATF7,ATG9B,ATP13A4,ATP1B1,ATP2A3,ATP6V1A,ATP7B,ATP9A,AXIN2,B3GLCT,B4GALNT4,BAIAP2L2,BAZ…	701
Inflammatory Response,Organismal Injury and Abnormalities	Inflammation of body cavity	8.58e-06		-0.109	ACKR1,ACTA2,ACVR2A,ADAMTS12,ADAMTS5,ADGRE1,ADM,AGER,AQP1,AREG,ARID1A,ATF3,ATP1B1,BCL6,C4A/C4B,CAPN5,CASP2,CCL5,CCN1,CD2,CFB,CHRM3,CIC,CIDEC,COL1A1,COL3A1,COL4A5,CTSD,CYP2E1,CYP7A1,DDIT3,DUSP1,EDNRB,EPSTI1,FADD,FASN,FERMT1,FNDC4,FOXA2,FRMD4B,GPX7,HCAR1,ICAM1,IGFBP3,IL11,IL1RN,IL5,JUNB,KLRB1,KMT2D,LGALS3,LRBA,LRG1,LRP6,LY96,MAP3K1,MAP3K8,MAPKAPK3,MT-CO1,MT-CO2,MT-CYB,MT-ND6,NFATC2,NFE2L3,NFKBID,NPY…	105
Cancer,Gastrointestinal Disease,Organismal Injury and Abnormalities	Hepatobiliary carcinoma	2.46e-13		-0.112	A2M,AAMDC,AATK,ACVR2A,ADAM12,ADAMTS1,ADAMTS12,ADAMTS4,ADAMTS5,ADAMTS9,ADGRD1,ADGRE1,AGER,AHDC1,AHI1,ALKAL2,AMOT,ANKFY1,ANKS1A,ANKZF1,ANPEP,AOC1,AQP1,AREG,ARFGEF3,ARHGEF40,ARHGEF9,ARID1A,ARNTL,ASPM,ATG9B,ATP1B1,ATP6V1C2,ATP9A,AXIN2,BAZ2A,BBOF1,BHLHE40,BMP6,BTBD11,BTG3,BUB1,C1R,C21orf62,C7orf31,CA12,CA9,CASP2,CBX2,CBX4,CBX6,CCDC152,CCDC73,CCDC85C,CCDC88C,CCN1,CCNO,CD2,CDC42BPG,CDR2L,CENPF,CETN3,CFB…	401
Cancer,Gastrointestinal Disease,Organismal Injury and Abnormalities	Intestinal cancer	1.71e-28		-0.115	A2M,AAMDC,AATK,ABHD2,ACOT13,ACTA2,ACVR2A,ADAM12,ADAM33,ADAMTS1,ADAMTS12,ADAMTS16,ADAMTS4,ADAMTS5,ADAMTS9,ADD3,ADGRD1,ADGRE1,ADGRL1,ADM,AGER,AGO1,AHDC1,AHI1,AJUBA,ALDH1L1,ALOXE3,AMOT,ANKFY1,ANKS1A,ANKZF1,ANPEP,AOC1,AOPEP,AQP1,AREG,ARFGEF3,ARHGEF40,ARHGEF9,ARID1A,ARID5A,ARNTL,ASPM,ATF3,ATG9B,ATP13A4,ATP1B1,ATP2A3,ATP6V1C2,ATP7B,ATP9A,AUNIP,AXIN2,B3GLCT,B4GALNT4,BAIAP2L2,BAZ2A,BBOF1,BCAN,BCL6,BDKRB1…	703
Connective Tissue Disorders,Inflammatory Disease,Inflammatory Response,Organismal Injury and Abnormalities,Skeletal and Muscular Disorders	Inflammation of joint	8.09e-07		-0.122	ACTA2,ADAM12,ADAMTS1,ADAMTS12,ADAMTS16,ADAMTS4,ADAMTS5,ADAMTS9,ADM,AGER,AHI1,AREG,ATP1B1,BCL6,BDKRB1,BLK,BMP2,C1QTNF6,C1R,C4A/C4B,C9orf152,CCL14,CCL5,CD3E,CFB,CLIC2,COL3A1,COL4A5,CST3,CTNNA3,DDIT3,DUSP1,EGFL8,EIF1,FASN,FTH1,FTL,G0S2,GDF11,GNL1,GSDMC,GSN,HSPG2,ICAM1,IGFBP7,IL11,IL1RN,IL5,ITGA9,ITIH1,ITPR3,KHSRP,KL,LDLRAD3,LPP,LVRN,METTL9,MMP11,MMP15,MOB3B,MT-CO1,MT-CO2,NFATC2,NPY,NR4A3,PDE4B,PDGFD…	102
Connective Tissue Disorders,Inflammatory Disease,Organismal Injury and Abnormalities,Skeletal and Muscular Disorders	Rheumatic Disease	1.32e-06		-0.122	ACTA2,ADAM12,ADAMTS1,ADAMTS12,ADAMTS16,ADAMTS4,ADAMTS5,ADAMTS9,ADM,AGER,AHI1,AREG,ATP1B1,BCL6,BDKRB1,BLK,BMP2,C1QTNF6,C1R,C4A/C4B,C9orf152,CCL14,CCL5,CD3E,CFB,CLIC2,COL1A1,COL3A1,COL4A5,CST3,CTNNA3,DDIT3,DUSP1,EDNRB,EGFL8,EIF1,FASN,FTH1,FTL,G0S2,GDF11,GNL1,GSDMC,GSN,HSPG2,ICAM1,IGFBP7,IL11,IL1RN,IL5,ITGA9,ITIH1,ITPR3,KHSRP,KL,LDLRAD3,LPP,LVRN,METTL9,mir-214,MMP11,MMP15,MOB3B,MT-CO1,MT-CO2,NFATC2,…	107
Cancer,Gastrointestinal Disease,Organismal Injury and Abnormalities	Malignant neoplasm of large intestine	2.5e-28		-0.123	A2M,AAMDC,AATK,ABHD2,ACOT13,ACTA2,ACVR2A,ADAM12,ADAM33,ADAMTS1,ADAMTS12,ADAMTS16,ADAMTS4,ADAMTS5,ADAMTS9,ADD3,ADGRD1,ADGRE1,ADGRL1,ADM,AGER,AGO1,AHDC1,AHI1,AJUBA,ALDH1L1,ALOXE3,AMOT,ANKFY1,ANKS1A,ANKZF1,ANPEP,AOC1,AOPEP,AQP1,AREG,ARFGEF3,ARHGEF40,ARHGEF9,ARID1A,ARID5A,ARNTL,ASPM,ATF3,ATG9B,ATP13A4,ATP1B1,ATP2A3,ATP6V1C2,ATP7B,ATP9A,AUNIP,AXIN2,B3GLCT,B4GALNT4,BAIAP2L2,BAZ2A,BBOF1,BCAN,BCL6,BDKRB1…	702
Cancer,Gastrointestinal Disease,Organismal Injury and Abnormalities	Colorectal cancer	5.02e-15		-0.123	A2M,AATK,ABHD2,ACTA2,ACVR2A,ADAM12,ADAMTS1,ADAMTS12,ADAMTS16,ADAMTS4,ADAMTS5,ADAMTS9,ADD3,ADGRD1,ADGRE1,ADGRL1,ADM,AHDC1,AHI1,AJUBA,ALDH1L1,AMOT,ANKFY1,ANKS1A,ANPEP,AOC1,AOPEP,AQP1,AREG,ARFGEF3,ARHGEF40,ARID1A,ASPM,ATF3,ATG9B,ATP13A4,ATP2A3,ATP6V1C2,ATP7B,ATP9A,AUNIP,AXIN2,B3GLCT,B4GALNT4,BAIAP2L2,BAZ2A,BCL6,BEND3,BHLHE40,BMP2,BMP6,BTBD11,BTG3,BUB1,C14orf28,C1QTNF6,C1R,C7orf31,C9orf152,CACUL1,CAP…	454
Cellular Development,Cellular Growth and Proliferation,Connective Tissue Development and Function,Tissue Development	Cell proliferation of fibroblasts	7.67e-06		-0.141	ACTA2,ADM,AGER,AQP1,AREG,ATF3,BMP2,BUB1,CBX2,CCN1,COL3A1,CTSD,DUSP1,FADD,FANCD2,FTH1,GJA1,IGFBP3,IGFBP7,KNG1,LGALS3,LMNB1,MAP3K1,MED31,MET,MYCL,MYCN,NUPR1,PATZ1,PAWR,PDGFD,PLA2G1B,PLAUR,PLK2,POSTN,PPP1R13L,PTGES,SERPINE1,TGFB1I1,TIMP1,TP53,TRIM25	42
Cancer,Organismal Injury and Abnormalities	Hematological or lymphatic system tumor	1.72e-12		-0.146	AATK,ABHD12B,ACKR1,ACTA2,ADAM12,ADAMTS12,ADAMTS16,ADAMTS5,ADAMTS9,ADD3,ADGRD1,AGER,AHI1,ALOXE3,AMOT,ANKFY1,ANKS1A,ANPEP,AQP1,ARHGEF9,ARID1A,ARNTL,ATF3,ATF7,ATP13A4,ATP1B1,ATP6V1A,AUNIP,AXIN2,B3GLCT,BAZ2A,BCAN,BCL6,BMP2,BMP6,BPIFC,BTG1,BUB1,C14orf28,C1R,C4A/C4B,CA9,CARMIL2,CASP2,CBX2,CBX4,CCDC88C,CCL5,CCN1,CCNH,CD2,CD3E,CDCA7,CEBPD,CENPF,CHRM3,CIC,CLDN5,CLK1,CNKSR2,COL12A1,COL1A1,COL3A1,COL4A5,CPT…	337
Cancer,Organismal Injury and Abnormalities	Squamous-cell carcinoma	1.29e-06		-0.168	A2M,ACTA2,ACVR2A,ADAM12,ADAMTS12,ADD3,ADGRD1,ADGRL1,AHI1,AJUBA,ALDH1L1,ANKFY1,ANKZF1,ANPEP,AQP1,ARFGEF3,ARHGEF9,ARID1A,ARL4A,ASPM,ATG9B,ATP13A4,ATP1B1,ATP6V1A,AXIN2,BAZ2A,BCAN,BCL6,BDKRB1,BEND3,BLK,BMP2,BMP6,C5orf46,CA9,CAPN5,CASP2,CBX2,CBX4,CCDC107,CCDC152,CCDC73,CCDC88C,CCN1,CCNO,CDCA7,CENPF,CFB,CFL2,CHD7,CIC,CIR1,CLIC2,CLK1,CNKSR2,COL12A1,COL1A1,COL21A1,COQ3,CREM,CSRNP1,CTNNA3,CYP2E1,CYP7A1,DA…	298
Inflammatory Response,Organismal Injury and Abnormalities	Inflammation of absolute anatomical region	4.26e-06		-0.181	ACKR1,ACTA2,ACVR2A,ADAMTS12,ADAMTS5,ADGRE1,ADM,AGER,AQP1,AREG,ARID1A,ARID5A,ATF3,ATP1B1,BCL6,BDKRB1,BHLHE40,C1QTNF6,C4A/C4B,CA12,CA9,CAPN5,CASP2,CCL5,CCN1,CD2,CFB,CHRM3,CIC,CIDEC,COL1A1,COL3A1,COL4A5,CST3,CTSD,CYP2E1,CYP7A1,DDIT3,DUSP1,EDNRB,EPSTI1,FADD,FASN,FERMT1,FNDC4,FOXA2,FRMD4B,GPX7,HCAR1,HCST,ICAM1,IGFBP3,IL11,IL1RN,IL5,ITGA9,JUNB,KLRB1,KMT2D,LGALS3,LRBA,LRG1,LRP6,LSS,LY96,MAP3K1,MAP3K8,MA…	123
Connective Tissue Development and Function,Tissue Morphology	Quantity of connective tissue	1.33e-06		-0.196	ACOT13,ADAM12,ADAMTS1,ADD3,ADM,AQP1,ARNTL,ATF3,CEBPD,CIDEC,COL1A1,DUSP1,EFEMP1,FASN,FBLIM1,FBXW7,FGL1,G0S2,GNAQ,HCST,HIPK2,HSPG2,IAPP,IGFBP2,IGFBP3,IHH,IL1RN,IL5,ITGB1BP1,JARID2,JUNB,KITLG,KL,LCAT,LGALS3,MEOX1,MSX2,MYB,NAB2,NFATC2,NOTCH1,NPY,NUPR1,OXT,PIM1,PIM3,PLA2G1B,POSTN,POU2F1,POU5F1,PPP1R15A,PRDM1,PRLR,PROM2,RAB27B,RCOR1,SCD,SERPINE1,SH3PXD2B,SLC4A4,STAR,STEAP3,SUFU,TCIM,TP53,TRIM63,UHRF1	67
Cancer,Organismal Injury and Abnormalities	Breast or gastric cancer	1.43e-25		-0.216	A2M,AAMDC,ABHD12B,ABHD14A,ABHD2,ACKR1,ACOT13,ACTA2,ACVR2A,ADAM12,ADAMTS1,ADAMTS12,ADAMTS16,ADAMTS4,ADAMTS5,ADAMTS9,ADD3,ADGRD1,ADGRE1,ADPRH,AGER,AGO1,AHDC1,AHI1,AJUBA,ALDH1L1,ALKAL2,ALOXE3,AMOT,ANKRD2,ANKS1A,ANPEP,AOC1,AOPEP,AQP1,AREG,ARHGEF40,ARID1A,ARNTL,ASPM,ATF3,ATG9B,ATP2A3,ATP6V1C2,ATP7B,ATP9A,AXIN2,B3GLCT,B4GALNT4,BCAN,BCL6,BEND3,BEX3,BHLHE40,BLK,BLOC1S1,BMP6,BTBD11,BUB1,C14orf28,C17orf49,…	532
Cancer,Organismal Injury and Abnormalities	Connective or soft tissue tumor	1.58e-15		-0.231	A2M,AATK,ABHD12B,ACKR1,ACOT6,ACTA2,ACVR2A,ADAM12,ADAM33,ADAMTS12,ADAMTS16,ADAMTS4,ADAMTS5,ADAMTS9,ADD3,ADGRD1,ADGRE1,AGER,AGO1,AHI1,AJUBA,ALDH1L1,ALDH3B2,ALOXE3,AMOT,ANKFY1,ANKS1A,ANPEP,AOC1,AOPEP,AREG,ARFGEF3,ARHGEF40,ARID1A,ARID5A,ARNTL,ASPM,ATF3,ATF7,ATG9B,ATP13A4,ATP1B1,ATP2A3,ATP6V1A,ATP6V1C2,ATP7B,ATP9A,AXIN2,B3GLCT,B4GALNT4,BAIAP2L2,BAZ2A,BBOF1,BCAN,BCL6,BDKRB1,BEND3,BLK,BLOC1S1,BMP2,BMP6,…	604
Tissue Development	Branching of epithelial tissue	3.5e-06		-0.246	ADM,CCN1,EPHB4,ITGB1BP1,MET,MGP,MYCN,NAB2,NOTCH1,NRP2,PIM3,PRLR,RGS4,SLIT2,TGFBI,TIMP1,UNC5B,VEGFD,WNT4	19
Embryonic Development,Organismal Development	Development of abdomen	4.02e-09		-0.259	ACVR2A,ADAMTS1,ADAMTS16,ADM,AGER,AQP1,AREG,ARL3,ARNTL,ATF3,ATF7,BMP2,BMP6,CBX2,CENPF,COL4A5,CST3,EDNRB,EFEMP1,ETV5,FADD,FADS2,FBLN1,FOXA2,GATA3,GDF11,GJA1,GRHL2,HOXD13,HSPB11,ICAM1,IFT27,IGFBP2,IHH,IL11,IL1RN,JARID2,KITLG,KL,LCAT,LGALS3,LHB,MAPK7,MBTD1,MET,MGP,MYB,MYCN,NDUFS6,NOTCH1,NR4A3,PANK1,PRDM1,PTPRF,PYGO2,RAG2,RDH10,RORC,SERPINE1,SLIT2,SOX17,SPDEF,STAR,THBS1,TIMP1,TNS2,TP53,TRIM25,UPF2,VAN…	73
Cancer,Gastrointestinal Disease,Organismal Injury and Abnormalities	Colon cancer	3.24e-13		-0.287	A2M,AATK,ABHD2,ACVR2A,ADAM12,ADAMTS1,ADAMTS12,ADAMTS16,ADAMTS4,ADAMTS5,ADAMTS9,ADD3,ADGRD1,ADGRE1,ADGRL1,ADM,AHDC1,AHI1,ALDH1L1,AMOT,ANKFY1,ANKS1A,ANPEP,AOC1,AOPEP,AQP1,AREG,ARFGEF3,ARHGEF40,ARID1A,ASPM,ATF3,ATG9B,ATP13A4,ATP2A3,ATP6V1C2,ATP7B,AUNIP,AXIN2,B3GLCT,B4GALNT4,BAIAP2L2,BAZ2A,BCL6,BEND3,BHLHE40,BMP2,BTBD11,BUB1,C14orf28,C1QTNF6,C1R,C7orf31,C9orf152,CACUL1,CAPN5,CARMIL2,CBX2,CBX4,CBX6,CC…	400
Cancer,Gastrointestinal Disease,Hepatic System Disease,Organismal Injury and Abnormalities	Hepatocellular carcinoma	1.22e-06		-0.288	ADAM12,ADAMTS1,ADAMTS12,ADAMTS9,AREG,ARID1A,ASPM,ATP1B1,ATP9A,AXIN2,BAZ2A,BTG3,BUB1,C7orf31,CA12,CA9,CASP2,CBX2,CBX4,CCN1,CCNO,CDR2L,CENPF,CNKSR2,CTSD,DCDC1,DHRS3,DIPK2A,DUSP11,EDNRB,EGFLAM,FADS1,FAM83H,FASN,FBLN1,FBLN5,FERMT1,FGL1,FOXA2,FREM2,FRMD4B,FTL,GNE,GPT2,GSDMC,GSN,HCFC1,HHIPL2,HK2,HMGB3,ICAM1,IGFBP3,IHH,IL11,ILF3,ITGA9,ITPR3,JARID2,JCHAIN,KIAA1549,KIF23,KMT2D,KY,LCAT,LGALS3,LMCD1,LRP6,ME…	134
Cellular Development,Cellular Growth and Proliferation,Tissue Development	Development of epithelial cells	8.31e-06		-0.293	BMP2,CD3E,FLNB,GRHL2,HYDIN,IHH,KITLG,LGALS3,MAP3K1,MET,MITF,MYCL,NOTCH1,NRG1,PLEC,POU5F1,PRDM1,PRLR,SIPA1L3,SPDEF,TFAP2C,TIMP1,TP53	23
Cancer,Organismal Injury and Abnormalities	Incidence of tumor	2.96e-31		-0.303	A2M,AAMDC,AATK,ABHD12B,ABHD2,ACER2,ACKR1,ACTA2,ACVR2A,ADAM12,ADAMTS1,ADAMTS12,ADAMTS16,ADAMTS4,ADAMTS5,ADAMTS9,ADD3,ADGRD1,ADGRE1,ADGRL1,ADM,ADPRH,AGER,AGO1,AHDC1,AHI1,AJUBA,ALDH1L1,ALDH3B2,ALKAL2,ALOXE3,AMOT,ANKFY1,ANKRD2,ANKS1A,ANPEP,AOC1,AOPEP,AQP1,AREG,ARFGEF3,ARHGEF40,ARHGEF9,ARID1A,ARL4A,ARNTL,ASPM,ATF3,ATF7,ATG9B,ATP13A4,ATP2A3,ATP6V1A,ATP6V1C2,ATP7B,ATP9A,AUNIP,AXIN2,B3GLCT,B4GALNT4,BAIAP…	711
Cancer,Organismal Injury and Abnormalities	Adenocarcinoma	7.87e-43		-0.307	A2M,AAMDC,AATK,ABHD12B,ABHD2,ACER2,ACKR1,ACOT13,ACTA2,ACVR2A,ADAM12,ADAM33,ADAMTS1,ADAMTS12,ADAMTS16,ADAMTS4,ADAMTS5,ADAMTS9,ADD3,ADGRD1,ADGRE1,ADGRL1,ADM,ADPRH,AGER,AGO1,AHDC1,AHI1,AJUBA,ALDH1L1,ALDH3B2,ALKAL2,ALOXE3,AMOT,ANKFY1,ANKS1A,ANKZF1,ANPEP,AOC1,AOPEP,AQP1,AREG,ARFGEF3,ARHGEF40,ARHGEF9,ARID1A,ARID5A,ARNTL,ASPM,ATF3,ATF7,ATG9B,ATP13A4,ATP1B1,ATP2A3,ATP6V1C2,ATP7B,ATP9A,AUNIP,AXIN2,B3GLCT,…	805
Cancer,Organismal Injury and Abnormalities	Cancer of secretory structure	1.73e-44		-0.308	A2M,AAMDC,AATK,ABHD12B,ABHD2,ACER2,ACKR1,ACOT13,ACTA2,ACVR2A,ADAM12,ADAM33,ADAMTS1,ADAMTS12,ADAMTS16,ADAMTS4,ADAMTS5,ADAMTS9,ADD3,ADGRD1,ADGRE1,ADGRL1,AGER,AGO1,AHDC1,AHI1,AJUBA,ALDH1L1,ALDH3B2,ALKAL2,ALOXE3,AMOT,ANKFY1,ANKRD2,ANKS1A,ANKZF1,ANPEP,AOC1,AOPEP,AQP1,AREG,ARFGEF3,ARHGEF40,ARHGEF9,ARID1A,ARID5A,ARL4A,ARNTL,ASPM,ATF3,ATF7,ATG9B,ATOH8,ATP13A4,ATP1B1,ATP2A3,ATP6V1A,ATP6V1C2,ATP7B,ATP9A,AU…	777
Immunological Disease,Organismal Injury and Abnormalities	Systemic autoimmune syndrome	3.32e-07		-0.32	ACTA2,ADAM12,ADAMTS4,ADM,AGER,AHI1,AREG,ATP1B1,BCL6,BLK,C1QTNF6,C1R,C4A/C4B,C9orf152,CCL14,CCL5,CD3E,CFB,CHAC1,CHD7,CHRM3,CIDEC,CLIC2,COL12A1,COL1A1,COL21A1,COL3A1,COL4A5,CST3,CTNNA3,CYP2E1,DUSP1,EGFL8,EIF1,EPSTI1,ERAP2,FADD,FTH1,G0S2,GATA3,GDF11,GNAQ,GNL1,GSDMC,GSN,GYG2,HCST,IAPP,ICAM1,IFRD1,IGFBP7,IHH,IL1RN,IL5,ITGA9,ITPR3,JUNB,KHSRP,KL,KLRB1,KRTCAP2,LDLRAD3,LHFPL2,LPP,LY96,MAP3K8,MBTD1,MEST,MG…	131
Cellular Growth and Proliferation,Connective Tissue Development and Function,Tissue Development	Proliferation of connective tissue cells	2.8e-09		-0.332	ACTA2,ADM,AGER,ALKAL2,AQP1,AREG,ATF3,BMP2,BMP6,BUB1,CBX2,CCN1,COL1A1,COL3A1,CTSD,DUSP1,EDNRB,FADD,FANCD2,FBLN1,FBLN5,FBXW7,FERMT1,FTH1,GATA3,GJA1,GNAQ,IAPP,IGFBP3,IGFBP7,IHH,JUNB,KITLG,KL,KNG1,LGALS3,LMNB1,LRG1,MAP3K1,MAPK7,MED31,MET,MSX2,MYB,MYCL,MYCN,NAB2,NFKBID,NOTCH1,NOX4,NPY,NUPR1,OSR2,PATZ1,PAWR,PDGFD,PLA2G1B,PLAUR,PLK2,POSTN,PPP1R13L,PRKCD,PRKCG,PRKCI,PROM1,PTGES,PTPRF,RORC,S100A6,SERPINE1…	75
Organismal Development	Size of body	4.81e-08		-0.339	ACOT13,ADAMTS1,AGER,AHI1,AQP1,AREG,ARNTL,B3GLCT,BCL6,CBX2,CFL2,CHD7,CHRM3,COL12A1,COL3A1,CTSD,DHRS3,DNAJC5,DNAJC6,DNMT3A,DUSP1,EDNRB,EFEMP1,ETV5,FADS2,FANCD2,FBLN1,FGL1,FOXA2,FXYD4,G0S2,GCK,GNAL,GNAQ,H1-2,HK2,HOXD13,HSPG2,IFRD1,IGFBP3,IGFBP7,IHH,IL1RN,ILF3,ITGB1BP1,ITPR3,KL,MAPK8IP1,MCOLN1,MEOX1,MGP,MYCN,MYO10,NAB2,NR2F1,NRN1,NTAN1,PANK1,PATZ1,PIM1,PIM3,PLA2G1B,PLEC,PLK2,POSTN,PRKCD,PRLR,PTGES,PT…	90
Cancer,Gastrointestinal Disease,Organismal Injury and Abnormalities	Intestinal tumor	5.14e-31		-0.345	A2M,AAMDC,AATK,ABHD2,ACOT13,ACTA2,ACVR2A,ADAM12,ADAM33,ADAMTS1,ADAMTS12,ADAMTS16,ADAMTS4,ADAMTS5,ADAMTS9,ADD3,ADGRD1,ADGRE1,ADGRL1,ADM,AGER,AGO1,AHDC1,AHI1,AJUBA,ALDH1L1,ALOXE3,AMOT,ANKFY1,ANKS1A,ANKZF1,ANPEP,AOC1,AOPEP,AQP1,AREG,ARFGEF3,ARHGEF40,ARHGEF9,ARID1A,ARID5A,ARNTL,ASPM,ATF3,ATF7,ATG9B,ATP13A4,ATP1B1,ATP2A3,ATP6V1C2,ATP7B,ATP9A,AUNIP,AXIN2,B3GLCT,B4GALNT4,BAIAP2L2,BAZ2A,BBLN,BBOF1,BCAN,B…	712
Connective Tissue Disorders,Hereditary Disorder,Organismal Injury and Abnormalities	Hereditary connective tissue disorder	4.64e-10		-0.345	ACTA2,ADAMTS4,ASPM,ATP6V1A,B3GLCT,BLK,BMP2,C1orf122,C1R,C4A/C4B,CCL5,CHD7,CIDEC,COL12A1,COL1A1,COL21A1,COL3A1,COL4A5,DNMT3A,EBP,EDNRB,EFCAB10,EFEMP1,FBLN5,FERMT1,FLNB,FREM2,G0S2,GAS1,GDF11,GJA1,GPC1,GSN,GYG2,HCST,HOXD13,HSPG2,IFITM5,IFT172,IHH,IL1RN,KIF11,KIF22,KIF24,KL,KNL1,LMNB1,LVRN,MEGF8,MEIS2,MEOX1,MEST,MET,MFAP4,MGP,MITF,MRAS,MSX2,MYCN,NFIB,NOTCH1,NPY,PIGW,PLEC,POSTN,PRDM1,PRIM1,PSTPIP1,PTP…	89
Cancer,Organismal Injury and Abnormalities	Frequency of tumor	1.14e-27		-0.351	A2M,AAMDC,AATK,ABHD12B,ABHD2,ACER2,ACTA2,ACVR2A,ADAM12,ADAMTS1,ADAMTS12,ADAMTS16,ADAMTS4,ADAMTS5,ADAMTS9,ADD3,ADGRD1,ADGRE1,ADGRL1,ADM,ADPRH,AGER,AGO1,AHDC1,AHI1,AJUBA,ALDH1L1,ALDH3B2,ALKAL2,ALOXE3,AMOT,ANKFY1,ANKRD2,ANKS1A,ANPEP,AOC1,AOPEP,AQP1,AREG,ARFGEF3,ARHGEF40,ARHGEF9,ARID1A,ARNTL,ASPM,ATF3,ATF7,ATG9B,ATP13A4,ATP2A3,ATP6V1C2,ATP7B,ATP9A,AUNIP,AXIN2,B3GLCT,B4GALNT4,BAIAP2L2,BAZ2A,BBLN,BCAN,…	687
Cellular Movement	Cell movement of tumor cell lines	6.38e-11		-0.354	A2M,ACKR1,ACTA2,ADAM12,ADAM33,ADAMTS5,AGER,AMOT,ANKS1A,ANPEP,AREG,ARID1A,ATF3,AXIN2,BCAN,BDKRB1,BMP2,BMP6,CA9,CCL14,CCL5,CCN1,CCNH,CEBPD,CENPF,COL1A1,CST3,CTSZ,DAAM2,DCDC2,EDNRB,EFEMP1,EPDR1,ETV5,FADD,FAM120A,FASN,FBLIM1,FBLN5,FBXW7,FLNB,GATA3,GEMIN5,GJA1,GMFG,GNAI1,GREB1,GRHL2,HMGA1,IGFBP2,IGFBP3,IGFBP7,IL5,ILF3,KITLG,KL,KMT2D,KNG1,LGALS3,LMCD1,MAP3K1,MAP3K8,MAPK7,MAPRE2,MEST,MET,mir-214,MITF,MR…	136
Organismal Injury and Abnormalities	Non-malignant disorder	1.37e-14		-0.371	ACKR1,ACTA2,ACVR2A,ADAM12,ADAMTS5,ADAMTS9,ADGRD1,ADGRL1,AGER,AJUBA,AREG,ARID1A,ATP1B1,ATP7B,AXIN2,B3GLCT,BAZ2A,BBLN,BCL6,BMP2,BMP6,C1R,C4A/C4B,CA12,CA9,CCL5,CCN1,CEBPD,CETN3,CFB,CHRM3,CIC,CLDN23,CLDN5,COL12A1,COL1A1,COL21A1,COL3A1,COL4A5,COX6B1,CSRNP1,CST3,DHRS3,DNM3,DNMT3A,DUOX2,DUSP1,EDNRB,EFEMP1,EIF1,ETV5,FAM20A,FAM83H,FANCD2,FBLN1,FBXW7,FERMT1,FOXA2,FRMD4B,FTH1,FTL,G0S2,GAS1,GATA3,GDF11,GNA14…	202
Cancer,Gastrointestinal Disease,Organismal Injury and Abnormalities	Upper gastrointestinal tract cancer	6.5e-15		-0.391	A2M,ACVR2A,ADAM12,ADAMTS1,ADAMTS12,ADAMTS16,ADAMTS4,ADAMTS5,ADAMTS9,ADD3,ADGRD1,ADGRE1,ADGRL1,AGO1,AHDC1,AHI1,ALOXE3,ANKRD2,ANKS1A,ANKZF1,ANPEP,AOC1,AREG,ARFGEF3,ARHGEF40,ARHGEF9,ARID1A,ARNTL,ASPM,ATG9B,ATP13A4,ATP2A3,ATP6V1A,ATP6V1C2,ATP9A,AXIN2,B3GLCT,B4GALNT4,BCAN,BCL6,BDKRB1,BEND3,BEX3,BLK,BMP6,BTBD11,BTG1,C14orf28,C1orf54,C1R,C4A/C4B,C7orf31,CA9,CARMIL2,CASP2,CBX6,CCDC15,CCDC152,CCDC73,CCN1,…	405
Cellular Movement	Invasion of tumor cell lines	3.75e-06		-0.401	A2M,ACTA2,ADAM12,ADAMTS1,ADM,AGER,AMOT,AREG,ARID1A,ATF3,BCAN,BDKRB1,BMP2,BMP6,BTG3,CCN1,CCNH,CEBPD,CENPF,CIC,CTSD,CTSZ,DAAM2,DUSP1,EFEMP1,EPDR1,EPHB4,EPSTI1,ETV5,FAM120A,FASN,FBLIM1,FBLN1,FBLN5,FBXW7,GATA3,GNAI1,GNAL,GSN,HIPK2,HMGA1,HPN,HTRA3,IGFBP2,IL11,ILF3,JUNB,KNG1,LGALS3,MEST,MET,mir-214,MITF,MMP15,MSI2,MSX2,MYB,MYCN,NFATC2,NFE2L3,NFKBID,NKD2,NOTCH1,NOX4,NRG1,NRP2,NUPR1,PIGR,PLAUR,PLEC,POSTN…	101
Metabolic Disease,Organismal Injury and Abnormalities	Glucose metabolism disorder	1.21e-10		-0.413	A2M,AATK,ACER2,ACTA2,ADAMTS1,ADAMTS12,ADAMTS9,ADGRD1,ADM,AGER,AHDC1,AHI1,ANKRD2,ANPEP,AOC1,AQP1,ARFGEF3,ARHGEF40,ARNTL,ATF3,ATP1B1,ATP7B,BCL6,BHLHE40,BLK,BMP2,BPIFC,BTG1,C1QTNF6,C4A/C4B,CA12,CA9,CCDC88C,CCL5,CCN1,CD3E,CEBPD,CFB,CHAC1,CHRM3,CIDEC,CMKLR2,COL12A1,COL1A1,COL21A1,COL3A1,COL4A5,CREM,CTSD,CYP2E1,CYP7A1,DDIT3,DHRS3,DNAJC5,DNAJC6,DNM3,DUSP1,EDNRB,ELOVL2,ENPEP,FADD,FADS2,FASN,FBLN5,FBLN7,F…	175
Cancer,Organismal Injury and Abnormalities	Development of malignant tumor	1.11e-24		-0.447	A2M,AAMDC,AATK,ABHD12B,ABHD2,ACER2,ACTA2,ACVR2A,ADAM12,ADAMTS1,ADAMTS12,ADAMTS16,ADAMTS4,ADAMTS5,ADAMTS9,ADD3,ADGRD1,ADGRE1,ADGRL1,ADM,ADPRH,AGER,AGO1,AHDC1,AHI1,AJUBA,ALDH1L1,ALDH3B2,ALKAL2,ALOXE3,AMOT,ANKFY1,ANKRD2,ANKS1A,ANPEP,AOC1,AOPEP,AQP1,AREG,ARFGEF3,ARHGEF40,ARHGEF9,ARID1A,ARNTL,ASPM,ATF3,ATF7,ATG9B,ATP13A4,ATP2A3,ATP6V1C2,ATP7B,ATP9A,AUNIP,AXIN2,B3GLCT,B4GALNT4,BAIAP2L2,BAZ2A,BCAN,BCL6,…	673
Cancer,Organismal Injury and Abnormalities	Benign Tumors	4.68e-14		-0.448	ACKR1,ACTA2,ACVR2A,ADAM12,ADAMTS5,ADGRD1,ADGRL1,AGER,AJUBA,AXIN2,BBLN,BMP6,CA12,CCN1,CEBPD,CETN3,CFB,CHRM3,CIC,CLDN23,CLDN5,COL12A1,COL1A1,COL21A1,COL3A1,COL4A5,DUSP1,EDNRB,EFEMP1,FAM20A,FANCD2,FBLN1,FBXW7,FRMD4B,FTH1,GDF11,GNA14,GNAQ,GNG11,HMGA1,HOPX,IGFBP3,IGFBP7,IHH,JCHAIN,JUNB,KIF11,KIF1B,KITLG,KMT2D,LGALS3,LHB,LOC102724428/SIK1,LRRFIP2,MAP3K1,MAPK7,MEST,MET,MMP11,MT-CO2,MT-ND6,MXRA5,MYB,MYCN…	120
Cancer,Organismal Injury and Abnormalities	Benign solid tumor	6.25e-14		-0.448	ACKR1,ACTA2,ACVR2A,ADAM12,ADAMTS5,ADGRD1,ADGRL1,AGER,AJUBA,AXIN2,BBLN,BMP6,CA12,CCN1,CEBPD,CETN3,CFB,CHRM3,CIC,CLDN23,CLDN5,COL12A1,COL1A1,COL21A1,COL3A1,COL4A5,DUSP1,EDNRB,EFEMP1,FAM20A,FANCD2,FBLN1,FBXW7,FRMD4B,FTH1,GDF11,GNA14,GNAQ,GNG11,HMGA1,HOPX,IGFBP3,IGFBP7,IHH,JCHAIN,JUNB,KIF11,KIF1B,KITLG,KMT2D,LGALS3,LHB,LOC102724428/SIK1,LRRFIP2,MAP3K1,MAPK7,MEST,MET,MMP11,MT-CO2,MT-ND6,MXRA5,MYB,MYCN…	119
Cellular Movement	Migration of tumor cell lines	3.54e-09		-0.449	A2M,ACTA2,ADAM12,ADAM33,AGER,AMOT,ANKS1A,ANPEP,AREG,ARID1A,ATF3,AXIN2,BDKRB1,BMP2,BMP6,CA9,CCL5,CCN1,CCNH,CEBPD,CENPF,CST3,CTSZ,DAAM2,DCDC2,EFEMP1,EPDR1,ETV5,FAM120A,FASN,FBLIM1,FBLN5,FBXW7,FLNB,GATA3,GJA1,GMFG,GNAI1,GREB1,GRHL2,HMGA1,IGFBP2,IGFBP3,IGFBP7,IL5,ILF3,KITLG,KL,KMT2D,KNG1,LGALS3,LMCD1,MAP3K1,MAP3K8,MAPRE2,MEST,MET,mir-214,MITF,MRAS,MSI2,MSX2,MYB,MYO10,NFATC2,NFE2L3,NFIB,NKD2,NOTCH1,NO…	117
Organismal Development	Growth of organism	4.94e-07		-0.46	ACVR2A,ADAMTS1,AGO1,AQP1,AREG,ARID1A,ARNTL,ASPM,ATF7,BMP2,BMP6,CASP2,CBX2,CEBPD,COL3A1,COQ3,CST3,CTSD,CTSZ,DAG1,DAGLA,DUOX2,ERO1B,FANCD2,FBLN5,FOXA2,GAS1,GATA3,GJA1,GNG5,GRHL2,GSN,HMGA1,HOXA3,HSPG2,IGFBP3,IHH,IL1RN,IL5,ITPR3,KITLG,LMNB1,LRP6,MAP3K1,MAPK7,MEST,MET,mir-214,MSI2,MSX2,MYCN,NDUFS6,NOTCH1,NR4A3,NRG1,OSR2,PANK1,PLEC,PLK2,PLS3,POMT2,POSTN,POU2F1,POU5F1,PPP1R13L,PRDM1,PRKCD,PRNP,PSTPIP1,R…	88
Cancer,Organismal Injury and Abnormalities	Connective tissue tumor	3.28e-06		-0.463	AATK,ACTA2,AGER,AHI1,ARID1A,ATF3,AXIN2,BCAN,BCL6,BLK,CAPN5,CBX4,CCN1,CD2AP,CIC,CLK4,COL12A1,COL1A1,COL21A1,COL3A1,COL4A5,CTNNA3,CYP7A1,DDIT3,DEGS2,DNMT3A,EDRF1,ELOVL2,ENOX1,EPDR1,ERICH3,FAM20A,FASN,FBXW7,FERMT1,FGD3,FREM2,GLRX2,GPC1,GPX7,HCFC1,HIPK2,HMGA1,HOXB3,HSPG2,IGFBP2,IGFBP3,IL5,ITPR3,KIF11,KIF1A,KIF1B,KIF23,KITLG,KMT2D,KRTCAP2,KY,LIN37,LOC102724428/SIK1,LOC102724594/U2AF1,LVRN,MET,MITF,MLL…	126
Cancer,Organismal Injury and Abnormalities	Blue round small cell tumor	5.34e-06		-0.471	AATK,ACKR1,ACVR2A,ADAM12,ADAMTS12,ADAMTS16,ADAMTS5,ADD3,ADGRD1,AHI1,AMOT,AOPEP,ARHGEF9,ARID1A,ARNTL,ASPM,ATP13A4,ATP9A,AVPI1,BEND3,BMP2,C4A/C4B,CAPN5,CBX6,CCDC73,CDC42BPG,CDCA7,CEBPD,CETN3,CHD7,CHRM3,CIC,CLDND1,CLK1,CNKSR2,COL12A1,COL21A1,COL4A5,CREB3L4,CREM,CSRNP1,CTNNA3,CYP7A1,DAGLA,DCDC1,DHDH,DNAAF5,DNMT3A,DOHH,DOK4,EDNRB,EFCAB5,EFEMP1,ELOVL2,EMC4,EMID1,EML5,ENPEP,EPDR1,ERICH3,ERO1B,EVA1C,FAM1…	223
Gastrointestinal Disease,Hepatic System Disease,Organismal Injury and Abnormalities	Liver lesion	4.22e-14		-0.475	A2M,AAMDC,AATK,ACKR1,ACTA2,ACVR2A,ADAM12,ADAMTS1,ADAMTS12,ADAMTS4,ADAMTS5,ADAMTS9,ADGRD1,ADGRE1,ADM,ADPRH,AGER,AGO1,AHDC1,AHI1,ALKAL2,AMOT,ANKFY1,ANKS1A,ANPEP,AOC1,AQP1,AREG,ARFGEF3,ARHGEF40,ARHGEF9,ARID1A,ARNTL,ASPM,ATF7,ATG9B,ATOH8,ATP1B1,ATP2A3,ATP6V1C2,ATP7B,ATP9A,AXIN2,BAZ2A,BCL6,BHLHE40,BMP2,BMP6,BTBD11,BTG3,BUB1,C1R,C21orf62,C4A/C4B,C7orf31,CA12,CA9,CAPN5,CASP2,CBX2,CBX4,CBX6,CCDC15,CCDC15…	450
Cancer,Organismal Injury and Abnormalities	Extrapancreatic malignant tumor	9.35e-47		-0.477	A2M,AAMDC,AATK,ABHD12B,ABHD14A,ABHD2,ACER2,ACKR1,ACOT13,ACTA2,ACVR2A,ADAM12,ADAM33,ADAMTS1,ADAMTS12,ADAMTS16,ADAMTS4,ADAMTS5,ADAMTS9,ADD3,ADGRD1,ADGRE1,ADGRL1,ADM,ADPRH,AGER,AGO1,AHDC1,AHI1,AJUBA,ALDH1L1,ALDH3B2,ALKAL2,ALOXE3,AMOT,ANKFY1,ANKRD2,ANKS1A,ANKZF1,ANPEP,AOC1,AOPEP,AQP1,AREG,ARFGEF3,ARHGEF40,ARHGEF9,ARID1A,ARID5A,ARL4A,ARNTL,ASPM,ATF3,ATF7,ATG9B,ATP13A4,ATP1B1,ATP2A3,ATP6V1A,ATP6V1C2,AT…	866
Cancer,Organismal Injury and Abnormalities	Development of benign tumor	9.75e-06		-0.494	ACTA2,ACVR2A,ADAMTS5,ADGRD1,AJUBA,AXIN2,BBLN,CA12,CEBPD,CHRM3,CIC,CLDN23,COL1A1,FANCD2,FBLN1,FBXW7,GNA14,GNAQ,HMGA1,IHH,JCHAIN,JUNB,KIF11,KMT2D,LGALS3,LHB,LRRFIP2,MAP3K1,MAPK7,MET,MT-ND6,MYB,NEURL1B,NFE2L3,NFIB,NOTCH1,NRP2,PATZ1,PBRM1,POU5F1,PRKCD,PRKCI,PRLR,PTGES,PTPRD,RAG2,RNF43,ROS1,SINHCAF,SLC48A1,SLC4A4,SLC51B,SLIT2,SORD,SRPK1,SUFU,THBS1,THBS2,TIMP1,TNFRSF1B,TP53,ZBTB7B,ZC3HAV1L,ZNF436	64
Cancer,Gastrointestinal Disease,Hepatic System Disease,Organismal Injury and Abnormalities	Liver cancer	5.77e-11		-0.496	AAMDC,AATK,ACVR2A,ADAM12,ADAMTS1,ADAMTS12,ADAMTS4,ADAMTS5,ADAMTS9,ADGRE1,AGER,AHDC1,AHI1,ALKAL2,AMOT,ANKFY1,ANPEP,AOC1,AQP1,AREG,ARFGEF3,ARHGEF40,ARHGEF9,ARID1A,ARNTL,ASPM,ATG9B,ATP1B1,ATP6V1C2,ATP9A,AXIN2,BAZ2A,BCL6,BHLHE40,BMP6,BTBD11,BTG3,BUB1,C1R,C21orf62,C7orf31,CA12,CA9,CASP2,CBX2,CBX4,CBX6,CCDC152,CCDC85C,CCDC88C,CCN1,CCNO,CD2,CDC42BPG,CDR2L,CENPF,CETN3,CFB,CFL2,CIC,CLDN23,CLK1,CNKSR2,COL1…	375
Cancer,Neurological Disease,Organismal Injury and Abnormalities	Glioma	3.03e-18		-0.507	A2M,AATK,ABHD12B,ABHD14A,ABHD2,ACKR1,ACTA2,ACVR2A,ADAM33,ADAMTS1,ADAMTS12,ADAMTS16,ADAMTS4,ADAMTS5,ADAMTS9,ADGRD1,ADGRE1,ADGRL1,ADM,ADPRH,AGO1,AHDC1,AHI1,AJUBA,ALOXE3,AMOT,ANKFY1,ANKS1A,ANKZF1,ANPEP,AOC1,AQP1,ARFGEF3,ARID1A,ARID5A,ARNTL,ASPM,ATF7,ATG9B,ATP13A4,ATP1B1,ATP2A3,ATP6V1A,ATP7B,ATP9A,AUNIP,AXIN2,B4GALNT4,BAIAP2L2,BAZ2A,BCAN,BCL6,BEND3,BET1,BHLHE40,BLK,BLOC1S1,BMP6,BPIFC,BTBD11,BTG3,BUB1…	534
Cell Cycle,Gene Expression	Binding of DNA	6.9e-07		-0.517	ATF3,ATF7,BAZ2A,BMP2,BMP6,CD2,CD3E,CEBPD,CIDEC,CREM,CYP2E1,DDIT3,FADD,FOXA2,FOXP4,GATA3,GRHL2,HIPK2,HMGA1,IGFBP3,IL11,IL1RN,IL5,JUNB,KITLG,KMT2D,KNG1,LMCD1,LY96,MAP3K1,MYB,MYCN,NFATC2,NFKBID,NOTCH1,NOX4,NR2F1,NR2F6,NRG1,PLAUR,PLK3,POU2F1,POU5F1,PRDM1,PRKCD,PRKCI,PTGER3,RAD9A,RGCC,SCD,SFTPD,SUFU,TFAP2C,TNFRSF1B,TP53,UBN1,YWHAG	57
Cancer,Organismal Injury and Abnormalities,Respiratory Disease	Non-small cell lung carcinoma	1.41e-08		-0.531	ACTA2,ACVR2A,ADAM12,ADAMTS1,ADAMTS12,ADAMTS5,AGO1,AHDC1,AJUBA,ALDH1L1,ANKFY1,ANPEP,AOC1,AREG,ARID1A,ATP1B1,ATP6V1C2,AXIN2,BAIAP2L2,BCL6,BLK,BUB1,C5orf46,CA9,CASP2,CBX2,CCDC88C,CCNO,CENPF,CIC,CLDN23,CLIC6,CLK1,CNKSR2,COL12A1,COL1A1,COL21A1,COL3A1,COL4A5,COX17,CTNNA3,CTSD,CYP2E1,DAGLA,DCDC1,DDIT3,DIPK2A,DNAAF5,DNAJC6,DNASE1L1,DNMT3A,EGFLAM,EPHA3,EPHB4,ERICH3,FADD,FAM200A,FANCD2,FASN,FBLN5,FBXW7,FGD…	221
Cardiovascular Disease,Organismal Injury and Abnormalities	Disorder of blood pressure	4.92e-08		-0.534	ADAMTS4,ADGRL1,ADM,AGER,AQP1,ARNTL,ATP1B1,ATP2A3,ATP6V1A,AXIN2,BMP2,CA12,CA9,CHRM3,CLDN23,COL12A1,CST3,CYP2E1,DAAM2,DNMT3A,DUSP1,EDNRB,EPHA3,EPHB4,FERMT1,FKBP2,FXYD1,GSN,HIGD1B,ICAM1,IGSF10,IL11,IL1RN,JARID2,KCTD15,KL,KNG1,LMOD1,MAP3K15,MET,MGP,mir-214,MXRA5,MYO10,MYO1D,NOTCH1,NOX4,NPTX2,NPY,NTAN1,OXT,PDE4B,PDGFD,PDLIM3,PENK,PIGF,PIM1,PLAUR,POU5F1,PRKCI,PROM1,PTGER3,PTGES,PTPRD,RARRES2,RGS2,S100A…	88
Cancer,Gastrointestinal Disease,Hepatic System Disease,Organismal Injury and Abnormalities	Hepatobiliary system cancer	5.11e-13		-0.564	A2M,AAMDC,AATK,ACVR2A,ADAM12,ADAMTS1,ADAMTS12,ADAMTS4,ADAMTS5,ADAMTS9,ADGRD1,ADGRE1,AGER,AHDC1,AHI1,ALKAL2,AMOT,ANKFY1,ANKS1A,ANKZF1,ANPEP,AOC1,AQP1,AREG,ARFGEF3,ARHGEF40,ARHGEF9,ARID1A,ARNTL,ASPM,ATG9B,ATP1B1,ATP6V1C2,ATP9A,AXIN2,BAZ2A,BBOF1,BCL6,BHLHE40,BMP6,BTBD11,BTG3,BUB1,C1R,C21orf62,C7orf31,CA12,CA9,CASP2,CBX2,CBX4,CBX6,CCDC152,CCDC73,CCDC85C,CCDC88C,CCN1,CCNO,CD2,CDC42BPG,CDR2L,CENPF,CETN…	410
Cancer,Gastrointestinal Disease,Organismal Injury and Abnormalities	Gastrointestinal tract cancer	2.95e-28		-0.587	A2M,AAMDC,AATK,ABHD2,ACOT13,ACTA2,ACVR2A,ADAM12,ADAM33,ADAMTS1,ADAMTS12,ADAMTS16,ADAMTS4,ADAMTS5,ADAMTS9,ADD3,ADGRD1,ADGRE1,ADGRL1,ADM,AGER,AGO1,AHDC1,AHI1,AJUBA,ALDH1L1,ALOXE3,AMOT,ANKFY1,ANKRD2,ANKS1A,ANKZF1,ANPEP,AOC1,AOPEP,AQP1,AREG,ARFGEF3,ARHGEF40,ARHGEF9,ARID1A,ARID5A,ARNTL,ASPM,ATF3,ATG9B,ATP13A4,ATP1B1,ATP2A3,ATP6V1A,ATP6V1C2,ATP7B,ATP9A,AUNIP,AXIN2,B3GLCT,B4GALNT4,BAIAP2L2,BAZ2A,BBOF1,B…	737
Cancer,Gastrointestinal Disease,Hepatic System Disease,Organismal Injury and Abnormalities	Liver tumor	7.43e-11		-0.611	A2M,AAMDC,AATK,ACVR2A,ADAM12,ADAMTS1,ADAMTS12,ADAMTS4,ADAMTS5,ADAMTS9,ADGRD1,ADGRE1,ADPRH,AGER,AGO1,AHDC1,AHI1,ALKAL2,AMOT,ANKFY1,ANKS1A,ANPEP,AOC1,AQP1,AREG,ARFGEF3,ARHGEF40,ARHGEF9,ARID1A,ARNTL,ASPM,ATG9B,ATOH8,ATP1B1,ATP2A3,ATP6V1C2,ATP7B,ATP9A,AXIN2,BAZ2A,BCL6,BHLHE40,BMP2,BMP6,BTBD11,BTG3,BUB1,C1R,C21orf62,C7orf31,CA12,CA9,CASP2,CBX2,CBX4,CBX6,CCDC15,CCDC152,CCDC85C,CCDC88C,CCN1,CCNO,CD2,CDC…	420
Connective Tissue Development and Function,Tissue Development	Growth of connective tissue	6.45e-10		-0.618	ACTA2,ADM,AGER,ALKAL2,ANPEP,AQP1,AREG,ATF3,BMP2,BMP6,BTG1,BUB1,CBX2,CCN1,COL1A1,COL3A1,CTSD,DUSP1,EDNRB,FADD,FANCD2,FBLN1,FBLN5,FBXW7,FERMT1,FTH1,FTL,GATA3,GJA1,GNAQ,HIPK2,HMGA1,IAPP,IGFBP3,IGFBP7,IHH,IL4I1,JUNB,KITLG,KL,KNG1,LGALS3,LMNB1,LRG1,MAP3K1,MAPK7,MED31,MET,MSX2,MYB,MYCL,MYCN,NAB2,NFKBID,NOTCH1,NOX4,NPY,NUPR1,OSR2,PATZ1,PAWR,PDGFD,PLA2G1B,PLAUR,PLK2,POSTN,PPP1R13L,PRKCD,PRKCG,PRKCI,PROM1…	82
Cancer,Organismal Injury and Abnormalities	Visceral metastasis	6.69e-06		-0.625	ACTA2,ADAM12,ADAMTS1,ADM,ANPEP,ATF3,C1R,CCL5,CCN1,CEBPD,CTSZ,EDNRB,EFEMP1,EPSTI1,ERAP2,FAM120A,GREB1,GYG2,ICAM1,IGFBP2,IGFBP7,ITGA9,ITPR3,LGALS3,LMCD1,MEST,MET,NFATC2,NKD2,NOTCH1,NR2F1,NRN1,PDLIM3,PLAUR,PLS3,POSTN,PRNP,RALGAPA2,RGS4,ROS1,SERPINE1,STEAP3,TFPI,THBS1,TOP2A,TP53,TRIM9,TUBA1A	48
Organismal Injury and Abnormalities	Benign lesion	2.73e-14		-0.63	ACKR1,ACTA2,ACVR2A,ADAM12,ADAMTS5,ADGRD1,ADGRL1,AGER,AJUBA,AXIN2,BBLN,BMP2,BMP6,CA12,CCN1,CEBPD,CETN3,CFB,CHRM3,CIC,CLDN23,CLDN5,COL12A1,COL1A1,COL21A1,COL3A1,COL4A5,CYP7A1,DHRS3,DNM3,DUSP1,EDNRB,EFEMP1,ETV5,FAM20A,FANCD2,FBLN1,FBXW7,FERMT1,FRMD4B,FTH1,GDF11,GJA1,GNA14,GNAQ,GNG11,HMGA1,HOPX,IGFBP3,IGFBP7,IHH,JCHAIN,JUNB,KIF11,KIF1B,KITLG,KMT2D,KRT15,LGALS3,LHB,LOC102724428/SIK1,LRP6,LRRFIP2,MAP3K…	133
Cancer,Organismal Injury and Abnormalities,Reproductive System Disease	Mammary tumor	6.45e-22		-0.637	AAMDC,ABHD14A,ACKR1,ACOT13,ACTA2,ACVR2A,ADAM12,ADAMTS1,ADAMTS4,ADAMTS5,ADAMTS9,ADGRD1,ADPRH,AGER,AHDC1,AJUBA,ALDH1L1,ALKAL2,AMOT,ANPEP,AOPEP,AQP1,AREG,ARHGEF40,ARID1A,ARNTL,ATF3,ATG9B,ATP7B,AXIN2,BCL6,BHLHE40,BLK,BLOC1S1,BMP2,BMP6,BTBD11,BUB1,C17orf49,C1orf54,CA9,CACUL1,CASP2,CBR3,CBX2,CBX4,CCL5,CCN1,CDC42BPG,CDCA7,CDKL1,CEBPD,CENPF,CHRM3,CIC,CIR1,CLK1,CLK4,CNKSR2,COL12A1,COL1A1,COX6B1,CTNNA3,CTS…	329
Cardiovascular System Development and Function,Tissue Development	Development of endothelial tissue	8.22e-08		-0.64	ADAMTS1,ADM,AGER,ANPEP,ATOH8,BMP2,BMP6,CCN1,COL1A1,EDNRB,EPHB4,GJA1,GPC1,HIPK2,HSPG2,IGFBP3,IHH,IL1RN,ITGB1BP1,KNG1,LGALS3,LRG1,MAPK7,MET,MGP,NDNF,NOTCH1,NRG1,NRP2,OXT,PIGF,PIK3C2B,PIM1,PLAUR,PLXNB3,PPP1R16B,PRKCD,RCAN2,RGCC,SERPINA3,SERPINE1,SMOC2,TFPI,THBS1,THBS2,TP53,VEGFD,VEZF1,YWHAG	49
Cancer,Gastrointestinal Disease,Organismal Injury and Abnormalities	Non-colon gastrointestinal cancer	2.42e-15		-0.647	A2M,ACVR2A,ADAM12,ADAMTS1,ADAMTS12,ADAMTS16,ADAMTS4,ADAMTS5,ADAMTS9,ADD3,ADGRD1,ADGRE1,ADGRL1,AGO1,AHDC1,AHI1,ALOXE3,ANKRD2,ANKS1A,ANKZF1,ANPEP,AOC1,AREG,ARFGEF3,ARHGEF40,ARHGEF9,ARID1A,ARNTL,ASPM,ATG9B,ATP13A4,ATP2A3,ATP6V1A,ATP6V1C2,ATP9A,AXIN2,B3GLCT,B4GALNT4,BCAN,BCL6,BDKRB1,BEND3,BEX3,BLK,BMP6,BTBD11,BTG1,BTG3,C14orf28,C1orf54,C1R,C4A/C4B,C7orf31,CA9,CARMIL2,CASP2,CBX2,CBX6,CCDC15,CCDC152,CC…	425
Cancer,Organismal Injury and Abnormalities,Respiratory Disease	Development of lung carcinoma	2.35e-09		-0.649	ACTA2,ACVR2A,ADAMTS12,ADAMTS5,AGO1,AHDC1,AJUBA,ANPEP,AOC1,AREG,ARID1A,ATF3,ATP6V1C2,AXIN2,BAIAP2L2,BCL6,BLK,BUB1,C5orf46,CBX2,CCNO,CENPF,CIC,CLDN23,CLIC6,CNKSR2,COL12A1,COL1A1,COL21A1,COL3A1,COL4A5,CTNNA3,DAGLA,DCDC1,DIPK2A,DNAAF5,DNAJC6,DNASE1L1,DNMT3A,EGFLAM,EPHA3,EPHB4,ERICH3,FAM200A,FANCD2,FBLN5,FBXW7,FGL1,FOCAD,FRMD4B,GAS1,GATA3,GCK,GNAQ,GPT2,GPX3,GPX7,GREB1,GRHL2,GYG2,H1-2,HMGA1,HMGB3,HOXA3…	177
Connective Tissue Disorders,Immunological Disease,Inflammatory Disease,Inflammatory Response,Organismal Injury and Abnormalities,Skeletal and Muscular Disorders	Rheumatoid arthritis	5.46e-06		-0.651	ACTA2,ADAM12,ADAMTS4,ADM,AGER,AHI1,AREG,ATP1B1,BCL6,BLK,C1QTNF6,C1R,C4A/C4B,C9orf152,CCL14,CCL5,CFB,CLIC2,COL3A1,COL4A5,CST3,CTNNA3,DUSP1,EGFL8,EIF1,FTH1,G0S2,GDF11,GNL1,GSDMC,GSN,ICAM1,IGFBP7,IL1RN,IL5,ITGA9,ITPR3,KHSRP,KL,LDLRAD3,MOB3B,MT-CO1,MT-CO2,NR4A3,PDE4B,PDGFRL,PLAUR,PPIL6,PRDM1,PRNP,PTGER3,PTGES,RAG2,RARRES2,RGCC,RORC,RPL32,RPS24,SH2D2A,SRP14,SYNE1,TAPBP,THBS1,TIMP1,TNFRSF1B,TNNC1,TNNI3…	74
Organismal Injury and Abnormalities	Abdominal lesion	7.4e-42		-0.659	A2M,AAMDC,AATK,ABHD12B,ABHD2,ACER2,ACKR1,ACOT13,ACTA2,ACVR2A,ADAM12,ADAM33,ADAMTS1,ADAMTS12,ADAMTS16,ADAMTS4,ADAMTS5,ADAMTS9,ADD3,ADGRD1,ADGRE1,ADGRL1,ADM,ADPRH,AGER,AGO1,AHDC1,AHI1,AJUBA,ALDH1L1,ALDH3B2,ALKAL2,ALOXE3,AMOT,ANKFY1,ANKRD2,ANKS1A,ANKZF1,ANPEP,AOC1,AOPEP,AQP1,AREG,ARFGEF3,ARHGEF40,ARHGEF9,ARID1A,ARID5A,ARL4A,ARNTL,ASPM,ATF3,ATF7,ATG9B,ATOH8,ATP13A4,ATP1B1,ATP2A3,ATP6V1A,ATP6V1C2,ATP7…	841
Cancer,Organismal Injury and Abnormalities	Malignant connective or soft tissue neoplasm	7.84e-14		-0.664	A2M,AATK,ABHD12B,ACKR1,ACOT6,ACTA2,ACVR2A,ADAM33,ADAMTS12,ADAMTS16,ADAMTS4,ADAMTS5,ADAMTS9,ADD3,ADGRD1,ADGRE1,AGER,AGO1,AHI1,AJUBA,ALDH1L1,ALDH3B2,ALOXE3,AMOT,ANKFY1,ANKS1A,ANPEP,AOC1,AOPEP,AREG,ARFGEF3,ARHGEF40,ARID1A,ARID5A,ARNTL,ASPM,ATF3,ATF7,ATG9B,ATP13A4,ATP1B1,ATP2A3,ATP6V1A,ATP6V1C2,ATP7B,ATP9A,AXIN2,B3GLCT,B4GALNT4,BAIAP2L2,BAZ2A,BBOF1,BCAN,BCL6,BDKRB1,BEND3,BLK,BLOC1S1,BMP2,BMP6,BPIFC,B…	591
Cellular Development,Cellular Function and Maintenance,Cellular Growth and Proliferation	Assembly of cells	1.08e-07		-0.669	ADAMTS1,ADM,AGER,ANPEP,ATOH8,BMP2,BMP6,CCN1,COL1A1,EDNRB,EPHB4,GJA1,GPC1,HIPK2,HSPG2,IGFBP3,IHH,IL1RN,ITGB1BP1,KNG1,LGALS3,LRG1,MAPK7,MET,MGP,MYLK3,NDNF,NOTCH1,NRG1,NRP2,OXT,PIK3C2B,PIM1,PLAUR,PLXNB3,PPP1R16B,PRKCD,RCAN2,RGCC,SERPINA3,SERPINE1,SMOC2,TFPI,THBS1,THBS2,TP53,VEGFD,VEZF1,YWHAG	49
Cancer,Organismal Injury and Abnormalities	Formation of solid tumor	2.85e-37		-0.672	A2M,AAMDC,AATK,ABHD12B,ABHD14A,ABHD2,ACER2,ACKR1,ACTA2,ACVR2A,ADAM12,ADAM33,ADAMTS1,ADAMTS12,ADAMTS16,ADAMTS4,ADAMTS5,ADAMTS9,ADD3,ADGRD1,ADGRE1,ADGRL1,ADM,ADPRH,AGER,AGO1,AHDC1,AHI1,AJUBA,ALDH1L1,ALDH3B2,ALKAL2,ALOXE3,AMOT,ANKFY1,ANKRD2,ANKS1A,ANKZF1,ANPEP,AOC1,AOPEP,AQP1,AREG,ARFGEF3,ARHGEF40,ARHGEF9,ARID1A,ARID5A,ARL4A,ARNTL,ASPM,ATF3,ATF7,ATG9B,ATP13A4,ATP1B1,ATP2A3,ATP6V1A,ATP6V1C2,ATP7B,ATP…	783
Tissue Development	Development of epithelial tissue	2.65e-12		-0.68	ADAMTS1,ADM,AGER,ANPEP,ATOH8,BMP2,BMP6,CA9,CCN1,CD3E,CHD7,COL1A1,COL4A5,DAG1,EDNRB,EPHB4,FLNB,FREM2,GDF11,GJA1,GPC1,GRHL2,HIPK2,HOXD13,HSPG2,HYDIN,IGFBP3,IHH,IL1RN,ITGB1BP1,KITLG,KNG1,LGALS3,LRG1,MAP3K1,MAPK7,MET,MGP,MITF,MYCL,MYCN,NDNF,NOTCH1,NRG1,NRP2,OXT,PIGF,PIK3C2B,PIM1,PLAUR,PLEC,PLXNB3,POU5F1,PPP1R16B,PRDM1,PRKCD,PRLR,RCAN2,RGCC,SERPINA3,SERPINE1,SIPA1L3,SLIT2,SMOC2,SPDEF,TFAP2C,TFPI,TGFB1…	76
Cancer,Organismal Injury and Abnormalities	Tumorigenesis of epithelial neoplasm	1.3e-27		-0.689	A2M,AAMDC,AATK,ABHD12B,ABHD2,ACER2,ACTA2,ACVR2A,ADAM12,ADAMTS1,ADAMTS12,ADAMTS16,ADAMTS4,ADAMTS5,ADAMTS9,ADD3,ADGRD1,ADGRE1,ADGRL1,ADM,ADPRH,AGER,AGO1,AHDC1,AHI1,AJUBA,ALDH1L1,ALDH3B2,ALKAL2,ALOXE3,AMOT,ANKFY1,ANKRD2,ANKS1A,ANPEP,AOC1,AOPEP,AQP1,AREG,ARFGEF3,ARHGEF40,ARHGEF9,ARID1A,ARNTL,ASPM,ATF3,ATF7,ATG9B,ATP13A4,ATP2A3,ATP6V1C2,ATP7B,ATP9A,AUNIP,AXIN2,B3GLCT,B4GALNT4,BAIAP2L2,BAZ2A,BBLN,BCAN,…	682
Cardiovascular Disease,Organismal Injury and Abnormalities	Hypertension	7.01e-08		-0.691	ADAMTS4,ADGRL1,ADM,AGER,AQP1,ATP1B1,ATP2A3,ATP6V1A,AXIN2,BMP2,CA12,CA9,CHRM3,CLDN23,COL12A1,CST3,CYP2E1,DAAM2,DNMT3A,EDNRB,EPHA3,FERMT1,FKBP2,FXYD1,GSN,HIGD1B,ICAM1,IGSF10,IL11,IL1RN,JARID2,KCTD15,KL,KNG1,LMOD1,MAP3K15,MET,MGP,mir-214,MXRA5,MYO10,MYO1D,NOTCH1,NOX4,NPTX2,NPY,NTAN1,OXT,PDE4B,PDGFD,PDLIM3,PENK,PIGF,PIM1,PLAUR,POU5F1,PRKCI,PROM1,PTGER3,PTGES,PTPRD,RARRES2,RGS2,S100A1,SERPINE1,SHANK3,…	85
Cell Cycle	Interaction of DNA	7.76e-07		-0.702	ATF3,ATF7,BAZ2A,BMP2,BMP6,CD2,CD3E,CEBPD,CIDEC,CREM,CYP2E1,DDIT3,FADD,FOXA2,FOXP4,GATA3,GRHL2,HIPK2,HMGA1,IGFBP3,IL11,IL1RN,IL5,JUNB,KITLG,KMT2D,KNG1,LMCD1,LY96,MAP3K1,MYB,MYCN,NFATC2,NFKBID,NOTCH1,NOX4,NR2F1,NR2F6,NRG1,PLAUR,PLK3,POU2F1,POU5F1,PRDM1,PRKCD,PRKCI,PTGER3,RAD9A,RGCC,SCD,SFTPD,SUFU,TFAP2C,TNFRSF1B,TOP2A,TP53,UBN1,YWHAG	58
Cancer,Organismal Injury and Abnormalities	Abdominal cancer	8.69e-40		-0.703	A2M,AAMDC,AATK,ABHD12B,ABHD2,ACER2,ACKR1,ACOT13,ACTA2,ACVR2A,ADAM12,ADAM33,ADAMTS1,ADAMTS12,ADAMTS16,ADAMTS4,ADAMTS5,ADAMTS9,ADD3,ADGRD1,ADGRE1,ADGRL1,ADM,ADPRH,AGER,AGO1,AHDC1,AHI1,AJUBA,ALDH1L1,ALDH3B2,ALKAL2,ALOXE3,AMOT,ANKFY1,ANKRD2,ANKS1A,ANKZF1,ANPEP,AOC1,AOPEP,AQP1,AREG,ARFGEF3,ARHGEF40,ARHGEF9,ARID1A,ARID5A,ARL4A,ARNTL,ASPM,ATF3,ATF7,ATG9B,ATP13A4,ATP1B1,ATP2A3,ATP6V1A,ATP6V1C2,ATP7B,ATP9…	831
Cancer,Gastrointestinal Disease,Organismal Injury and Abnormalities	Hepatobiliary neoplasm	5.65e-12		-0.721	A2M,AAMDC,AATK,ACVR2A,ADAM12,ADAMTS1,ADAMTS12,ADAMTS4,ADAMTS5,ADAMTS9,ADGRD1,ADGRE1,ADPRH,AGER,AGO1,AHDC1,AHI1,ALKAL2,AMOT,ANKFY1,ANKS1A,ANKZF1,ANPEP,AOC1,AQP1,AREG,ARFGEF3,ARHGEF40,ARHGEF9,ARID1A,ARNTL,ASPM,ATG9B,ATOH8,ATP1B1,ATP2A3,ATP6V1C2,ATP7B,ATP9A,AXIN2,BAZ2A,BBOF1,BCL6,BHLHE40,BMP2,BMP6,BTBD11,BTG3,BUB1,C1R,C21orf62,C7orf31,CA12,CA9,CASP2,CBX2,CBX4,CBX6,CCDC15,CCDC152,CCDC73,CCDC85C,CCDC8…	446
Cancer,Organismal Injury and Abnormalities	Advanced extracranial solid tumor	1.83e-06		-0.733	ACTA2,ADAM12,ADAMTS1,ADM,ANPEP,ARID1A,ATF3,BLK,C1R,C4A/C4B,CA9,CCL5,CCN1,CEBPD,CTSZ,EDNRB,EFEMP1,ENPEP,EPSTI1,ERAP2,FADD,FTL,GJA1,GREB1,GYG2,HMGA1,ICAM1,IGFBP7,ITGA9,ITPR3,LGALS3,LMCD1,LOC102724428/SIK1,MEST,MET,MT-CO1,MT-CO2,NFATC2,NKD2,NOTCH1,NR2F1,NRN1,PDLIM3,PLEC,PLS3,POSTN,PRIM1,PRKCI,PRLR,PRNP,RALGAPA2,RGCC,RGS4,ROS1,SCD,SEC61G,SERPINE1,SLIT2,STEAP3,TFPI,THBS1,TNFRSF8,TOP2A,TP53,TRIM9,TUBA1…	68
Cancer,Endocrine System Disorders,Organismal Injury and Abnormalities	Extrapancreatic neuroendocrine tumor	3.95e-06		-0.739	A2M,AATK,ACKR1,ACTA2,ACVR2A,ADAM12,ADAMTS12,ADAMTS16,ADAMTS5,ADD3,ADGRD1,AHI1,AMOT,AOPEP,ARHGEF9,ARID1A,ARNTL,ASPM,ATF7,ATP13A4,ATP9A,AVPI1,BEND3,BLK,BMP2,CBX6,CCDC73,CDC42BPG,CDCA7,CEBPD,CETN3,CHD7,CHRM3,CIC,CLDND1,CLK1,CNKSR2,COL12A1,COL4A5,CREB3L4,CREM,CSRNP1,CTNNA3,DAGLA,DCDC1,DHDH,DNAAF5,DNMT3A,DOHH,DOK4,EDNRB,EFCAB5,EFEMP1,EMC4,EMID1,EML5,ENPEP,EPDR1,ERICH3,ERO1B,EVA1C,FAM193B,FANCD2,FASN,F…	225
Cancer,Organismal Injury and Abnormalities	Development of carcinoma	1.98e-25		-0.746	A2M,AAMDC,AATK,ABHD12B,ABHD2,ACER2,ACTA2,ACVR2A,ADAM12,ADAMTS1,ADAMTS12,ADAMTS16,ADAMTS4,ADAMTS5,ADAMTS9,ADD3,ADGRD1,ADGRE1,ADGRL1,ADM,ADPRH,AGER,AGO1,AHDC1,AHI1,AJUBA,ALDH1L1,ALDH3B2,ALKAL2,ALOXE3,AMOT,ANKFY1,ANKRD2,ANKS1A,ANPEP,AOC1,AOPEP,AQP1,AREG,ARFGEF3,ARHGEF40,ARHGEF9,ARID1A,ARNTL,ASPM,ATF3,ATF7,ATG9B,ATP13A4,ATP2A3,ATP6V1C2,ATP7B,ATP9A,AUNIP,AXIN2,B3GLCT,B4GALNT4,BAIAP2L2,BAZ2A,BCAN,BCL6,…	671
Cancer,Organismal Injury and Abnormalities	Generation of tumor	1.47e-31		-0.755	A2M,AAMDC,AATK,ABHD12B,ABHD14A,ABHD2,ACER2,ACKR1,ACTA2,ACVR2A,ADAM12,ADAM33,ADAMTS1,ADAMTS12,ADAMTS16,ADAMTS4,ADAMTS5,ADAMTS9,ADD3,ADGRD1,ADGRE1,ADGRL1,ADM,ADPRH,AGER,AGO1,AHDC1,AHI1,AJUBA,ALDH1L1,ALDH3B2,ALKAL2,ALOXE3,AMOT,ANKFY1,ANKRD2,ANKS1A,ANKZF1,ANPEP,AOC1,AOPEP,AQP1,AREG,ARFGEF3,ARHGEF40,ARHGEF9,ARID1A,ARID5A,ARNTL,ASPM,ATF3,ATF7,ATG9B,ATP13A4,ATP1B1,ATP2A3,ATP6V1A,ATP6V1C2,ATP7B,ATP9A,AUN…	759
Cancer,Gastrointestinal Disease,Organismal Injury and Abnormalities	Hepato-pancreato-biliary cancer	7.9e-16		-0.758	A2M,AAMDC,AATK,ACKR1,ACVR2A,ADAM12,ADAMTS1,ADAMTS12,ADAMTS4,ADAMTS5,ADAMTS9,ADGRD1,ADGRE1,AGER,AGO1,AHDC1,AHI1,ALKAL2,ALOXE3,AMOT,ANKFY1,ANKS1A,ANKZF1,ANPEP,AOC1,AQP1,AREG,ARFGEF3,ARHGEF40,ARHGEF9,ARID1A,ARNTL,ASPM,ATG9B,ATP1B1,ATP6V1C2,ATP7B,ATP9A,AUNIP,AXIN2,BAZ2A,BBOF1,BCAN,BCL6,BHLHE40,BMP2,BMP6,BTBD11,BTG3,BUB1,C1R,C21orf62,C7orf31,C8orf82,C9orf152,CA12,CA9,CARMIL2,CASP2,CBX2,CBX4,CBX6,CCDC1…	489
Cancer,Endocrine System Disorders,Organismal Injury and Abnormalities	Nonpituitary endocrine tumor	2.11e-39		-0.832	A2M,AAMDC,AATK,ABHD12B,ABHD2,ACER2,ACTA2,ACVR2A,ADAM12,ADAM33,ADAMTS1,ADAMTS12,ADAMTS16,ADAMTS4,ADAMTS5,ADAMTS9,ADD3,ADGRD1,ADGRE1,ADGRL1,AGER,AHDC1,AHI1,AJUBA,ALDH1L1,ALDH3B2,ALKAL2,ALOXE3,AMOT,ANKFY1,ANKRD2,ANKS1A,ANPEP,AOC1,AOPEP,AQP1,AREG,ARFGEF3,ARHGEF40,ARHGEF9,ARID1A,ARID5A,ARL4A,ARNTL,ASPM,ATF7,ATG9B,ATOH8,ATP13A4,ATP1B1,ATP2A3,ATP6V1A,ATP6V1C2,ATP7B,ATP9A,AXIN2,B3GLCT,B4GALNT4,BAIAP2L2,B…	728
Cancer,Organismal Injury and Abnormalities	Intraabdominal organ tumor	5.79e-40		-0.854	A2M,AAMDC,AATK,ABHD12B,ABHD2,ACER2,ACKR1,ACOT13,ACTA2,ACVR2A,ADAM12,ADAM33,ADAMTS1,ADAMTS12,ADAMTS16,ADAMTS4,ADAMTS5,ADAMTS9,ADD3,ADGRD1,ADGRE1,ADGRL1,ADM,ADPRH,AGER,AGO1,AHDC1,AHI1,AJUBA,ALDH1L1,ALDH3B2,ALKAL2,ALOXE3,AMOT,ANKFY1,ANKRD2,ANKS1A,ANKZF1,ANPEP,AOC1,AOPEP,AQP1,AREG,ARFGEF3,ARHGEF40,ARHGEF9,ARID1A,ARID5A,ARL4A,ARNTL,ASPM,ATF3,ATF7,ATG9B,ATOH8,ATP13A4,ATP1B1,ATP2A3,ATP6V1A,ATP6V1C2,ATP7…	829
Embryonic Development,Organismal Development	Growth of embryo	4.06e-06		-0.857	ACVR2A,AGO1,ARID1A,ARNTL,ASPM,ATF7,BMP2,BMP6,CST3,CTSZ,DAG1,DAGLA,FBLN5,FOXA2,GAS1,GATA3,GJA1,GNG5,HMGA1,HSPG2,IGFBP3,IHH,IL5,KITLG,LMNB1,LRP6,MAP3K1,MAPK7,MEST,MET,MSI2,MSX2,MYCN,NOTCH1,NR4A3,NRG1,OSR2,POMT2,POU2F1,POU5F1,PRDM1,PRNP,RAD9A,RAG2,RARRES2,RDH10,RPGRIP1,SHANK3,SLC16A2,SLC34A2,SYNE1,TFAP2C,TP53,UHRF1,WNT11	55
Cardiovascular System Development and Function,Cellular Development,Cellular Function and Maintenance,Cellular Growth and Proliferation,Organismal Development,Tissue Development	Endothelial cell development	1.2e-07		-0.864	ADAMTS1,ADM,AGER,ANPEP,ATOH8,BMP2,BMP6,CCN1,COL1A1,EDNRB,EPHB4,GJA1,GPC1,HIPK2,HSPG2,IGFBP3,IHH,IL1RN,ITGB1BP1,KNG1,LGALS3,LRG1,MAPK7,MET,MGP,NDNF,NOTCH1,NRG1,NRP2,OXT,PIK3C2B,PIM1,PLAUR,PLXNB3,PPP1R16B,PRKCD,RCAN2,RGCC,SERPINA3,SERPINE1,SMOC2,TFPI,THBS1,THBS2,TP53,VEGFD,VEZF1,YWHAG	48
Cancer,Endocrine System Disorders,Organismal Injury and Abnormalities	Neuroendocrine carcinoma	4.19e-06		-0.865	AATK,ACKR1,ACVR2A,ADAM12,ADAMTS12,ADAMTS16,ADAMTS5,ADD3,ADGRD1,AHI1,AMOT,AOPEP,ARHGEF9,ARID1A,ARNTL,ASPM,ATP13A4,ATP9A,AVPI1,BEND3,BMP2,CBX6,CCDC73,CDC42BPG,CDCA7,CEBPD,CETN3,CHD7,CHRM3,CIC,CLDND1,CLK1,CNKSR2,COL12A1,COL4A5,CREB3L4,CREM,CSRNP1,CTNNA3,DAGLA,DCDC1,DHDH,DNAAF5,DNMT3A,DOHH,DOK4,EDNRB,EFCAB5,EFEMP1,EMC4,EMID1,EML5,ENPEP,EPDR1,ERICH3,ERO1B,EVA1C,FAM193B,FANCD2,FASN,FBLIM1,FBXW7,FOXA2,F…	205
Tissue Morphology	Quantity of cells	1.63e-10		-0.865	A2M,ACVR2A,ADAM12,ADAMTS1,ADAMTS12,ADAMTS4,ADD3,ADM,AGER,ANPEP,AQP1,ARID1A,ARID5A,ARL4A,ARNTL,ATF3,BCL6,BHLHE40,BLK,BMP2,BMP6,BUB1,C1QTNF6,C4A/C4B,CA9,CASP2,CBR3,CCL5,CD3E,CHD7,CIC,COL1A1,CREB3L4,CREM,CTSD,DAAM2,DDIT3,DNAJC6,DNM3,DNMT3A,DUSP1,EDNRB,FADD,FADS2,FANCD2,FBLIM1,FBXW7,FERMT1,FGL1,FOXA2,FTH1,GATA3,GDF11,GJA1,GNAQ,GSN,HCST,HIPK2,HMGA1,HOXA3,HOXB3,HPN,HSPG2,IAPP,ICAM1,IGFBP2,IGFBP3,IGFBP7…	195
Cancer,Organismal Injury and Abnormalities	Advanced malignant solid tumor	8.74e-07		-0.867	ACTA2,ADAM12,ADAMTS1,ADM,ANPEP,ARID1A,ATF3,AXIN2,BLK,BTG1,C1R,C4A/C4B,CA9,CCL5,CCN1,CEBPD,CTSZ,EDNRB,EFEMP1,ENPEP,EPHA3,EPSTI1,ERAP2,FADD,FAM120A,FASN,FTL,GATA3,GJA1,GREB1,GYG2,HMGA1,ICAM1,IGFBP2,IGFBP7,IL1RN,ITGA9,ITPR3,KMT2D,LGALS3,LMCD1,LOC102724428/SIK1,LRRFIP2,MEST,MET,MITF,MT-CO1,MT-CO2,NFATC2,NKD2,NOTCH1,NR2F1,NRN1,PDLIM3,PLAUR,PLEC,PLS3,POSTN,PRIM1,PRKCI,PRLR,PRNP,PTPRD,RALGAPA2,RGCC,RGS4…	82
Cancer,Organismal Injury and Abnormalities	Metastatic solid tumor	1.18e-06		-0.867	ACTA2,ADAM12,ADAMTS1,ADM,ANPEP,ARID1A,ATF3,AXIN2,BLK,C1R,C4A/C4B,CA9,CCL5,CCN1,CEBPD,CTSZ,EDNRB,EFEMP1,EPHA3,EPSTI1,ERAP2,FADD,FAM120A,FASN,FTL,GATA3,GJA1,GREB1,GYG2,ICAM1,IGFBP2,IGFBP7,IL1RN,ITGA9,ITPR3,KMT2D,LGALS3,LMCD1,LOC102724428/SIK1,LRRFIP2,MEST,MET,MITF,NFATC2,NKD2,NOTCH1,NR2F1,NRN1,PDLIM3,PLAUR,PLEC,PLS3,POSTN,PRIM1,PRKCI,PRLR,PRNP,PTPRD,RALGAPA2,RGS4,ROS1,SCD,SEC61G,SERPINE1,STEAP3,TFP…	73
Embryonic Development,Organismal Development	Development of body trunk	2.34e-17		-0.911	ACVR2A,ADAMTS1,ADAMTS16,ADM,AGER,AHI1,ANPEP,AQP1,AREG,ARID1A,ARL3,ARNTL,ATF3,ATF7,ATP7B,BMP2,BMP6,CARMIL2,CBX2,CBX4,CCL5,CCN1,CD3E,CEBPD,CENPF,CFL2,CHD7,CIC,COL3A1,COL4A5,CST3,DHRS3,DIPK2A,DNMT3A,DUSP1,EDNRB,EFEMP1,EPHA3,EPHB4,ETV5,FADD,FADS2,FAM20A,FASN,FBLN1,FBXW7,FOXA2,FOXP4,FREM2,GAS1,GATA3,GDF11,GJA1,GNAQ,GNG5,GRHL2,GSN,HOPX,HOXA3,HOXB3,HOXD13,HPN,HSPB11,HSPG2,ICAM1,IFT172,IFT27,IGFBP2,IGFBP…	153
Cell Death and Survival,Endocrine System Disorders,Gastrointestinal Disease,Organismal Injury and Abnormalities	Necrosis of pancreas	3.16e-06		-0.939	AGER,ATF3,DDIT3,FADD,GCK,IAPP,IL1RN,JUNB,LGALS3,MANF,MAP3K1,NR4A3,PRKCD,SLIT2,TGFBI,THBS1,TP53,UCHL1,VSIR	19
Organismal Injury and Abnormalities	Hypertrophy	1.24e-08		-0.958	ADM,AGER,ATF3,BMP2,CD2AP,CIDEC,COL1A1,CREM,CTSD,DAG1,DUSP1,FASN,FLNB,FXYD1,GDF11,GJA1,GNAQ,GPX3,GSN,HOPX,HSPG2,ICAM1,IHH,IL11,IL5,JARID2,KL,LCAT,LMCD1,MAPK7,MED13,mir-214,MRAS,MSX2,MYLK3,NFATC2,NOTCH1,NOX4,NR4A3,PDCD5,PDE9A,PIGW,PIM1,POSTN,PRKCD,PRKCI,PRLR,PTGES,RAB11FIP3,RCAN2,RGS2,RGS4,S100A6,SERPINE1,SGCG,SLIT2,SUFU,TIMP1,TNFRSF1B,TNNC1,TNNT2,TP53,TRIM63,VAV2	64
Hereditary Disorder,Neurological Disease,Organismal Injury and Abnormalities	Familial neurological disorder	2.35e-09		-1	A2M,ACTA2,ADD3,ADGRD1,ADGRE1,ADM,AHDC1,AHI1,ANKRD2,AQP1,ARHGEF9,ARID1A,ARL3,ASPM,ATP1B1,ATP2A3,ATP6V1A,ATP7B,BCL6,BEX3,BHLHE40,C1orf122,C1R,C4A/C4B,CA12,CA9,CASP2,CCDC88C,CCL5,CHD7,CHRM3,CIC,CLDN5,CLIC2,CLK1,CLK4,CNKSR2,COL12A1,COL1A1,COL3A1,COL4A5,COX17,COX20,COX6B1,CPT1B,CST3,CTSD,CYP7A1,DAAM2,DAG1,DAGLA,DCDC2,DDIT3,DNAJC16,DNAJC5,DNAJC6,DNMT3A,DPM3,DUOX2,EDNRB,EPHB4,ERAP2,ETV5,EXOSC3,FADD,FASN…	197
Digestive System Development and Function	Development of digestive system	9.5e-07		-1	ACVR2A,ATF3,ATF7,ATP1B1,AXIN2,BMP2,CHD7,CLDN5,COL1A1,COL3A1,CSRNP1,CST3,DHRS3,EDNRB,FAM20A,FOXA2,FOXP4,GAS1,GATA3,GDF11,GJA1,HOXD13,IFT172,IHH,JARID2,LGALS3,LRP6,MAPK7,MBTD1,MET,MSX2,MYCN,NOTCH1,OSR2,POSTN,PRDM1,PYGO2,RDH10,RORC,SLC4A4,SOX17,SPDEF,TFCP2L1,THBS1,TP53,UPF2,VANGL2,WNT11	48
Cancer,Organismal Injury and Abnormalities,Respiratory Disease	Respiratory system tumor	2.64e-11		-1.026	AATK,ACKR1,ACTA2,ACVR2A,ADAM12,ADAMTS1,ADAMTS12,ADAMTS16,ADAMTS5,ADD3,ADGRD1,ADM,AGER,AGO1,AHDC1,AHI1,AJUBA,ALDH1L1,AMOT,ANKFY1,ANKZF1,ANPEP,AOC1,AOPEP,AREG,ARFGEF3,ARHGEF9,ARID1A,ASPM,ATF3,ATG9B,ATP13A4,ATP1B1,ATP6V1C2,ATP9A,AVPI1,AXIN2,BAIAP2L2,BCL6,BEND3,BLK,BMP2,BTG3,BUB1,C5orf46,CA9,CASP2,CBX2,CBX6,CCDC73,CCDC88C,CCL5,CCN1,CCNO,CDCA7,CENPF,CETN3,CHRM3,CIC,CLDN23,CLDND1,CLIC2,CLIC6,CLK1,CLK4,…	380
Cancer,Organismal Injury and Abnormalities	Thoracic neoplasm	2.04e-12		-1.033	AATK,ACKR1,ACTA2,ACVR2A,ADAM12,ADAMTS1,ADAMTS12,ADAMTS16,ADAMTS5,ADD3,ADGRD1,ADM,AGER,AGO1,AHDC1,AHI1,AJUBA,ALDH1L1,AMOT,ANKFY1,ANPEP,AOC1,AOPEP,AREG,ARHGEF9,ARID1A,ASPM,ATF3,ATP13A4,ATP1B1,ATP6V1C2,ATP9A,AVPI1,AXIN2,BAIAP2L2,BCL6,BEND3,BLK,BMP2,BTG3,BUB1,C5orf46,CA9,CASP2,CBX2,CBX6,CCDC73,CCDC88C,CCL5,CCN1,CCNO,CD3E,CDCA7,CENPF,CETN3,CHRM3,CIC,CLDN23,CLDND1,CLIC6,CLK1,CLK4,CNKSR2,COL12A1,COL1A1,…	358
Cancer,Organismal Injury and Abnormalities	Intrathoracic organ tumor	3.55e-12		-1.033	AATK,ACKR1,ACTA2,ACVR2A,ADAM12,ADAMTS1,ADAMTS12,ADAMTS16,ADAMTS5,ADD3,ADGRD1,ADM,AGER,AGO1,AHDC1,AHI1,AJUBA,ALDH1L1,AMOT,ANKFY1,ANPEP,AOC1,AOPEP,AREG,ARHGEF9,ARID1A,ASPM,ATF3,ATP13A4,ATP1B1,ATP6V1C2,ATP9A,AVPI1,AXIN2,BAIAP2L2,BCL6,BEND3,BLK,BMP2,BTG3,BUB1,C5orf46,CA9,CASP2,CBX2,CBX6,CCDC73,CCDC88C,CCL5,CCN1,CCNO,CDCA7,CENPF,CETN3,CHRM3,CIC,CLDN23,CLDND1,CLIC6,CLK1,CLK4,CNKSR2,COL12A1,COL1A1,COL21…	356
Cell Morphology,Cellular Movement	Cell spreading	1.37e-06		-1.034	A2M,CCL5,CCN1,EDNRB,FERMT1,FLNB,HSPG2,ICAM1,ITGA9,ITGB1BP1,KITLG,KMT2D,KNG1,LGALS3,LPP,MET,MYO10,NRG1,PIK3C2B,PLXNC1,POSTN,PRNP,PTBP1,RAB11FIP3,RANBP9,SERPINA3,SERPINE1,TFPI,TGFB1I1,TGFBI,THBS1,THBS2,TP53,UCHL1,VAV2,ZAP70	36
Cancer,Organismal Injury and Abnormalities,Respiratory Disease	Lung tumor	7.12e-12		-1.045	AATK,ACKR1,ACTA2,ACVR2A,ADAM12,ADAMTS1,ADAMTS12,ADAMTS16,ADAMTS5,ADD3,ADGRD1,ADM,AGER,AGO1,AHDC1,AHI1,AJUBA,ALDH1L1,AMOT,ANKFY1,ANPEP,AOC1,AOPEP,AREG,ARHGEF9,ARID1A,ASPM,ATF3,ATP13A4,ATP1B1,ATP6V1C2,ATP9A,AVPI1,AXIN2,BAIAP2L2,BCL6,BEND3,BLK,BMP2,BTG3,BUB1,C5orf46,CA9,CASP2,CBX2,CBX6,CCDC73,CCDC88C,CCL5,CCN1,CCNO,CDCA7,CENPF,CETN3,CHRM3,CIC,CLDN23,CLDND1,CLIC6,CLK1,CLK4,CNKSR2,COL12A1,COL1A1,COL21…	354
Neurological Disease,Organismal Injury and Abnormalities,Skeletal and Muscular Disorders	Neuromuscular disease	5.34e-06		-1.067	A2M,ACVR2A,ADGRD1,ADGRE1,ANKRD2,AQP1,AREG,ARL3,ATP1B1,ATP6V1A,ATP7B,BCL6,BHLHE40,C1R,C4A/C4B,CA12,CASP2,CCDC88C,CCL5,CFB,CHRM3,CLDN5,CLK1,CLK4,COX17,COX20,COX6B1,CPT1B,CST3,CTNNA3,DAAM2,DDIT3,DNAJC1,DNAJC6,EPHB4,EPSTI1,ETV5,FBXW7,FRMD4B,FTH1,FTL,GJA1,GLRB,GNAL,GNE,GPR107,IL1RN,JUNB,KIF1A,KIF1B,KLF16,LMCD1,LMOD1,LPP,LRG1,MAPKAPK3,MEIS2,METTL9,MT-ATP6,MT-CO1,MT-CO2,MT-CYB,MT-ND1,MT-ND2,MT-ND5,MT-ND…	109
Cancer,Gastrointestinal Disease,Organismal Injury and Abnormalities	Digestive organ tumor	1.54e-31		-1.076	A2M,AAMDC,AATK,ABHD2,ACKR1,ACOT13,ACTA2,ACVR2A,ADAM12,ADAM33,ADAMTS1,ADAMTS12,ADAMTS16,ADAMTS4,ADAMTS5,ADAMTS9,ADD3,ADGRD1,ADGRE1,ADGRL1,ADM,ADPRH,AGER,AGO1,AHDC1,AHI1,AJUBA,ALDH1L1,ALKAL2,ALOXE3,AMOT,ANKFY1,ANKRD2,ANKS1A,ANKZF1,ANPEP,AOC1,AOPEP,AQP1,AREG,ARFGEF3,ARHGEF40,ARHGEF9,ARID1A,ARID5A,ARNTL,ASPM,ATF3,ATF7,ATG9B,ATOH8,ATP13A4,ATP1B1,ATP2A3,ATP6V1A,ATP6V1C2,ATP7B,ATP9A,AUNIP,AXIN2,B3GLCT,B…	793
Cancer,Organismal Injury and Abnormalities	Epithelial neoplasm	1.3e-56		-1.08	A2M,AAMDC,AATK,ABHD12B,ABHD14A,ABHD2,ACER2,ACKR1,ACOT13,ACTA2,ACVR2A,ADAM12,ADAM33,ADAMTS1,ADAMTS12,ADAMTS16,ADAMTS4,ADAMTS5,ADAMTS9,ADD3,ADGRD1,ADGRE1,ADGRL1,ADM,ADPRH,AGER,AGO1,AHDC1,AHI1,AJUBA,ALDH1L1,ALDH3B2,ALKAL2,ALOXE3,AMOT,ANKFY1,ANKRD2,ANKS1A,ANKZF1,ANPEP,AOC1,AOPEP,AQP1,AREG,ARFGEF3,ARHGEF40,ARHGEF9,ARID1A,ARID5A,ARL4A,ARNTL,ASPM,ATF3,ATF7,ATG9B,ATOH8,ATP13A4,ATP1B1,ATP2A3,ATP6V1A,ATP6V…	878
Cellular Development,Connective Tissue Development and Function,Tissue Development	Differentiation of adipocytes	2.66e-09		-1.127	A2M,AAMDC,ADM,ALOXE3,ARID5A,ARL4A,ARNTL,ATF3,AXIN2,BMP2,CEBPD,CSRNP1,DDIT3,FBXW7,FOXA2,GATA3,HMGA1,IGFBP2,IL11,JARID2,KLF16,LMCD1,LRG1,LRP6,MMP11,MSX2,NOTCH1,NPY,NR1D1,NR2F1,NR4A3,NRG1,PIM1,PLAUR,RARRES2,RGS2,RORC,RREB1,SCD,SH3PXD2B,TGFB1I1,TIMP1,TRIB2,TYK2,ZBTB7B	45
Cancer,Endocrine System Disorders,Organismal Injury and Abnormalities	Endocrine cancer	5.6e-40		-1.131	A2M,AAMDC,AATK,ABHD12B,ABHD2,ACER2,ACKR1,ACTA2,ACVR2A,ADAM12,ADAM33,ADAMTS1,ADAMTS12,ADAMTS16,ADAMTS4,ADAMTS5,ADAMTS9,ADD3,ADGRD1,ADGRE1,ADGRL1,AGER,AHDC1,AHI1,AJUBA,ALDH1L1,ALDH3B2,ALKAL2,ALOXE3,AMOT,ANKFY1,ANKRD2,ANKS1A,ANPEP,AOC1,AOPEP,AQP1,AREG,ARFGEF3,ARHGEF40,ARHGEF9,ARID1A,ARID5A,ARL4A,ARNTL,ASPM,ATF7,ATG9B,ATOH8,ATP13A4,ATP1B1,ATP2A3,ATP6V1A,ATP6V1C2,ATP7B,ATP9A,AVPI1,AXIN2,B3GLCT,B4GALNT…	741
Cardiovascular System Development and Function	Morphogenesis of cardiovascular system	4.89e-07		-1.131	AHI1,AMOT,ANPEP,BMP2,CCN1,CHD7,CLDN5,COL1A1,DHRS3,EPHB4,FOXA2,GATA3,GJA1,HOXB3,IFT172,IHH,LGALS3,LRP6,MAPK7,MET,MSX2,NOTCH1,PBRM1,PIK3C2B,PRDM1,SLIT2,SOX17,SUFU,THBS1,TNNC1,TNNI3,TNNT2,VANGL2,WNT11	34
Hematological System Development and Function,Tissue Morphology	Quantity of leukocytes	1.03e-06		-1.137	ADAM12,ADAMTS12,AGER,ANPEP,ARID1A,ARID5A,ARNTL,ATF3,BCL6,BHLHE40,BLK,BMP6,BUB1,C1QTNF6,C4A/C4B,CA9,CBR3,CCL5,CD3E,CHD7,CTSD,DDIT3,DNMT3A,DUSP1,FADD,FANCD2,FBXW7,GATA3,GJA1,GSN,HCST,HOXA3,ICAM1,IGFBP3,IHH,IL11,IL1RN,IL5,ITPR3,JARID2,JCHAIN,KITLG,KL,KMT2D,KNG1,LGALS3,LRP6,MAP3K8,MAPK7,MBTD1,MYB,NABP1,NEFL,NFATC2,NFE2L3,NFKBID,NIPAL3,NOTCH1,NPY,PATZ1,PAWR,PDE4B,PIGR,PIM1,PIM3,PRDM1,PRKCD,PRKCI,PRNP,…	101
Cancer,Endocrine System Disorders,Organismal Injury and Abnormalities	Neuroendocrine tumor	4.99e-06		-1.138	A2M,AATK,ACKR1,ACTA2,ACVR2A,ADAM12,ADAMTS12,ADAMTS16,ADAMTS5,ADD3,ADGRD1,AHI1,AMOT,AOPEP,ARHGEF9,ARID1A,ARNTL,ASPM,ATF7,ATP13A4,ATP9A,AVPI1,BEND3,BLK,BMP2,CBX6,CCDC73,CDC42BPG,CDCA7,CEBPD,CETN3,CHD7,CHRM3,CIC,CLDND1,CLK1,CNKSR2,COL12A1,COL4A5,CREB3L4,CREM,CSRNP1,CTNNA3,CTSZ,DAGLA,DCDC1,DHDH,DNAAF5,DNMT3A,DOHH,DOK4,EDNRB,EFCAB5,EFEMP1,EMC4,EMID1,EML5,ENPEP,EPDR1,ERICH3,ERO1B,EVA1C,FAM193B,FANCD2,F…	230
Cancer,Organismal Injury and Abnormalities	Non-hematological solid tumor	5.49e-60		-1.158	A2M,AAMDC,AATK,ABHD12B,ABHD14A,ABHD2,ACER2,ACKR1,ACOT13,ACOT6,ACTA2,ACVR2A,ADAM12,ADAM33,ADAMTS1,ADAMTS12,ADAMTS16,ADAMTS4,ADAMTS5,ADAMTS9,ADD3,ADGRD1,ADGRE1,ADGRL1,ADM,ADPRH,AGER,AGO1,AHDC1,AHI1,AJUBA,ALDH1L1,ALDH3B2,ALKAL2,ALOXE3,AMOT,ANKFY1,ANKRD2,ANKS1A,ANKZF1,ANPEP,AOC1,AOPEP,AQP1,AREG,ARFGEF3,ARHGEF40,ARHGEF9,ARID1A,ARID5A,ARL4A,ARNTL,ASPM,ATF3,ATF7,ATG9B,ATOH8,ATP13A4,ATP1B1,ATP2A3,ATP6V1A…	888
Cancer,Organismal Injury and Abnormalities,Respiratory Disease	Lung carcinoma	2.1e-10		-1.165	AATK,ACKR1,ACTA2,ACVR2A,ADAM12,ADAMTS1,ADAMTS12,ADAMTS16,ADAMTS5,ADD3,ADGRD1,AGO1,AHDC1,AHI1,AJUBA,ALDH1L1,AMOT,ANKFY1,ANPEP,AOC1,AOPEP,AREG,ARHGEF9,ARID1A,ASPM,ATF3,ATP13A4,ATP1B1,ATP6V1C2,ATP9A,AVPI1,AXIN2,BAIAP2L2,BCL6,BEND3,BLK,BMP2,BUB1,C5orf46,CA9,CASP2,CBX2,CBX6,CCDC73,CCDC88C,CCNO,CDCA7,CENPF,CETN3,CHRM3,CIC,CLDN23,CLDND1,CLIC6,CLK1,CNKSR2,COL12A1,COL1A1,COL21A1,COL3A1,COL4A5,COX17,CREM,C…	331
Cancer,Endocrine System Disorders,Organismal Injury and Abnormalities	Endocrine carcinoma	7.32e-40		-1.165	A2M,AAMDC,AATK,ABHD12B,ABHD2,ACER2,ACKR1,ACTA2,ACVR2A,ADAM12,ADAM33,ADAMTS1,ADAMTS12,ADAMTS16,ADAMTS4,ADAMTS5,ADAMTS9,ADD3,ADGRD1,ADGRE1,ADGRL1,AGER,AHDC1,AHI1,AJUBA,ALDH1L1,ALDH3B2,ALKAL2,ALOXE3,AMOT,ANKFY1,ANKRD2,ANKS1A,ANPEP,AOC1,AOPEP,AQP1,AREG,ARFGEF3,ARHGEF40,ARHGEF9,ARID1A,ARID5A,ARL4A,ARNTL,ASPM,ATF7,ATG9B,ATOH8,ATP13A4,ATP1B1,ATP2A3,ATP6V1A,ATP6V1C2,ATP7B,ATP9A,AVPI1,AXIN2,B3GLCT,B4GALNT…	740
Cancer,Organismal Injury and Abnormalities	Abdominal neoplasm	4.08e-42		-1.17	A2M,AAMDC,AATK,ABHD12B,ABHD2,ACER2,ACKR1,ACOT13,ACTA2,ACVR2A,ADAM12,ADAM33,ADAMTS1,ADAMTS12,ADAMTS16,ADAMTS4,ADAMTS5,ADAMTS9,ADD3,ADGRD1,ADGRE1,ADGRL1,ADM,ADPRH,AGER,AGO1,AHDC1,AHI1,AJUBA,ALDH1L1,ALDH3B2,ALKAL2,ALOXE3,AMOT,ANKFY1,ANKRD2,ANKS1A,ANKZF1,ANPEP,AOC1,AOPEP,AQP1,AREG,ARFGEF3,ARHGEF40,ARHGEF9,ARID1A,ARID5A,ARL4A,ARNTL,ASPM,ATF3,ATF7,ATG9B,ATOH8,ATP13A4,ATP1B1,ATP2A3,ATP6V1A,ATP6V1C2,ATP7…	840
Cancer,Organismal Injury and Abnormalities	Nonhematologic malignant neoplasm	2.19e-59		-1.173	A2M,AAMDC,AATK,ABHD12B,ABHD14A,ABHD2,ACER2,ACKR1,ACOT13,ACOT6,ACTA2,ACVR2A,ADAM12,ADAM33,ADAMTS1,ADAMTS12,ADAMTS16,ADAMTS4,ADAMTS5,ADAMTS9,ADD3,ADGRD1,ADGRE1,ADGRL1,ADM,ADPRH,AGER,AGO1,AHDC1,AHI1,AJUBA,ALDH1L1,ALDH3B2,ALKAL2,ALOXE3,AMOT,ANKFY1,ANKRD2,ANKS1A,ANKZF1,ANPEP,AOC1,AOPEP,AQP1,AREG,ARFGEF3,ARHGEF40,ARHGEF9,ARID1A,ARID5A,ARL4A,ARNTL,ASPM,ATF3,ATF7,ATG9B,ATOH8,ATP13A4,ATP1B1,ATP2A3,ATP6V1A…	886
Cancer,Gastrointestinal Disease,Organismal Injury and Abnormalities	Digestive system cancer	1.04e-29		-1.195	A2M,AAMDC,AATK,ABHD2,ACKR1,ACOT13,ACTA2,ACVR2A,ADAM12,ADAM33,ADAMTS1,ADAMTS12,ADAMTS16,ADAMTS4,ADAMTS5,ADAMTS9,ADD3,ADGRD1,ADGRE1,ADGRL1,ADM,AGER,AGO1,AHDC1,AHI1,AJUBA,ALDH1L1,ALKAL2,ALOXE3,AMOT,ANKFY1,ANKRD2,ANKS1A,ANKZF1,ANPEP,AOC1,AOPEP,AQP1,AREG,ARFGEF3,ARHGEF40,ARHGEF9,ARID1A,ARID5A,ARNTL,ASPM,ATF3,ATG9B,ATP13A4,ATP1B1,ATP2A3,ATP6V1A,ATP6V1C2,ATP7B,ATP9A,AUNIP,AXIN2,B3GLCT,B4GALNT4,BAIAP2L2,…	781
Cancer,Organismal Injury and Abnormalities	Tumorigenesis of tissue	1.7e-56		-1.2	A2M,AAMDC,AATK,ABHD12B,ABHD14A,ABHD2,ACER2,ACKR1,ACOT13,ACTA2,ACVR2A,ADAM12,ADAM33,ADAMTS1,ADAMTS12,ADAMTS16,ADAMTS4,ADAMTS5,ADAMTS9,ADD3,ADGRD1,ADGRE1,ADGRL1,ADM,ADPRH,AGER,AGO1,AHDC1,AHI1,AJUBA,ALDH1L1,ALDH3B2,ALKAL2,ALOXE3,AMOT,ANKFY1,ANKRD2,ANKS1A,ANKZF1,ANPEP,AOC1,AOPEP,AQP1,AREG,ARFGEF3,ARHGEF40,ARHGEF9,ARID1A,ARID5A,ARL4A,ARNTL,ASPM,ATF3,ATF7,ATG9B,ATOH8,ATP13A4,ATP1B1,ATP2A3,ATP6V1A,ATP6V…	879
Cancer,Organismal Injury and Abnormalities	Growth of solid tumor	1.97e-09		-1.228	ADM,AGER,AREG,ARID1A,BCAN,BMP2,BMP6,BTG3,CASP2,CCN1,COX17,CST3,DDIT3,DUSP1,FASN,FBLN5,GJA1,GPC1,HMGB3,HPN,HSPG2,IGFBP3,IL11,IL1RN,IL5,ILF3,ITPR3,LGALS3,MAPKAPK3,MET,mir-214,MSI2,MYB,NFATC2,NOTCH1,NOX4,NPY,NRG1,NUPR1,PBRM1,PIM1,PIM3,PLAUR,PLK2,PPP1R13L,PRKCD,PRKCI,PTGES,PYGO2,RORC,S100A6,SOX7,SPDEF,SPINK7,THBS1,TNFRSF1B,TP53,TPX2,TRIM25,TXLNA,VAV2	61
Cancer,Organismal Injury and Abnormalities	Extracranial solid tumor	1.19e-53		-1.256	A2M,AAMDC,AATK,ABHD12B,ABHD14A,ABHD2,ACER2,ACKR1,ACOT13,ACOT6,ACTA2,ACVR2A,ADAM12,ADAM33,ADAMTS1,ADAMTS12,ADAMTS16,ADAMTS4,ADAMTS5,ADAMTS9,ADD3,ADGRD1,ADGRE1,ADGRL1,ADM,ADPRH,AGER,AGO1,AHDC1,AHI1,AJUBA,ALDH1L1,ALDH3B2,ALKAL2,ALOXE3,AMOT,ANKFY1,ANKRD2,ANKS1A,ANKZF1,ANPEP,AOC1,AOPEP,AQP1,AREG,ARFGEF3,ARHGEF40,ARHGEF9,ARID1A,ARID5A,ARL4A,ARNTL,ASPM,ATF3,ATF7,ATG9B,ATOH8,ATP13A4,ATP1B1,ATP2A3,ATP6V1A…	887
Cancer,Organismal Injury and Abnormalities	Carcinoma	2.7e-56		-1.257	A2M,AAMDC,AATK,ABHD12B,ABHD14A,ABHD2,ACER2,ACKR1,ACOT13,ACTA2,ACVR2A,ADAM12,ADAM33,ADAMTS1,ADAMTS12,ADAMTS16,ADAMTS4,ADAMTS5,ADAMTS9,ADD3,ADGRD1,ADGRE1,ADGRL1,ADM,ADPRH,AGER,AGO1,AHDC1,AHI1,AJUBA,ALDH1L1,ALDH3B2,ALKAL2,ALOXE3,AMOT,ANKFY1,ANKRD2,ANKS1A,ANKZF1,ANPEP,AOC1,AOPEP,AQP1,AREG,ARFGEF3,ARHGEF40,ARHGEF9,ARID1A,ARID5A,ARL4A,ARNTL,ASPM,ATF3,ATF7,ATG9B,ATOH8,ATP13A4,ATP1B1,ATP2A3,ATP6V1A,ATP6V…	877
Cancer,Organismal Injury and Abnormalities	Non-melanoma solid tumor	8.73e-59		-1.283	A2M,AAMDC,AATK,ABHD12B,ABHD14A,ABHD2,ACER2,ACKR1,ACOT13,ACTA2,ACVR2A,ADAM12,ADAM33,ADAMTS1,ADAMTS12,ADAMTS16,ADAMTS4,ADAMTS5,ADAMTS9,ADD3,ADGRD1,ADGRE1,ADGRL1,ADM,ADPRH,AGER,AGO1,AHDC1,AHI1,AJUBA,ALDH1L1,ALDH3B2,ALKAL2,ALOXE3,AMOT,ANKFY1,ANKRD2,ANKS1A,ANKZF1,ANPEP,AOC1,AOPEP,AQP1,AREG,ARFGEF3,ARHGEF40,ARHGEF9,ARID1A,ARID5A,ARL4A,ARNTL,ASPM,ATF3,ATF7,ATG9B,ATOH8,ATP13A4,ATP1B1,ATP2A3,ATP6V1A,ATP6V…	885
Cellular Movement	Invasion of cells	8.17e-10		-1.309	A2M,ACTA2,ADAM12,ADAMTS1,ADM,AGER,AMOT,ANPEP,AREG,ARID1A,ATF3,BCAN,BCL6,BDKRB1,BHLHE40,BMP2,BMP6,BTG3,CA9,CCN1,CCNH,CEBPD,CENPF,CIC,CST3,CTSD,CTSZ,DAAM2,DNMT3A,DUSP1,EDNRB,EFEMP1,EPDR1,EPHB4,EPN3,EPSTI1,ETV5,FAM120A,FASN,FBLIM1,FBLN1,FBLN5,FBXW7,GATA3,GJA1,GLRB,GMFG,GNAI1,GNAL,GNAQ,GPC1,GSN,HIPK2,HMGA1,HMGB3,HPN,HTRA3,ICAM1,IGFBP2,IL11,ILF3,JUNB,KITLG,KNG1,LGALS3,LRP6,MAPK7,MEST,MET,mir-214,MITF,…	131
Cardiovascular System Development and Function,Embryonic Development,Organ Development,Organismal Development,Tissue Development	Cardiogenesis	2.48e-09		-1.318	ADM,AHI1,ARID1A,ATF7,BMP2,CCL5,CCN1,CFL2,CHD7,COL3A1,DHRS3,DIPK2A,DNMT3A,DUSP1,EPHA3,EPHB4,FADD,FBXW7,FOXA2,FOXP4,FREM2,GAS1,GATA3,GDF11,GJA1,GNAQ,GNG5,HOPX,HSPB11,HSPG2,ICAM1,IFT172,IHH,JARID2,KITLG,LRP6,MAP3K1,MAPK7,MARCKSL1,MEGF8,MET,MYCN,MYLK3,NOTCH1,NRG1,NRP2,PBRM1,PIM1,PLEC,PRDM1,RDH10,REXO2,RGS2,RGS4,RREB1,SGCG,SH3PXD2B,SLIT2,SOX17,SUFU,THBS1,TNNC1,TNNI3,TNNT2,TP53,TRIM63,UTRN,VANGL2,WNT11	69
Cellular Development,Cellular Growth and Proliferation	Cell proliferation of breast cancer cell lines	3.91e-08		-1.335	ADAM12,ADAMTS1,AGO1,AMOT,ARID1A,AXIN2,BUB1,CA9,CCN1,CEBPD,CENPF,CTSD,DEGS2,FAM120A,FASN,FBLN5,FBXW7,G0S2,GATA3,GJA1,GPC1,GRHL2,H1-2,HK2,HMGA1,IGFBP2,IGFBP3,IGFBP7,ILF3,KITLG,KMT2D,KNG1,LGALS3,MAPK7,MEOX1,MET,MRAS,MSI2,MYB,NFATC2,NR4A3,NRG1,PIGF,PIK3R3,PIM1,PLAUR,PLEKHD1,POU5F1,PRKCD,PRLR,PTBP1,PTBP3,PTGES,PTPN9,PYGO2,RAD9A,RGS16,S100A1,SPDEF,SPINK7,SRCIN1,TFAP2C,TFPI,TIMM10B,TP53,UTRN,ZFHX3	67
Cancer,Endocrine System Disorders,Organismal Injury and Abnormalities	Endocrine gland tumor	1.88e-39		-1.344	A2M,AAMDC,AATK,ABHD12B,ABHD2,ACER2,ACKR1,ACTA2,ACVR2A,ADAM12,ADAM33,ADAMTS1,ADAMTS12,ADAMTS16,ADAMTS4,ADAMTS5,ADAMTS9,ADD3,ADGRD1,ADGRE1,ADGRL1,AGER,AHDC1,AHI1,AJUBA,ALDH1L1,ALDH3B2,ALKAL2,ALOXE3,AMOT,ANKFY1,ANKRD2,ANKS1A,ANPEP,AOC1,AOPEP,AQP1,AREG,ARFGEF3,ARHGEF40,ARHGEF9,ARID1A,ARID5A,ARL4A,ARNTL,ASPM,ATF7,ATG9B,ATOH8,ATP13A4,ATP1B1,ATP2A3,ATP6V1A,ATP6V1C2,ATP7B,ATP9A,AVPI1,AXIN2,B3GLCT,B4GALNT…	746
Cancer,Organismal Injury and Abnormalities	Metastasis	2.51e-10		-1.36	ACTA2,ADAM12,ADAMTS1,ADM,AGER,AMOT,ANPEP,AQP1,ARID1A,ATF3,AXIN2,BLK,BMP2,C1R,C4A/C4B,CA9,CCL5,CCN1,CEBPD,CIC,CST3,CTSZ,DNMT3A,EDNRB,EFEMP1,EPHA3,EPHB4,EPSTI1,ERAP2,FADD,FAM120A,FASN,FBXW7,FOXA2,FTL,GATA3,GJA1,GNAI1,GPT2,GREB1,GRHL2,GYG2,HCAR1,HCST,HMGA1,ICAM1,IGFBP2,IGFBP7,IL1RN,IL5,ITGA9,ITPR3,JARID2,KIF1B,KMT2D,LGALS3,LMCD1,LOC102724428/SIK1,LOC102724594/U2AF1,LRP6,LRRFIP2,MAP3K1,MAPK7,MEST,MET…	125
Cancer,Organismal Injury and Abnormalities	Advanced stage tumor	3.07e-10		-1.365	ACTA2,ADAM12,ADAMTS1,ADM,AGER,AHI1,AMOT,ANPEP,AQP1,ARID1A,ATF3,AXIN2,BLK,BMP2,BMP6,BTG1,C1R,C4A/C4B,CA9,CCL5,CCN1,CEBPD,CIC,CST3,CTSZ,DNMT3A,EDNRB,EFEMP1,ENPEP,EPHA3,EPHB4,EPSTI1,ERAP2,FADD,FAM120A,FASN,FBXW7,FOXA2,FTL,GATA3,GJA1,GNAI1,GPT2,GREB1,GRHL2,GYG2,HCAR1,HCST,HMGA1,ICAM1,IGFBP2,IGFBP7,IL1RN,IL5,ITGA9,ITPR3,JARID2,KIF1B,KMT2D,LGALS3,LMCD1,LOC102724428/SIK1,LOC102724594/U2AF1,LRP6,LRRFIP2,…	133
Cancer,Organismal Injury and Abnormalities	Advanced malignant tumor	5.18e-10		-1.365	ACTA2,ADAM12,ADAMTS1,ADM,AGER,AHI1,AMOT,ANPEP,AQP1,ARID1A,ATF3,AXIN2,BLK,BMP2,BTG1,C1R,C4A/C4B,CA9,CCL5,CCN1,CEBPD,CIC,CST3,CTSZ,DNMT3A,EDNRB,EFEMP1,ENPEP,EPHA3,EPHB4,EPSTI1,ERAP2,FADD,FAM120A,FASN,FBXW7,FOXA2,FTL,GATA3,GJA1,GNAI1,GPT2,GREB1,GRHL2,GYG2,HCAR1,HCST,HMGA1,ICAM1,IGFBP2,IGFBP7,IL1RN,IL5,ITGA9,ITPR3,JARID2,KIF1B,KMT2D,LGALS3,LMCD1,LOC102724428/SIK1,LOC102724594/U2AF1,LRP6,LRRFIP2,MAP3K…	132
Cancer,Organismal Injury and Abnormalities	Solid tumor	1.29e-54		-1.384	A2M,AAMDC,AATK,ABHD12B,ABHD14A,ABHD2,ACER2,ACKR1,ACOT13,ACOT6,ACTA2,ACVR2A,ADAM12,ADAM33,ADAMTS1,ADAMTS12,ADAMTS16,ADAMTS4,ADAMTS5,ADAMTS9,ADD3,ADGRD1,ADGRE1,ADGRL1,ADM,ADPRH,AGER,AGO1,AHDC1,AHI1,AJUBA,ALDH1L1,ALDH3B2,ALKAL2,ALOXE3,AMOT,ANKFY1,ANKRD2,ANKS1A,ANKZF1,ANPEP,AOC1,AOPEP,AQP1,AREG,ARFGEF3,ARHGEF40,ARHGEF9,ARID1A,ARID5A,ARL4A,ARNTL,ASPM,ATF3,ATF7,ATG9B,ATOH8,ATP13A4,ATP1B1,ATP2A3,ATP6V1A…	891
[truncated: 187 more rows]

## Sheet: cat. IIB vs I CP
© 2000-2022 QIAGEN. All rights reserved.
[truncated: 528 more rows]

## Sheet: cat. IIB vs I UR
© 2000-2022 QIAGEN. All rights reserved.
[truncated: 93 more rows]

[truncated: 3 more sheets: cat. IIB vs IIA D&F, cat IIB vs IIA CP, cat. IIB vs IIA UR]
